# Supplementary material for: Microbial river-to-sea continuum: gradients in benthic and planktonic diversity, osmoregulation and nutrient cycling
Source: Microbiome. 2021 Sep 20;9:190. doi: 10.1186/s40168-021-01145-3 (PMC8454136; doi:10.1186/s40168-021-01145-3)
Supplement: Supplementary file 2 — Additional file 1. Supplementary tables. [file 40168_2021_1145_MOESM2_ESM.xlsx]

## Sheet: Table S1
Table S1. Subsets of environmental parameters that are maximally correlated to taxonomic variations based on Spearman's rank correlation.
Habitat	Taxa	Environmental variables	Spearman’s rank correlation coefficient (ρ)
Water	Bacteria	salinity	0.91
Water	Archaea	salinity, ammonium, DRP	0.192
Water	Microeukaryotes	salinity	0.777
Water	All	salinity	0.919
Sediment	Bacteria	salinity	0.914
Sediment	Archaea	salinity, nitrite	0.426
Sediment	Microeukaryotes	salinity	0.761
Sediment	All	salinity	0.912

## Sheet: Table S2
Table S2. Pairwise Bray-Curtis dissimilarities of water (FiltS1-9) and sediment (S1-9R1-3) microbial communities across nine sites based on 16S rRNA genes.
	FiltS1	FiltS2	FiltS3	FiltS4	FiltS5	FiltS6	FiltS7	FiltS8	FiltS9	S1R1	S1R2	S1R3	S2R1	S2R2	S2R3	S3R1	S3R2	S3R3	S4R1	S4R2	S4R3	S5R1	S5R2	S5R3	S6R1	S6R2	S6R3	S7R1	S7R2	S7R3	S8R1	S8R2	S8R3	S9R1	S9R2	S9R3
FiltS1	0	0.235716	0.405923	0.722405	0.90009	0.797487	0.976668	0.983847	0.990727	0.990129	0.988932	0.984445	0.968292	0.974574	0.971283	0.984445	0.988035	0.991624	0.986838	0.992522	0.992223	0.993718	0.99671	0.992522	0.997009	0.994017	0.995214	0.998803	0.998504	0.999402	0.998803	1	0.998504	0.997009	0.999103	1
FiltS2	0.235716	0	0.439127	0.733174	0.888723	0.807658	0.976668	0.988932	0.991923	0.988633	0.989231	0.983847	0.977864	0.982949	0.973377	0.985043	0.987736	0.993419	0.988932	0.991026	0.994316	0.99641	0.994915	0.992522	0.994915	0.995812	0.994616	0.999103	0.998504	0.999402	0.995214	1	0.998504	0.997607	0.998504	0.998803
FiltS3	0.405923	0.439127	0	0.460963	0.630571	0.532755	0.743045	0.753814	0.730781	0.990428	0.990428	0.98624	0.97577	0.977565	0.973078	0.976369	0.973975	0.983249	0.979659	0.980556	0.981454	0.980257	0.985941	0.97936	0.980257	0.985343	0.985941	0.991624	0.994915	0.991325	0.992223	0.986539	0.989829	0.992223	0.995214	0.991026
FiltS4	0.722405	0.733174	0.460963	0	0.475322	0.37571	0.604846	0.619503	0.580915	0.988932	0.983847	0.980856	0.967095	0.981454	0.976069	0.958121	0.95184	0.962309	0.935986	0.950643	0.940473	0.942866	0.947951	0.946455	0.949447	0.935088	0.947951	0.960515	0.956028	0.946156	0.95872	0.957822	0.955728	0.970984	0.972181	0.969488
FiltS5	0.90009	0.888723	0.630571	0.475322	0	0.363745	0.526473	0.526473	0.511517	0.986539	0.987436	0.983249	0.973975	0.987436	0.973676	0.954233	0.951541	0.954233	0.936584	0.939276	0.932695	0.944062	0.936584	0.941968	0.930601	0.943165	0.934789	0.940473	0.949447	0.949147	0.946754	0.956925	0.956028	0.972181	0.964702	0.968591
FiltS6	0.797487	0.807658	0.532755	0.37571	0.363745	0	0.472031	0.473826	0.494167	0.991325	0.995812	0.999402	0.983847	0.98953	0.983548	0.979659	0.982949	0.985941	0.979061	0.978762	0.97936	0.983249	0.98265	0.978462	0.977266	0.983548	0.984146	0.986838	0.985941	0.98265	0.988334	0.984146	0.989231	0.98953	0.987736	0.987736
FiltS7	0.976668	0.976668	0.743045	0.604846	0.526473	0.472031	0	0.248579	0.357164	0.997906	0.999103	0.997607	0.988334	0.997906	0.99312	0.992522	0.992223	0.995214	0.988035	0.985343	0.985941	0.989829	0.988334	0.987436	0.988334	0.98624	0.983249	0.988633	0.989829	0.98624	0.984146	0.980556	0.986539	0.990727	0.986838	0.989829
FiltS8	0.983847	0.988932	0.753814	0.619503	0.526473	0.473826	0.248579	0	0.297039	0.999103	0.99671	0.997607	0.990727	0.99671	0.990727	0.989231	0.994017	0.994915	0.989231	0.988633	0.988035	0.988633	0.98624	0.990129	0.987436	0.989829	0.987436	0.985642	0.991923	0.987137	0.991026	0.985941	0.990727	0.990727	0.986539	0.989231
FiltS9	0.990727	0.991923	0.730781	0.580915	0.511517	0.494167	0.357164	0.297039	0	0.995214	0.995513	0.991325	0.985642	0.992821	0.993419	0.977565	0.973676	0.984445	0.96889	0.970386	0.967694	0.96889	0.96201	0.967694	0.970087	0.9656	0.971582	0.973078	0.97248	0.974275	0.972181	0.966796	0.965899	0.976967	0.973377	0.974873
S1R1	0.990129	0.988633	0.990428	0.988932	0.986539	0.991325	0.997906	0.999103	0.995214	0	0.736763	0.758301	0.784924	0.804068	0.821418	0.899192	0.932396	0.926413	0.928507	0.941968	0.953634	0.953634	0.958421	0.975471	0.957523	0.9656	0.966497	0.983249	0.984445	0.991026	0.988035	0.997906	0.992522	0.986539	0.990428	0.984445
S1R2	0.988932	0.989231	0.990428	0.983847	0.987436	0.995812	0.999103	0.99671	0.995513	0.736763	0	0.767873	0.807658	0.838768	0.822315	0.901585	0.930003	0.924619	0.936883	0.935986	0.948549	0.949746	0.95513	0.968292	0.959916	0.962608	0.954532	0.983548	0.979958	0.985941	0.984744	0.993419	0.984744	0.985043	0.981155	0.989829
S1R3	0.984445	0.983847	0.98624	0.980856	0.983249	0.999402	0.997607	0.997607	0.991325	0.758301	0.767873	0	0.786419	0.784924	0.809752	0.902483	0.907568	0.918935	0.926413	0.946156	0.945558	0.950344	0.959318	0.969788	0.959318	0.965001	0.957523	0.981155	0.978462	0.991026	0.98265	0.995812	0.987436	0.984445	0.984744	0.985941
S2R1	0.968292	0.977864	0.97577	0.967095	0.973975	0.983847	0.988334	0.990727	0.985642	0.784924	0.807658	0.786419	0	0.75501	0.834281	0.890517	0.909363	0.924619	0.92761	0.941968	0.943763	0.947054	0.954532	0.973377	0.965899	0.967095	0.958121	0.987137	0.991624	0.994017	0.986539	0.99671	0.988932	0.974873	0.990727	0.98265
S2R2	0.974574	0.982949	0.977565	0.981454	0.987436	0.98953	0.997906	0.99671	0.992821	0.804068	0.838768	0.784924	0.75501	0	0.822614	0.875262	0.900389	0.901286	0.9309	0.938678	0.940772	0.957224	0.956626	0.971283	0.96201	0.965301	0.962608	0.985043	0.981753	0.99312	0.991624	0.991026	0.994316	0.986539	0.98953	0.987736
S2R3	0.971283	0.973377	0.973078	0.976069	0.973676	0.983548	0.99312	0.990727	0.993419	0.821418	0.822315	0.809752	0.834281	0.822614	0	0.918935	0.914149	0.921926	0.94466	0.951541	0.962608	0.956626	0.95872	0.978762	0.963506	0.976668	0.967395	0.988334	0.989231	0.99312	0.987137	0.994915	0.990727	0.987436	0.990727	0.991325
S3R1	0.984445	0.985043	0.976369	0.958121	0.954233	0.979659	0.992522	0.989231	0.977565	0.899192	0.901585	0.902483	0.890517	0.875262	0.918935	0	0.764583	0.773258	0.805564	0.802273	0.794795	0.801376	0.831588	0.844451	0.813341	0.839964	0.834281	0.893509	0.902782	0.906372	0.9312	0.934789	0.924619	0.949147	0.939276	0.936584
S3R2	0.988035	0.987736	0.973975	0.95184	0.951541	0.982949	0.992223	0.994017	0.973676	0.932396	0.930003	0.907568	0.909363	0.900389	0.914149	0.764583	0	0.756805	0.817529	0.807658	0.805564	0.825905	0.818127	0.848041	0.818427	0.858809	0.852229	0.911756	0.911158	0.907568	0.931798	0.935687	0.9312	0.935986	0.935986	0.932097
S3R3	0.991624	0.993419	0.983249	0.962309	0.954233	0.985941	0.995214	0.994915	0.984445	0.926413	0.924619	0.918935	0.924619	0.901286	0.921926	0.773258	0.756805	0	0.842955	0.833682	0.824708	0.854322	0.87586	0.867185	0.862698	0.875262	0.870176	0.919832	0.927311	0.935088	0.93778	0.940473	0.939874	0.956925	0.960814	0.95513
S4R1	0.986838	0.988932	0.979659	0.935986	0.936584	0.979061	0.988035	0.989231	0.96889	0.928507	0.936883	0.926413	0.92761	0.9309	0.94466	0.805564	0.817529	0.842955	0	0.725695	0.74484	0.733473	0.763087	0.807957	0.743643	0.746336	0.745438	0.798086	0.823213	0.81723	0.862399	0.850135	0.852827	0.928507	0.898893	0.912952
S4R2	0.992522	0.991026	0.980556	0.950643	0.939276	0.978762	0.985343	0.988633	0.970386	0.941968	0.935986	0.946156	0.941968	0.938678	0.951541	0.802273	0.807658	0.833682	0.725695	0	0.707748	0.725995	0.74125	0.766976	0.717918	0.715824	0.738558	0.782531	0.823213	0.802273	0.842656	0.845348	0.834281	0.902483	0.883637	0.894705
S4R3	0.992223	0.994316	0.981454	0.940473	0.932695	0.97936	0.985941	0.988035	0.967694	0.953634	0.948549	0.945558	0.943763	0.940772	0.962608	0.794795	0.805564	0.824708	0.74484	0.707748	0	0.738857	0.753216	0.74813	0.709243	0.714628	0.743344	0.784924	0.81394	0.826503	0.844451	0.849536	0.839964	0.880347	0.871672	0.875262
S5R1	0.993718	0.99641	0.980257	0.942866	0.944062	0.983249	0.989829	0.988633	0.96889	0.953634	0.949746	0.950344	0.947054	0.957224	0.956626	0.801376	0.825905	0.854322	0.733473	0.725995	0.738857	0	0.713431	0.763386	0.701466	0.708346	0.761591	0.798086	0.822914	0.831289	0.836674	0.862399	0.85163	0.894107	0.888124	0.891116
S5R2	0.99671	0.994915	0.985941	0.947951	0.936584	0.98265	0.988334	0.98624	0.96201	0.958421	0.95513	0.959318	0.954532	0.956626	0.95872	0.831588	0.818127	0.87586	0.763087	0.74125	0.753216	0.713431	0	0.731678	0.721208	0.732276	0.743045	0.802872	0.808256	0.821717	0.823213	0.844152	0.845348	0.873766	0.866587	0.878851
S5R3	0.992522	0.992522	0.97936	0.946455	0.941968	0.978462	0.987436	0.990129	0.967694	0.975471	0.968292	0.969788	0.973377	0.971283	0.978762	0.844451	0.848041	0.867185	0.807957	0.766976	0.74813	0.763386	0.731678	0	0.749626	0.73437	0.761292	0.807957	0.819025	0.819324	0.831289	0.855519	0.861801	0.886928	0.894705	0.887526
S6R1	0.997009	0.994915	0.980257	0.949447	0.930601	0.977266	0.988334	0.987436	0.970087	0.957523	0.959916	0.959318	0.965899	0.96201	0.963506	0.813341	0.818427	0.862698	0.743643	0.717918	0.709243	0.701466	0.721208	0.749626	0	0.707748	0.740353	0.754412	0.801077	0.782531	0.808854	0.824708	0.823512	0.887825	0.836973	0.882441
S6R2	0.994017	0.995812	0.985343	0.935088	0.943165	0.983548	0.98624	0.989829	0.9656	0.9656	0.962608	0.965001	0.967095	0.965301	0.976668	0.839964	0.858809	0.875262	0.746336	0.715824	0.714628	0.708346	0.732276	0.73437	0.707748	0	0.736763	0.753216	0.764882	0.783129	0.808854	0.818427	0.823811	0.879749	0.864792	0.884535
S6R3	0.995214	0.994616	0.985941	0.947951	0.934789	0.984146	0.983249	0.987436	0.971582	0.966497	0.954532	0.957523	0.958121	0.962608	0.967395	0.834281	0.852229	0.870176	0.745438	0.738558	0.743344	0.761591	0.743045	0.761292	0.740353	0.736763	0	0.802573	0.797487	0.794197	0.821119	0.851032	0.837272	0.888124	0.868382	0.882142
S7R1	0.998803	0.999103	0.991624	0.960515	0.940473	0.986838	0.988633	0.985642	0.973078	0.983249	0.983548	0.981155	0.987137	0.985043	0.988334	0.893509	0.911756	0.919832	0.798086	0.782531	0.784924	0.798086	0.802872	0.807957	0.754412	0.753216	0.802573	0	0.6895	0.695483	0.781334	0.75172	0.76548	0.878253	0.845648	0.875262
S7R2	0.998504	0.998504	0.994915	0.956028	0.949447	0.985941	0.989829	0.991923	0.97248	0.984445	0.979958	0.978462	0.991624	0.981753	0.989231	0.902782	0.911158	0.927311	0.823213	0.823213	0.81394	0.822914	0.808256	0.819025	0.801077	0.764882	0.797487	0.6895	0	0.668262	0.785223	0.765181	0.76548	0.870476	0.852229	0.880945
S7R3	0.999402	0.999402	0.991325	0.946156	0.949147	0.98265	0.98624	0.987137	0.974275	0.991026	0.985941	0.991026	0.994017	0.99312	0.99312	0.906372	0.907568	0.935088	0.81723	0.802273	0.826503	0.831289	0.821717	0.819324	0.782531	0.783129	0.794197	0.695483	0.668262	0	0.756207	0.687107	0.717619	0.852528	0.797487	0.8621
S8R1	0.998803	0.995214	0.992223	0.95872	0.946754	0.988334	0.984146	0.991026	0.972181	0.988035	0.984744	0.98265	0.986539	0.991624	0.987137	0.9312	0.931798	0.93778	0.862399	0.842656	0.844451	0.836674	0.823213	0.831289	0.808854	0.808854	0.821119	0.781334	0.785223	0.756207	0	0.689201	0.702961	0.802273	0.784924	0.824409
S8R2	1	1	0.986539	0.957822	0.956925	0.984146	0.980556	0.985941	0.966796	0.997906	0.993419	0.995812	0.99671	0.991026	0.994915	0.934789	0.935687	0.940473	0.850135	0.845348	0.849536	0.862399	0.844152	0.855519	0.824708	0.818427	0.851032	0.75172	0.765181	0.687107	0.689201	0	0.673946	0.805863	0.764284	0.815435
S8R3	0.998504	0.998504	0.989829	0.955728	0.956028	0.989231	0.986539	0.990727	0.965899	0.992522	0.984744	0.987436	0.988932	0.994316	0.990727	0.924619	0.9312	0.939874	0.852827	0.834281	0.839964	0.85163	0.845348	0.861801	0.823512	0.823811	0.837272	0.76548	0.76548	0.717619	0.702961	0.673946	0	0.840862	0.792402	0.835477
S9R1	0.997009	0.997607	0.992223	0.970984	0.972181	0.98953	0.990727	0.990727	0.976967	0.986539	0.985043	0.984445	0.974873	0.986539	0.987436	0.949147	0.935986	0.956925	0.928507	0.902483	0.880347	0.894107	0.873766	0.886928	0.887825	0.879749	0.888124	0.878253	0.870476	0.852528	0.802273	0.805863	0.840862	0	0.731977	0.741849
S9R2	0.999103	0.998504	0.995214	0.972181	0.964702	0.987736	0.986838	0.986539	0.973377	0.990428	0.981155	0.984744	0.990727	0.98953	0.990727	0.939276	0.935986	0.960814	0.898893	0.883637	0.871672	0.888124	0.866587	0.894705	0.836973	0.864792	0.868382	0.845648	0.852229	0.797487	0.784924	0.764284	0.792402	0.731977	0	0.741849
S9R3	1	0.998803	0.991026	0.969488	0.968591	0.987736	0.989829	0.989231	0.974873	0.984445	0.989829	0.985941	0.98265	0.987736	0.991325	0.936584	0.932097	0.95513	0.912952	0.894705	0.875262	0.891116	0.878851	0.887526	0.882441	0.884535	0.882142	0.875262	0.880945	0.8621	0.824409	0.815435	0.835477	0.741849	0.741849	0

## Sheet: Table S3
Table S3. Pairwise PERMANOVA comparing microbial community composition in distinct habitats based on Bray-Curtis dissimilarities with Benjamini-Hochberg false discovery rate-adjusted p-values (input data = OTU table).
Sample pairs	R2	p.value	p.adjusted	Significance
Water vs Sediment	0.183985	0.001	0.001	**
Fresh water vs Freshwater sediment	0.389033	0.026	0.0433333	.
Fresh water vs Brackish sediment	0.211787	0.005	0.0107143	.
Fresh water vs Marine sediment	0.421022	0.033	0.045	.
Brackish water vs Freshwater sediment	0.430746	0.001	0.00375	*
Brackish water vs Brackish sediment	0.285605	0.001	0.00375	*
Brackish water vs Marine sediment	0.442292	0.002	0.006	*
Marine water vs Freshwater sediment	0.392405	0.031	0.045	.
Marine water vs Brackish sediment	0.202611	0.009	0.016875	.
Marine water vs Marine sediment	0.403473	0.043	0.05375
Fresh water+sediment vs Brackish water+sediment	0.123837	0.001	0.0015	*
Fresh water+sediment vs Marine water+sediment	0.20301	0.001	0.0015	*
Brackish water+sediment vs Marine water+sediment	0.0729922	0.012	0.012	.
Fresh water vs Brackish water	0.545121	0.051	0.0588461
Fresh water vs Marine water	0.929081	0.333333	0.333333
Brackish water vs Marine water	0.282998	0.141	0.151071
Freshwater sediment vs Brackish sediment	0.199228	0.001	0.00375	*
Freshwater sediment vs Marine sediment	0.312083	0.003	0.0075	*
Brackish sediment vs Marine sediment	0.131885	0.001	0.00375	*
Significance codes: 0 ‘***’ 0.001 ‘**’ 0.01 ‘*’ 0.05 ‘.’ 0.1 ‘ ’ 1

## Sheet: Table S4
Table S4. Sample descriptions and physiochemical data.
Sample Name	Site	Location	Salinity habitat	Environment	pH	Temperature (°C)	Salinity	Latitude	Longitude	Distance (km)	Ammonium (g/m3)	Nitrite (g/m3)	Nitrate (g/m3)	Nitrate.Nitrite (g/m3)	DRP (g/m3)	Sulphate (g/m3)	DNPOC (g/m3)	Mud content (%)	TRP (mg/kg dry wt)	TS (g/100g dry wt)	TN (g/100g dry wt)	TOC (g/100g dry wt)	Shannon index	Relative OTU Richness
FiltS1	Site 1	Water	Freshwater	Fresh water	7.29	20.8	0.32	36°33'02.4"S	174°39'08.1"E	0	0.0163333	0.004	0.0926667	0.0966667	0.00933333	8	3.33333	NA	NA	NA	NA	NA	2.64185	108
FiltS2	Site 2	Water	Freshwater	Fresh water	7.25	18.4	0.3	36°33'04.4"S	174°39'44.8"E	0.91	0.0133333	0.003	0.0433333	0.0463333	0.00766667	6	3.1	NA	NA	NA	NA	NA	2.68413	138
FiltS3	Site 3	Water	Brackish	Brackish water	7.2	20.4	8.5	36°33'00.9"S	174°39'55.4"E	1.18	0.0223333	0	0.0463333	0.0463333	0	700	2.3	NA	NA	NA	NA	NA	3.50107	152
FiltS4	Site 4	Water	Brackish	Brackish water	7.26	20.7	20.2	36°32'52.2"S	174°40'27.6"E	2	0.023	0.0015	0.0306667	0.032	0.012	1487	2.26667	NA	NA	NA	NA	NA	4.31979	287
FiltS5	Site 5	Water	Brackish	Brackish water	7.42	NA	24	36°32'42.0"S	174°40'26.9"E	2.06	0.0386667	0.00173333	0.0283333	0.03	0.0171	1477	2.03333	NA	NA	NA	NA	NA	4.48792	305
FiltS6	Site 6	Water	Brackish	Brackish water	7.37	18.3	21.2	36°32'27.3"S	174°40'43.3"E	2.6	0.0133333	0.0015	0.028	0.029	0.0112333	1333	2.4	NA	NA	NA	NA	NA	3.78667	152
FiltS7	Site 7	Water	Brackish	Brackish water	7.57	20.3	26.3	36°32'28.9"S	174°42'06.5"E	4.55	0.0196667	0.0005	0.0061	0.00673333	0.0116667	2200	1.76667	NA	NA	NA	NA	NA	3.23631	133
FiltS8	Site 8	Water	Marine	Marine water	7.57	20.3	32.8	36°32'30.2"S	174°42'11.3"E	4.66	0.0223333	0.0005	0.00493333	0.00566667	0.0106	2200	1.83333	NA	NA	NA	NA	NA	3.27566	124
FiltS9	Site 9	Water	Marine	Marine water	7.55	22.1	34.9	36°32'32.5"S	174°42'26.9"E	5.02	0.0356667	0.0038	0.0093	0.0131333	0.0143	2433	1.63333	NA	NA	NA	NA	NA	3.75459	208
S1R1	Site 1	Sediment	Freshwater	Freshwater sediment	7.26	21.2	0.26	36°33'02.4"S	174°39'08.1"E	0	1.81	0.004	0.019	0.023	0.008	2	5	10.38	310	0.04	0.14	1.69	5.70633	426
S1R2	Site 1	Sediment	Freshwater	Freshwater sediment	7.29	20.8	0.25	36°33'02.4"S	174°39'08.1"E	0	1.63	0.005	0.038	0.044	0.017	1	10	11.15	280	0.02	0.09	1.15	6.01987	569
S1R3	Site 1	Sediment	Freshwater	Freshwater sediment	7.32	19.4	0.25	36°33'02.4"S	174°39'08.1"E	0	0.45	0.006	0.073	0.08	0	7	11	7.47	230	0.01	0	0.56	6.06282	623
S2R1	Site 2	Sediment	Freshwater	Freshwater sediment	7.24	20.1	0.24	36°33'04.4"S	174°39'44.8"E	0.91	0.115	0	0.123	0.124	0	9.4	4	6.39	230	0.05	0.07	0.7	5.99342	555
S2R2	Site 2	Sediment	Freshwater	Freshwater sediment	7.28	18.4	0.25	36°33'04.4"S	174°39'44.8"E	0.91	0.133	0.004	0.36	0.36	0.009	8.1	8	7.96	290	0	0	0.39	6.17777	689
S2R3	Site 2	Sediment	Freshwater	Freshwater sediment	7.25	17.8	0.25	36°33'04.4"S	174°39'44.8"E	0.91	0.039	0	0.155	0.157	0	8.8	4.6	7.17	390	0.01	0	0.32	6.17215	680
S3R1	Site 3	Sediment	Brackish	Brackish sediment	7.2	20.4	8.1	36°33'00.9"S	174°39'55.4"E	1.18	NA	NA	NA	NA	NA	NA	NA	12.28	NA	NA	NA	NA	6.08645	661
S3R2	Site 3	Sediment	Brackish	Brackish sediment	7.2	20.5	9.4	36°33'00.9"S	174°39'55.4"E	1.18	NA	NA	NA	NA	NA	NA	NA	18.6	NA	NA	NA	NA	5.86844	538
S3R3	Site 3	Sediment	Brackish	Brackish sediment	7.18	20.3	8.8	36°33'00.9"S	174°39'55.4"E	1.18	NA	NA	NA	NA	NA	NA	NA	14.23	NA	NA	NA	NA	6.09472	639
S4R1	Site 4	Sediment	Brackish	Brackish sediment	7.26	20.7	20.1	36°32'52.2"S	174°40'27.6"E	2	1.42	0.0054	0.054	0.06	0.0042	1250	4.4	17.23	500	0.1	0.15	1.85	6.13852	659
S4R2	Site 4	Sediment	Brackish	Brackish sediment	7.26	20.7	21.2	36°32'52.2"S	174°40'27.6"E	2	0.65	0.0048	0.045	0.049	0.003	1430	4.2	17.31	490	0.07	0.13	1.57	5.93563	542
S4R3	Site 4	Sediment	Brackish	Brackish sediment	7.27	20.4	21.3	36°32'52.2"S	174°40'27.6"E	2	0.28	0.0041	0.131	0.135	0.0111	1650	3.4	12.95	350	0.04	0.1	1.17	5.89265	538
S5R1	Site 5	Sediment	Brackish	Brackish sediment	7.43	NA	23.7	36°32'42.0"S	174°40'26.9"E	2.06	2.5	0.0053	0.181	0.186	0.0175	1290	7.9	37.69	880	0.17	0.29	3.6	6.00098	619
S5R2	Site 5	Sediment	Brackish	Brackish sediment	7.39	NA	24	36°32'42.0"S	174°40'26.9"E	2.06	1.52	0.0042	0.079	0.083	0.0152	1570	6.3	36.3	860	0.19	0.3	3.7	6.07363	681
S5R3	Site 5	Sediment	Brackish	Brackish sediment	7.42	NA	24.1	36°32'42.0"S	174°40'26.9"E	2.06	0.92	0.0034	0.089	0.092	0.0139	1380	5.1	38.06	780	0.25	0.31	3.7	5.72994	469
S6R1	Site 6	Sediment	Brackish	Brackish sediment	7.44	18.6	19.1	36°32'27.3"S	174°40'43.3"E	2.6	0.62	0.0022	0.021	0.023	0.0134	1540	4.2	18.42	610	0.11	0.17	1.99	5.94733	560
S6R2	Site 6	Sediment	Brackish	Brackish sediment	7.37	18.3	20.6	36°32'27.3"S	174°40'43.3"E	2.6	0.48	0.0012	0.0047	0.0059	0.0037	1540	3.9	18.29	490	0.15	0.15	1.75	5.93568	551
S6R3	Site 6	Sediment	Brackish	Brackish sediment	7.37	18.1	21.2	36°32'27.3"S	174°40'43.3"E	2.6	0.39	0.0015	0.0091	0.0106	0.0109	1540	3.7	17.09	470	0.13	0.14	1.65	6.15694	678
S7R1	Site 7	Sediment	Brackish	Brackish sediment	7.57	20.2	24.3	36°32'28.9"S	174°42'06.5"E	4.55	1.7	0.0026	0.028	0.03	0.003	2400	6.2	3.39	300	0.07	0	0.33	5.74601	488
S7R2	Site 7	Sediment	Brackish	Brackish sediment	7.58	20.3	24.7	36°32'28.9"S	174°42'06.5"E	4.55	2.7	0.0017	0	0.0013	0.0012	2500	7.1	1.96	300	0.06	0	0.16	5.7987	545
S7R3	Site 7	Sediment	Brackish	Brackish sediment	7.57	20.3	24.4	36°32'28.9"S	174°42'06.5"E	4.55	1.42	0.0046	0.0037	0.0082	0.0027	2400	4.9	2.69	330	0.05	0	0.1	5.869	556
S8R1	Site 8	Sediment	Marine	Marine sediment	7.58	20.3	27.7	36°32'30.2"S	174°42'11.3"E	4.66	0.47	0.0075	0.035	0.043	0.055	2300	4.3	0.2	310	0.02	0	0.06	5.89692	525
S8R2	Site 8	Sediment	Marine	Marine sediment	7.57	20.2	27.5	36°32'30.2"S	174°42'11.3"E	4.66	0.8	0.0057	0.007	0.0127	0.023	2400	3	0.27	330	0.02	0	0.08	5.64101	428
S8R3	Site 8	Sediment	Marine	Marine sediment	7.57	20.3	27.7	36°32'30.2"S	174°42'11.3"E	4.66	0.161	0.0083	0.0042	0.0125	0.025	2500	3.3	0.25	390	0.02	0	0.07	5.97086	550
S9R1	Site 9	Sediment	Marine	Marine sediment	7.55	22.1	30.1	36°32'32.5"S	174°42'26.9"E	5.02	0.95	0.0128	0.031	0.044	0.102	2500	2.5	0.05	580	0.02	0	0	5.9707	566
S9R2	Site 9	Sediment	Marine	Marine sediment	7.55	21.8	30.5	36°32'32.5"S	174°42'26.9"E	5.02	1.18	0.031	0.135	0.167	0.081	2500	2.7	0.07	550	0.02	0	0	5.8436	480
S9R3	Site 9	Sediment	Marine	Marine sediment	7.56	22.1	30.4	36°32'32.5"S	174°42'26.9"E	5.02	0.34	0.0046	0.0082	0.0128	0.086	2600	2.9	0.04	610	0	0	0	5.81103	460

## Sheet: Table S5
Table S5. Discriminative features identified using LEfSe with default parameters. The semicolon (;) is used to seperate different levels of general functions, specific pathways and genes. Features determined from transcriptomes are indicated with grey shading. Abbreviations: metagenome (WGS), metatranscriptome (WTS). Asterisks indicate pathways that are shown in Figure 4.
WGS/WTS	Pathway / Feature	Log value of the highest mean among all the habitats	Site	Log LDA score	P-value
WGS	Nitrogen	2.45995	Fresh water	2.11941	7.43274e-05
WGS	Nitrogen; Cyanophycin metabolism*	2.58196	Fresh water	2.24219	0.000590768
WGS	Nitrogen; Cyanophycin metabolism; cphA	2.36803	Fresh water	2.05853	0.000474163
WGS	Osmoregulation; Potassium transport kup*	2.28949	Fresh water	2.00656	6.70924e-05
WGS	Phosphorus	3.36076	Fresh water	2.96668	5.27e-05
WGS	Phosphorus; Phosphate Inorganic Transporter*	2.402	Fresh water	2.03102	4.55e-05
WGS	Phosphorus; Phosphate Inorganic Transporter; pit	2.402	Fresh water	2.02804	4.55e-05
WGS	Phosphorus; Phosphate Specific Transport System*	2.99156	Fresh water	2.63922	6.75e-05
WGS	Phosphorus; Phosphate Specific Transport System; pstA	2.44066	Fresh water	2.08147	1.18e-05
WGS	Phosphorus; Phosphate Specific Transport System; pstB	2.38446	Fresh water	2.04221	3.14e-05
WGS	Phosphorus; Phosphate Specific Transport System; pstC	2.476	Fresh water	2.08623	2.14e-05
WGS	Phosphorus; PhoU phosphate regulon*	2.47086	Fresh water	2.08006	1.54e-05
WGS	Phosphorus; PhoU phosphate regulon; phoU	2.47086	Fresh water	2.07153	1.54e-05
WGS	Sulfur	2.78433	Fresh water	2.37379	2.47e-05
WGS	Sulfur; Thiosulfate oxidation*	2.5314	Fresh water	2.15228	0.000922026
WGS	Osmoregulation; Potassium transport kdp*	2.42426	Freshwater sediment	2.12182	5.58e-05
WGS	Osmoregulation; Potassium transport kdp; kdpA	2.42426	Freshwater sediment	2.12182	5.58e-05
WGS	Photosynthesis	2.52156	Brackish water	2.17872	0.00010885
WGS	Osmoregulation	3.28828	Marine water	2.81699	1.24e-05
WGS	Osmoregulation; Glycine betaine transport*	2.98741	Marine water	2.62653	5.75e-05
WGS	Osmoregulation; Glycine betaine transport; OpuAC_proX	2.79679	Marine water	2.42397	1.85e-05
WGS	Osmoregulation; Glycine betaine transport; proV	2.4399	Marine water	2.12639	5.92e-06
WGS	Osmoregulation; Potassium transport_TrkA*	2.75004	Marine water	2.29074	0.000145201
WGS	Osmoregulation; Potassium transport_TrkA; TrkA	2.75004	Marine water	2.28233	0.000145201
WGS	Osmoregulation; Na+_H+_antiporter Mnh*	2.33224	Marine sediment	2.02589	6.34e-05
WTS	Nitrogen; Cyanophycin metabolism*	2.38366	Fresh water	2.29343	0.00414804
WTS	Nitrogen; Cyanophycin metabolism; cphA	2.35894	Fresh water	2.20236	0.00109339
WTS	Nitrogen; Cyanophycin metabolism; cphB	1.12662	Fresh water	2.00069	0.00378663
WTS	Nitrogen.nitrite_reduction.nirB	0.660165	Fresh water	2.12562	0.0451018
WTS	Phosphorus	3.43751	Fresh water	3.07867	0.00056791
WTS	Phosphorus; PhoR PhoB Phosphate Regulon*	2.46541	Fresh water	2.2898	0.000384324
WTS	Phosphorus; PhoR PhoB Phosphate Regulon; phoB	2.26596	Fresh water	2.08505	0.000461548
WTS	Phosphorus; Phosphate Specific Transport System*	3.19628	Fresh water	2.89081	0.000381024
WTS	Phosphorus; Phosphate Specific Transport System; pstA	2.43451	Fresh water	2.12884	0.00290922
WTS	Phosphorus; Phosphate Specific Transport System; pstB	2.53197	Fresh water	2.22569	0.00028407
WTS	Phosphorus; Phosphate Specific Transport System; pstC	2.45028	Fresh water	2.13703	0.00092338
WTS	Phosphorus; Phosphate Specific Transport System; pstS	2.8306	Fresh water	2.5382	0.000427125
WTS	Phosphorus; PhoU phosphate regulon*	2.73735	Fresh water	2.4299	0.000823827
WTS	Phosphorus; PhoU phosphate regulon; phoU	2.73735	Fresh water	2.41264	0.000823827
WTS	Carbon fixation; Reverse TCA cycle*	0.424295	Freshwater Sediment	2.21862	0.0133825
WTS	Osmoregulation; Potassium transport kdp; kdpB	0.736962	Freshwater Sediment	2.07501	0.000642212
WTS	Carbon fixation	3.06455	Brackish water	2.7956	0.000581485
WTS	Carbon fixation; Calvin cycle*	3.06425	Brackish water	2.79451	0.000515567
WTS	Carbon fixation; Calvin cycle; rubisco form I	3.06385	Brackish water	2.7956	0.000515567
WTS	Photosynthesis	4.3174	Brackish water	4.06359	0.000459296
WTS	Photosynthesis; Photosystem I*	3.52982	Brackish water	3.23092	0.000340323
WTS	Photosynthesis; Photosystem I; psaA psaBprotein	3.42424	Brackish water	3.12914	0.000415982
WTS	Photosynthesis; Photosystem I; psaF	2.80733	Brackish water	2.49565	0.000227043
WTS	Photosynthesis; Photosystem II*	4.23982	Brackish water	3.9947	0.000782587
WTS	Photosynthesis; Photosystem II; PII	3.5223	Brackish water	3.24646	0.000345775
WTS	Photosynthesis; Photosystem II; psbA	4.14445	Brackish water	3.90626	0.00221434
WTS	Nitrogen	2.77972	Brackish Sediment	2.46941	0.000497256
WTS	Nitrogen; nitrite reduction*	2.36452	Brackish Sediment	2.05287	0.000409915
WTS	Nitrogen; nitrite reduction; nitrite reductase nirS	2.3342	Brackish Sediment	2.02553	0.000124687
WTS	Sulfur	3.1047	Brackish Sediment	2.70929	0.000291192
WTS	Sulfur; Sulfate reduction*	2.57097	Brackish Sediment	2.20052	0.000129771
WTS	Sulfur; Sulfate reduction; aprA	2.32523	Brackish Sediment	2.0329	7.31341e-05
WTS	Sulfur; Sulfite reduction*	2.40922	Brackish Sediment	2.12158	0.000155961
WTS	Sulfur; Sulfur oxidation*	2.62725	Brackish Sediment	2.33639	8.15732e-05
WTS	Sulfur; Sulfur oxidation; rdsrA	2.42214	Brackish Sediment	2.13746	6.82213e-05
WTS	Osmoregulation	3.43515	Marine water	3.03427	0.00364644
WTS	Osmoregulation; Glycine betaine transport*	3.32906	Marine water	3.01757	0.000910556
WTS	Osmoregulation; Glycine betaine transport; OpuAC proX	3.29174	Marine water	2.95181	0.00121678
WTS	Osmoregulation; Sodium translocating dehydrogenases; nqrF	2.27776	Marine water	2.01615	6.92594e-05
WTS	Photosynthesis; Anoxygenic photosynthesis; pufL	0.907418	Marine water	2.05598	0.0122362
WTS	Sulfur; Thiosulfate oxidation*	2.96602	Marine water	2.63149	0.000471128
WTS	Sulfur; Thiosulfate oxidation; soxY	2.81604	Marine water	2.51129	0.000503615

## Sheet: Table S6
Table S6. Gene expression of nitrite reductases (nosZ and nrfA) given as TPM values, the ratio of nosZ to nrfA, and carbon (DNPOC) to nitrate ratios.
Location	Site	nosZ	nrfA	Ratio (nosZ/nrfA)	Ratio (DNPOC/Nitrate)
Water	Site 1	0	0.131	NA	35.9712
Water	Site 2	0.213	0.478	0.445607	71.5385
Water	Site 3	0.153	0	NA	49.6403
Water	Site 4	0	0	NA	73.913
Water	Site 5	0.0656	0.104	NA	71.7647
Water	Site 6	0	0	NA	85.7143
Water	Site 7	0	0	NA	289.617
Water	Site 8	0.0439	0	NA	371.622
Water	Site 9	0.0823	0.339	0.242773	175.627
Sediment	Site 1	2.3	64.8	0.0354938	225.667
Sediment	Site 2	5.03	55	0.0914545	28.14
Sediment	Site 3	57.8	23.5	2.45957	NA
Sediment	Site 4	37.7	27.7	1.36101	66.923
Sediment	Site 5	39.2	29.5	1.32881	60.2322
Sediment	Site 6	25.9	14.7	1.7619	478.794
Sediment	Site 7	8.27	15.2	0.544079	772.876

## Sheet: Table S7
Table S7. EMIRGE-reconstructed small-subunit rRNA amplicon OTU table. OTUs were clustered at 97% with SILVA SSU Ref NR 99 138 database.
OTU	FiltS1	FiltS2	FiltS3	FiltS4	FiltS5	FiltS6	FiltS7	FiltS8	FiltS9	S1R1	S1R2	S1R3	S2R1	S2R2	S2R3	S3R1	S3R2	S3R3	S4R1	S4R2	S4R3	S5R1	S5R2	S5R3	S6R1	S6R2	S6R3	S7R1	S7R2	S7R3	S8R1	S8R2	S8R3	S9R1	S9R2	S9R3	Kingdom	Phylum	Class	Order	Family	Genus	Species
FiltS1.107	3	2	0	0	0	0	0	0	0	0	0	0	0	0	0	0	0	0	8	0	0	0	0	0	0	0	0	0	0	0	0	0	0	0	0	0	k:Bacteria	p:Patescibacteria	c:Parcubacteria	o:Candidatus_Nomurabacteria	f:uncultured_soil_bacterium	f:uncultured_soil_bacterium	f:uncultured_soil_bacterium
FiltS1.115	1	0	2	0	0	0	0	0	7	5	2	10	0	0	5	2	11	0	5	3	0	3	0	0	0	0	0	0	0	0	0	0	0	0	0	0	k:Bacteria	p:Verrucomicrobiota	c:Verrucomicrobiae	o:Pedosphaerales	f:Pedosphaeraceae	g:uncultured	s:uncultured_bacterium
FiltS1.12	62	108	53	31	12	21	6	0	0	0	0	0	0	0	1	0	3	0	0	0	0	0	0	0	0	0	0	0	0	0	0	0	0	0	0	0	k:Bacteria	p:Proteobacteria	c:Gammaproteobacteria	o:Burkholderiales	f:Methylophilaceae	g:Candidatus_Methylopumilus	s:Candidatus_Methylopumilus_turicensis
FiltS1.124	3	0	0	0	0	3	0	0	0	0	14	0	0	0	0	0	9	0	0	0	0	0	0	0	0	4	0	0	3	0	0	0	0	34	0	0	k:Archaea	p:Crenarchaeota	c:Nitrososphaeria	o:Nitrosopumilales	f:Nitrosopumilaceae	g:Nitrosarchaeum	s:uncultured_archaeon
FiltS1.129	1	0	0	0	0	0	0	0	0	0	0	0	5	0	0	0	0	0	0	0	0	0	0	0	0	0	0	0	0	0	0	0	0	0	0	0	k:Bacteria	p:Proteobacteria	c:Alphaproteobacteria	o:Sphingomonadales	f:Sphingomonadaceae	g:Novosphingobium	s:uncultured_bacterium
FiltS1.151	5	0	0	0	0	0	0	0	0	0	0	0	0	0	0	0	0	0	0	0	0	0	0	0	0	0	0	0	0	0	0	0	0	0	0	0	k:Bacteria	p:Proteobacteria	c:Gammaproteobacteria	o:Aeromonadales	f:Aeromonadaceae	g:Tolumonas	s:Tolumonas_auensis_DSM_9187
FiltS1.18	34	0	0	0	0	0	0	0	0	0	0	0	0	0	0	0	0	0	0	0	0	0	0	0	0	0	0	0	0	0	0	0	0	0	0	0	k:Bacteria	p:Bacteroidota	c:Bacteroidia	o:Flavobacteriales	f:Flavobacteriaceae	g:Flavobacterium	s:uncultured_bacterium
FiltS1.186	4	0	0	0	0	0	0	0	0	0	0	0	0	0	0	0	0	0	0	0	0	0	0	0	0	0	0	0	0	0	0	0	0	0	0	0	k:Bacteria	p:Bacteroidota	c:Bacteroidia	o:Bacteroidales	f:Prevotellaceae	g:Prevotella	s:uncultured_bacterium
FiltS1.188	1	0	0	0	0	0	0	0	0	0	0	0	0	0	0	0	0	0	0	6	0	0	0	0	0	0	0	0	0	0	0	0	0	0	0	0	k:Eukaryota	p:SAR	c:Stramenopiles	o:Peronosporomycetes	f:Pythium	g:Pythium_apleroticum	g:Pythium_apleroticum
FiltS1.199	3	0	0	0	0	0	0	0	0	0	0	0	0	0	0	0	0	0	0	0	0	0	0	0	0	0	0	0	0	0	0	0	0	0	0	0	k:Bacteria	p:Myxococcota	c:Polyangia	o:Polyangiales	f:Sandaracinaceae	g:uncultured	s:uncultured_soil_bacterium
FiltS1.202	2	0	0	0	0	0	0	0	0	0	0	0	0	0	0	0	0	0	0	0	0	0	0	0	0	0	0	0	0	0	0	0	0	0	0	0	k:Eukaryota	p:Cryptophyceae	c:Cryptomonadales	o:Cryptomonas	f:Mantoscyphidia_branchi	f:Mantoscyphidia_branchi	f:Mantoscyphidia_branchi
FiltS1.210	1	0	0	0	0	0	0	0	0	0	0	0	0	4	0	0	0	0	0	0	0	0	0	0	0	0	0	0	0	0	0	0	0	0	0	0	k:Bacteria	p:Myxococcota	c:Myxococcia	o:Myxococcales	f:Myxococcaceae	g:P3OB42	s:uncultured_bacterium
FiltS1.24	18	0	0	0	0	0	0	0	0	0	0	0	0	0	0	0	0	0	0	0	0	0	0	0	0	0	0	0	0	0	0	0	0	0	0	0	k:Bacteria	p:Proteobacteria	c:Gammaproteobacteria	o:Burkholderiales	f:Comamonadaceae	g:Limnohabitans	s:uncultured_bacterium
FiltS1.243	4	0	0	0	0	0	0	0	0	0	0	0	0	0	0	0	0	0	0	0	0	0	0	0	0	0	0	0	0	0	0	0	0	0	0	0	k:Bacteria	p:Proteobacteria	c:Gammaproteobacteria	o:Aeromonadales	f:Aeromonadaceae	g:Tolumonas	s:bacterium_YT0325
FiltS1.265	5	0	0	0	0	0	0	0	0	0	0	0	0	0	0	0	0	0	0	0	0	0	0	0	0	0	0	0	0	0	0	0	0	0	0	0	k:Bacteria	p:Firmicutes	c:Clostridia	o:Christensenellales	f:Christensenellaceae	g:Christensenellaceae_R7	g:Christensenellaceae_R7
FiltS1.268	5	0	0	0	0	0	0	0	0	0	0	0	0	0	0	0	0	0	0	0	0	0	0	0	0	0	0	0	0	0	0	0	0	0	0	0	k:Bacteria	p:Bacteroidota	c:Bacteroidia	o:Bacteroidales	f:Barnesiellaceae	g:uncultured	s:uncultured_bacterium
FiltS1.29	19	3	0	0	0	0	0	0	0	0	0	0	0	0	0	0	0	0	0	0	0	0	0	0	0	0	0	0	0	0	0	0	0	0	0	0	k:Bacteria	p:Proteobacteria	c:Gammaproteobacteria	o:Burkholderiales	f:Rhodocyclaceae	g:C39	s:beta_proteobacterium_INA1
FiltS1.304	4	0	0	0	0	0	0	0	0	0	0	0	0	0	0	0	0	0	0	0	0	0	0	0	0	0	0	0	0	0	0	0	0	0	0	0	k:Bacteria	p:Verrucomicrobiota	c:Verrucomicrobiae	o:Verrucomicrobiales	f:Rubritaleaceae	g:Luteolibacter	s:uncultured_bacterium
FiltS1.306	2	0	0	1	0	0	0	0	0	0	0	0	0	0	0	0	0	0	0	0	0	0	0	0	0	0	0	0	0	0	0	0	0	0	0	0	k:Bacteria	p:Patescibacteria	c:Parcubacteria	o:Candidatus_Staskawiczbacteria	f:uncultured_bacterium	f:uncultured_bacterium	f:uncultured_bacterium
FiltS1.309	2	6	0	0	0	0	0	0	0	0	0	0	0	0	0	0	0	0	0	0	0	0	0	0	0	0	0	0	0	0	0	0	0	0	0	0	k:Bacteria	p:Firmicutes	c:Clostridia	o:Clostridiales	f:Clostridiaceae	g:Clostridium_sensu_stricto_9	s:uncultured_bacterium
FiltS1.316	3	0	0	0	0	0	0	0	0	0	0	0	0	0	0	0	0	0	0	0	0	0	0	0	0	0	0	0	0	0	0	0	0	0	0	0	k:Bacteria	p:Fusobacteriota	c:Fusobacteriia	o:Fusobacteriales	f:Fusobacteriaceae	g:Cetobacterium	s:uncultured_bacterium
FiltS1.319	3	0	0	0	0	0	0	0	0	0	0	0	0	0	0	0	0	0	0	0	0	0	0	0	0	0	0	0	0	0	0	0	0	0	0	0	k:Bacteria	p:Desulfobacterota	c:Desulfovibrionia	o:Desulfovibrionales	f:Desulfovibrionaceae	g:Mailhella	s:Desulfovibrio_sp._MarseilleP3199
FiltS1.32	13	0	6	0	0	7	0	0	0	0	0	0	0	0	0	0	0	0	0	0	0	0	0	0	0	0	0	0	0	0	0	0	0	0	0	0	k:Bacteria	p:Bacteroidota	c:Bacteroidia	o:Flavobacteriales	f:Flavobacteriaceae	g:Flavobacterium	s:uncultured_bacterium
FiltS1.324	3	0	0	0	0	0	0	0	0	0	0	0	0	0	0	0	0	0	0	0	0	0	0	0	0	0	0	0	0	0	0	0	0	0	0	0	k:Bacteria	p:Acidobacteriota	c:Acidobacteriae	o:Bryobacterales	f:Bryobacteraceae	g:Bryobacter	s:uncultured_Acidobacteria_bacterium
FiltS1.352	2	2	0	0	0	0	0	0	0	0	0	0	0	0	0	0	0	0	0	0	0	0	0	0	0	0	0	0	0	0	0	0	0	0	0	0	k:Bacteria	p:Patescibacteria	c:Parcubacteria	o:Candidatus_Kaiserbacteria	f:metagenome	f:metagenome	f:metagenome
FiltS1.374	3	0	0	0	0	0	0	0	0	0	0	0	0	0	0	0	0	0	0	0	0	0	0	0	0	0	0	0	0	0	0	0	0	0	0	0	k:Bacteria	p:Sva0485	c:uncultured_Desulfuromonadales_bacterium	o:Rhodospirillales	f:Magnetospiraceae	g:Magnetovibrio	s:uncultured_Alphaproteobacteria_bacterium
FiltS1.395	4	0	0	0	0	0	0	0	0	0	0	0	0	0	0	0	0	0	0	0	0	0	0	0	0	0	0	0	0	0	0	0	0	0	0	0	k:Bacteria	p:Firmicutes	c:Clostridia	o:Lachnospirales	f:Lachnospiraceae	g:Lachnospiraceae_NK3A20	g:Lachnospiraceae_NK3A20
FiltS1.4	265	324	281	141	78	113	21	0	5	0	0	0	0	0	0	0	0	0	0	0	0	0	0	0	0	0	0	0	0	0	0	0	0	0	0	0	k:Bacteria	p:Actinobacteriota	c:Actinobacteria	o:Frankiales	f:Sporichthyaceae	g:hgcI_clade	s:uncultured_actinobacterium
FiltS1.406	6	0	0	0	0	0	0	0	0	0	0	0	0	0	0	0	0	0	0	0	0	0	0	0	0	0	0	0	0	0	0	0	0	0	0	0	k:Bacteria	p:Myxococcota	c:Polyangia	o:Polyangiales	f:BIrii41	g:uncultured_bacterium	s:uncultured_bacterium
FiltS1.42	6	0	0	0	0	0	0	0	0	0	0	0	0	0	0	0	0	0	0	0	0	0	0	0	0	0	0	0	0	0	0	0	0	0	0	0	k:Bacteria	p:Bacteroidota	c:Bacteroidia	o:Flavobacteriales	f:Flavobacteriaceae	g:Flavobacterium	s:uncultured_bacterium
FiltS1.44	5	0	0	0	0	0	0	0	0	0	0	0	0	0	0	0	0	0	0	0	0	0	0	0	0	0	0	0	0	0	0	0	0	0	0	0	k:Bacteria	p:Actinobacteriota	c:Actinobacteria	o:Bifidobacteriales	f:Bifidobacteriaceae	g:Bifidobacterium	s:Bifidobacterium_sp.
FiltS1.46	5	0	0	0	0	0	0	0	0	0	0	2	0	0	2	0	0	0	0	0	0	0	0	0	0	0	0	0	0	0	0	0	0	0	0	0	k:Bacteria	p:Proteobacteria	c:Gammaproteobacteria	o:Burkholderiales	f:Oxalobacteraceae	g:uncultured	s:uncultured_bacterium
FiltS1.48	3	0	0	0	0	0	0	0	0	0	0	0	0	0	0	0	0	0	0	0	0	0	0	0	0	0	0	0	0	0	0	0	0	0	0	0	k:Bacteria	p:Actinobacteriota	c:Coriobacteriia	o:Coriobacteriales	f:Coriobacteriaceae	g:Enorma	s:Enorma_timonensis
FiltS1.5	207	0	119	55	0	46	0	18	7	0	0	0	15	7	0	0	0	3	0	0	2	0	0	0	0	0	0	0	0	0	0	0	0	0	0	0	k:Bacteria	p:Bacteroidota	c:Bacteroidia	o:Flavobacteriales	f:Flavobacteriaceae	g:Flavobacterium	s:uncultured_bacterium
FiltS1.58	5	3	4	0	0	0	0	0	0	0	0	12	0	0	0	0	6	0	4	3	0	0	0	0	0	3	0	0	0	0	0	0	0	0	0	0	k:Bacteria	p:Proteobacteria	c:Alphaproteobacteria	o:Rhizobiales	f:Rhizobiales_Incertae_Sedis	g:uncultured	s:uncultured_bacterium
FiltS1.60	1	0	0	0	0	0	0	0	0	0	0	0	0	0	0	0	0	0	0	0	0	0	0	0	0	0	0	0	0	0	0	0	0	0	0	0	k:Bacteria	p:Desulfobacterota	c:Desulfovibrionia	o:Desulfovibrionales	f:Desulfovibrionaceae	g:Desulfovibrio	s:uncultured_bacterium
FiltS1.63	3	0	0	0	0	0	0	0	0	0	0	0	0	0	0	0	0	3	0	0	0	0	0	0	0	0	0	0	0	0	0	0	0	0	0	0	k:Bacteria	p:Proteobacteria	c:Alphaproteobacteria	o:Sphingomonadales	f:Sphingomonadaceae	g:Sphingorhabdus	s:Sphingorhabdus_rigui
FiltS1.64	3	0	0	0	0	0	0	0	0	0	0	0	0	0	0	0	0	0	0	0	0	0	0	0	0	0	0	0	0	0	0	0	0	0	0	0	k:Bacteria	p:Fusobacteriota	c:Fusobacteriia	o:Fusobacteriales	f:Fusobacteriaceae	g:Fusobacterium	s:Fusobacterium_mortiferum
FiltS1.65	6	0	0	0	0	0	0	0	0	0	0	0	0	0	0	0	0	0	0	0	0	0	0	0	0	0	0	0	0	0	0	0	0	0	0	0	k:Bacteria	p:Firmicutes	c:Bacilli	o:Erysipelotrichales	f:Erysipelotrichaceae	g:Solobacterium	s:gut_metagenome
FiltS1.66	3	1	3	0	0	0	0	0	0	0	0	0	0	0	0	0	0	0	0	0	0	0	0	0	0	0	0	0	0	0	0	0	0	0	0	0	k:Bacteria	p:Actinobacteriota	c:Actinobacteria	o:PeM15	f:uncultured_bacterium	f:uncultured_bacterium	f:uncultured_bacterium
FiltS1.67	3	0	2	0	0	0	0	0	0	0	0	0	0	0	0	0	0	0	0	0	0	0	0	0	0	0	0	0	0	0	0	0	0	0	0	0	k:Bacteria	p:Proteobacteria	c:Gammaproteobacteria	o:Burkholderiales	f:Methylophilaceae	g:Candidatus_Methylopumilus	s:Candidatus_Methylopumilus_planktonicus
FiltS1.68	3	0	0	0	0	0	0	0	0	0	0	0	0	0	0	0	0	0	0	0	0	0	0	0	0	0	0	0	0	0	0	0	0	0	0	0	k:Bacteria	p:Bacteroidota	c:Bacteroidia	o:Bacteroidales	f:Bacteroidaceae	g:Bacteroides	s:Bacteroides_caecigallinarum
FiltS1.72	5	0	0	0	0	0	0	0	0	0	0	0	0	0	0	0	0	0	0	0	0	0	0	0	0	0	0	0	0	0	0	0	0	0	0	0	k:Bacteria	p:Firmicutes	c:Clostridia	o:Oscillospirales	f:Ruminococcaceae	g:Subdoligranulum	s:uncultured_bacterium
FiltS1.80	4	0	0	0	0	0	0	0	0	0	0	0	0	0	0	0	0	0	0	0	0	0	0	0	0	0	0	0	0	0	0	0	0	0	0	0	k:Bacteria	p:Bacteroidota	c:Bacteroidia	o:Bacteroidales	f:Bacteroidaceae	g:Bacteroides	s:Bacteroides_plebeius
FiltS1.83	3	2	2	0	0	0	0	0	0	2	10	2	11	0	0	0	0	0	0	0	0	0	0	0	0	0	0	0	0	0	0	0	0	0	0	0	k:Bacteria	p:Verrucomicrobiota	c:Omnitrophia	o:Omnitrophales	f:Omnitrophaceae	g:Candidatus_Omnitrophus	s:uncultured_prokaryote
FiltS1.91	1	0	0	0	0	0	0	0	0	0	6	4	3	3	0	0	0	0	0	0	0	0	0	0	0	0	0	0	0	0	0	0	0	0	0	0	k:Bacteria	p:Verrucomicrobiota	c:Verrucomicrobiae	o:Opitutales	f:Opitutaceae	g:Opitutus	s:uncultured_bacterium
FiltS2.102	0	3	0	0	0	0	0	0	0	0	0	0	0	0	0	0	0	0	0	0	0	0	0	0	0	0	0	0	0	0	0	0	0	0	0	0	k:Bacteria	p:Actinobacteriota	c:Acidimicrobiia	o:Microtrichales	f:Ilumatobacteraceae	g:CL50029	g:CL50029
FiltS2.131	0	1	0	0	0	0	0	0	0	0	0	0	0	0	0	0	0	0	0	0	0	0	2	0	0	0	0	0	0	0	0	0	0	0	0	0	k:Bacteria	p:Myxococcota	c:Polyangia	o:Polyangiales	f:Sandaracinaceae	g:uncultured	s:uncultured_Myxococcales_bacterium
FiltS2.14	23	32	12	0	0	0	0	0	0	0	0	7	0	3	0	0	0	0	0	0	0	0	0	0	0	0	0	0	0	0	0	0	0	0	0	0	k:Bacteria	p:Bacteroidota	c:Bacteroidia	o:Flavobacteriales	f:Flavobacteriaceae	g:Flavobacterium	s:Flavobacterium_sp._JD92011
FiltS2.153	0	3	0	0	0	0	0	0	0	0	0	0	0	0	0	0	0	0	0	0	0	0	0	0	0	0	0	0	0	0	0	0	0	0	0	0	k:Archaea	p:Thermoplasmatota	c:Thermoplasmata	o:Methanomassiliicoccales	f:Methanomassiliicoccaceae	g:uncultured	s:uncultured_archaeon
FiltS2.155	2	2	0	0	0	0	0	0	0	0	0	0	0	0	0	0	0	0	0	0	0	0	0	0	0	0	0	0	0	0	0	0	0	0	0	0	k:Eukaryota	k:Eukaryota	k:Eukaryota	k:Eukaryota	k:Eukaryota	k:Eukaryota	k:Eukaryota
FiltS2.166	0	6	0	0	0	0	0	0	0	0	0	0	0	0	0	0	0	0	0	0	0	0	0	0	0	0	0	0	0	0	0	0	0	0	0	0	k:Bacteria	p:Acidobacteriota	c:Acidobacteriae	o:Subgroup_13	f:uncultured_bacterium	f:uncultured_bacterium	f:uncultured_bacterium
FiltS2.177	0	2	0	0	0	0	0	0	0	0	0	3	0	0	0	0	0	0	0	0	0	0	0	0	0	0	0	0	0	0	0	0	0	0	0	0	k:Bacteria	p:Patescibacteria	c:ABY1	o:Candidatus_Uhrbacteria	f:metagenome	f:metagenome	f:metagenome
FiltS2.19	0	15	0	0	0	0	0	0	4	0	0	0	0	0	0	0	0	0	0	0	0	0	0	0	0	0	0	0	0	0	0	0	0	0	0	0	k:Bacteria	p:Proteobacteria	c:Gammaproteobacteria	o:Burkholderiales	f:Burkholderiaceae	g:Polynucleobacter	s:uncultured_bacterium
FiltS2.197	0	7	0	0	0	0	0	0	0	0	0	0	0	0	0	0	0	0	0	0	0	0	0	0	0	0	0	0	0	0	0	0	0	0	0	0	k:Bacteria	p:Planctomycetota	c:Planctomycetes	o:Pirellulales	f:Pirellulaceae	g:Pirellula	s:uncultured_bacterium
FiltS2.20	13	16	3	2	3	0	0	0	0	0	2	1	6	2	0	2	0	5	0	0	0	0	0	0	0	0	0	0	0	0	0	0	0	0	0	0	k:Bacteria	p:Proteobacteria	c:Gammaproteobacteria	o:Burkholderiales	f:Methylophilaceae	g:Methylotenera	s:uncultured_bacterium
FiltS2.21	0	13	0	0	0	0	0	0	0	0	0	0	0	0	0	0	0	0	0	0	0	0	0	0	0	0	0	0	0	0	0	0	0	0	0	0	k:Bacteria	p:Actinobacteriota	c:Actinobacteria	o:Micrococcales	f:Microbacteriaceae	g:Aurantimicrobium	s:uncultured_bacterium
FiltS2.23	0	16	0	6	0	0	0	0	0	0	0	0	3	0	0	2	0	0	0	0	0	0	0	0	0	0	0	0	0	0	0	0	0	0	0	0	k:Bacteria	p:Bacteroidota	c:Bacteroidia	o:Flavobacteriales	f:Crocinitomicaceae	g:Fluviicola	s:uncultured_bacterium
FiltS2.25	20	13	16	0	0	10	0	0	0	0	0	0	0	25	0	18	0	0	0	0	0	0	0	4	0	0	0	0	0	0	0	0	0	0	0	0	k:Bacteria	p:Proteobacteria	c:Alphaproteobacteria	o:Rhodobacterales	f:Rhodobacteraceae	g:Pseudorhodobacter	s:Pseudorhodobacter_sinensis
FiltS2.253	0	2	0	0	0	0	0	0	0	0	0	0	3	0	0	0	0	0	0	0	0	0	0	0	0	0	0	0	0	0	0	0	0	0	0	0	k:Bacteria	p:Proteobacteria	c:Alphaproteobacteria	o:Caulobacterales	f:Hyphomonadaceae	g:SWB02	s:uncultured_Alphaproteobacteria_bacterium
FiltS2.254	0	1	0	0	0	0	0	0	0	0	0	0	0	0	0	0	0	0	0	0	0	0	0	0	0	0	0	0	0	0	0	0	0	0	0	0	k:Bacteria	p:Firmicutes	c:Clostridia	o:Clostridiales	f:Clostridiaceae	g:Clostridium_sensu_stricto_1	s:Clostridium_gasigenes
FiltS2.257	0	7	0	0	0	0	0	0	0	0	0	0	0	0	0	0	0	0	0	0	0	0	0	0	0	0	0	0	0	0	0	0	0	0	0	0	k:Bacteria	p:Acidobacteriota	c:Acidobacteriae	o:Bryobacterales	f:Bryobacteraceae	g:Bryobacter	s:uncultured_bacterium
FiltS2.263	0	7	0	0	0	0	0	0	0	0	0	0	0	0	0	0	0	0	0	0	0	0	0	0	0	0	0	0	0	0	0	0	0	0	0	0	k:Bacteria	p:Firmicutes	c:Clostridia	o:Oscillospirales	f:Ruminococcaceae	g:Faecalibacterium	s:uncultured_bacterium
FiltS2.27	12	9	13	8	0	2	0	0	0	0	0	0	0	0	0	0	0	0	0	0	0	0	0	0	0	0	0	0	0	0	0	0	0	0	0	0	k:Bacteria	p:Bacteroidota	c:Bacteroidia	o:Chitinophagales	f:Chitinophagaceae	g:Edaphobaculum	s:uncultured_bacterium
FiltS2.277	0	1	0	0	0	0	0	0	0	0	0	0	0	0	0	0	0	0	0	0	0	0	0	0	0	0	0	0	0	0	0	0	0	0	0	0	k:Bacteria	p:Firmicutes	c:Negativicutes	o:VeillonellalesSelenomonadales	f:Selenomonadaceae	g:Propionispira	s:Propionispira_arboris
FiltS2.278	0	2	0	0	0	0	0	0	0	0	0	0	0	0	0	0	0	0	0	0	0	0	0	0	0	0	0	0	0	0	0	0	0	0	0	0	k:Bacteria	p:Proteobacteria	c:Alphaproteobacteria	o:Caulobacterales	f:Caulobacteraceae	g:uncultured	s:metagenome
FiltS2.290	0	8	0	0	0	0	0	0	0	0	0	0	0	0	0	0	0	0	0	0	0	0	0	0	0	0	0	0	0	0	0	0	0	0	0	0	k:Eukaryota	p:SAR	c:Stramenopiles	o:Bicosoecida	f:CH12B3	g:Bicosoecida_gen._2	g:Bicosoecida_gen._2
FiltS2.298	0	2	0	0	0	0	0	0	0	0	0	0	0	0	0	0	0	0	0	0	0	0	0	0	0	0	0	0	0	0	0	0	0	0	0	0	k:Eukaryota	p:SAR	c:Rhizaria	o:Cercozoa	f:Novel_Clade_10	g:uncultured_freshwater_eukaryote	g:uncultured_freshwater_eukaryote
FiltS2.3	505	448	277	134	58	113	10	0	6	0	0	0	5	1	0	3	4	0	3	5	8	0	4	8	2	0	0	0	0	0	0	0	0	0	0	0	k:Bacteria	p:Actinobacteriota	c:Actinobacteria	o:Micrococcales	f:Microbacteriaceae	g:Rhodoluna	s:uncultured_bacterium
FiltS2.307	0	2	0	0	0	0	0	0	0	0	0	0	0	0	0	0	0	0	0	0	0	0	0	0	0	0	0	0	0	0	0	0	0	0	0	0	k:Bacteria	p:Verrucomicrobiota	c:Omnitrophia	o:Omnitrophales	f:uncultured_bacterium	f:uncultured_bacterium	f:uncultured_bacterium
FiltS2.312	0	5	0	0	0	0	0	0	0	0	0	0	0	0	0	0	0	0	0	0	0	0	0	0	0	0	0	0	0	0	0	0	0	0	0	0	k:Bacteria	p:Bdellovibrionota	c:Bdellovibrionia	o:Bacteriovoracales	f:Bacteriovoracaceae	g:Bacteriovorax	s:uncultured_bacterium
FiltS2.317	0	1	0	0	0	0	0	0	0	0	0	0	0	0	0	0	0	0	0	0	0	0	0	0	0	0	0	0	0	0	0	0	0	0	0	0	k:Bacteria	p:Verrucomicrobiota	c:Omnitrophia	o:Omnitrophales	f:Omnitrophaceae	g:Candidatus_Omnitrophus	s:metagenome
FiltS2.318	0	7	0	0	0	0	0	0	0	0	0	0	0	0	0	0	0	0	0	0	0	0	0	0	0	0	0	0	0	0	0	0	0	0	0	0	k:Bacteria	p:Chloroflexi	c:Anaerolineae	o:SJA15	f:uncultured_bacterium	f:uncultured_bacterium	f:uncultured_bacterium
FiltS2.319	0	2	0	0	0	0	0	0	0	0	0	0	0	0	0	0	0	0	0	0	0	0	0	0	0	0	0	0	0	0	0	0	0	0	0	0	k:Bacteria	p:Proteobacteria	c:Alphaproteobacteria	o:Rhizobiales	f:Xanthobacteraceae	g:Bradyrhizobium	s:Bradyrhizobium_sp._ORS_3635
FiltS2.32	0	4	0	5	0	0	0	0	0	0	0	0	0	0	0	0	0	0	0	0	0	0	0	0	0	0	0	0	0	0	0	0	0	0	0	0	k:Bacteria	p:Bacteroidota	c:Bacteroidia	o:Flavobacteriales	f:Flavobacteriaceae	g:Flavobacterium	s:uncultured_bacterium
FiltS2.325	0	1	0	0	0	0	0	0	0	0	0	0	0	0	0	0	0	0	0	0	0	0	0	0	0	0	0	0	0	0	0	0	0	0	0	0	k:Bacteria	p:Verrucomicrobiota	c:Verrucomicrobiae	o:Chthoniobacterales	f:Chthoniobacteraceae	g:Chthoniobacter	s:uncultured_bacterium
FiltS2.33	0	5	0	0	0	0	0	0	0	0	0	0	0	0	0	0	0	0	0	0	0	0	0	0	0	0	0	0	0	0	0	0	0	0	0	0	k:Bacteria	p:Actinobacteriota	c:Actinobacteria	o:Frankiales	f:Sporichthyaceae	g:hgcI_clade	s:uncultured_bacterium
FiltS2.332	0	4	0	0	0	0	0	0	0	0	0	0	0	0	0	0	0	0	0	0	0	0	0	0	0	0	0	0	0	0	0	0	0	0	0	0	k:Bacteria	p:Patescibacteria	c:Parcubacteria	o:GWA23813b	f:uncultured_bacterium	f:uncultured_bacterium	f:uncultured_bacterium
FiltS2.340	0	2	0	0	0	0	0	0	0	0	0	0	0	0	0	0	0	0	0	0	0	0	0	0	0	0	0	0	0	0	0	0	0	0	0	0	k:Bacteria	p:Patescibacteria	c:Microgenomatia	o:Candidatus_Collierbacteria	f:uncultured_bacterium	f:uncultured_bacterium	f:uncultured_bacterium
FiltS2.348	0	3	0	0	0	0	0	0	0	0	0	0	0	0	0	0	0	0	0	0	0	0	0	0	0	0	0	0	0	0	0	0	0	0	0	0	k:Eukaryota	k:Eukaryota	k:Eukaryota	k:Eukaryota	k:Eukaryota	k:Eukaryota	k:Eukaryota
FiltS2.358	0	5	0	0	0	0	0	0	0	0	0	0	0	0	0	0	0	0	0	0	0	0	0	0	0	0	0	0	0	0	0	0	0	0	0	0	k:Bacteria	p:Proteobacteria	c:Alphaproteobacteria	o:Rhizobiales	f:Rhizobiaceae	g:uncultured	s:uncultured_bacterium
FiltS2.36	0	6	0	0	0	0	0	0	0	0	0	0	0	0	0	0	0	0	0	0	0	0	0	0	0	0	0	0	0	0	0	0	0	0	0	0	k:Bacteria	p:Bacteroidota	c:Bacteroidia	o:Flavobacteriales	f:Flavobacteriaceae	g:Flavobacterium	s:uncultured_bacterium
FiltS2.369	0	1	0	0	0	0	0	0	0	0	0	0	0	0	0	0	0	0	0	0	0	0	0	0	0	0	0	0	0	0	0	0	0	0	0	3	k:Bacteria	p:Patescibacteria	c:Saccharimonadia	o:Saccharimonadales	f:LWQ8	g:uncultured_bacterium	g:uncultured_bacterium
FiltS2.370	0	3	0	0	0	0	0	0	0	0	0	0	0	0	0	0	0	0	0	0	0	0	0	0	0	0	0	0	0	0	0	0	0	0	0	0	k:Bacteria	p:Bacteroidota	c:Bacteroidia	o:Chitinophagales	f:Chitinophagaceae	g:Ferruginibacter	s:uncultured_bacterium
FiltS2.378	0	2	0	0	0	0	0	0	0	0	0	0	0	0	0	0	0	0	0	0	0	0	0	0	0	0	0	0	0	0	0	0	0	0	0	0	k:Bacteria	p:Verrucomicrobiota	c:Verrucomicrobiae	o:Pedosphaerales	f:Pedosphaeraceae	g:uncultured	s:uncultured_Verrucomicrobia_bacterium
FiltS2.382	0	4	0	0	0	0	0	0	0	0	0	0	0	0	0	0	0	0	0	0	0	0	0	0	0	0	0	0	0	0	0	0	0	0	0	0	k:Bacteria	p:Firmicutes	c:Clostridia	o:PeptostreptococcalesTissierellales	f:Acidaminobacteraceae	g:Acidaminobacter	s:uncultured_bacterium
FiltS2.383	0	5	0	0	0	0	0	0	0	0	0	0	0	0	0	0	0	0	0	0	0	0	0	0	0	0	0	0	0	0	0	0	0	0	0	0	k:Bacteria	p:Firmicutes	c:Clostridia	o:Oscillospirales	f:Ruminococcaceae	g:Subdoligranulum	s:uncultured_bacterium
FiltS2.39	0	4	0	0	0	0	0	0	0	0	0	0	0	0	0	0	0	0	0	0	0	0	0	0	0	0	0	0	0	0	0	0	0	0	16	0	k:Bacteria	p:Proteobacteria	c:Gammaproteobacteria	o:Burkholderiales	f:Comamonadaceae	g:Aquabacterium	s:uncultured_bacterium
FiltS2.390	0	4	0	0	0	0	0	0	0	0	0	0	0	0	0	0	0	0	0	0	0	0	0	0	0	0	0	0	0	0	0	0	0	0	0	0	k:Bacteria	p:Proteobacteria	c:Gammaproteobacteria	o:Legionellales	f:Legionellaceae	g:Legionella	s:uncultured_Legionellales_bacterium
FiltS2.398	0	3	0	0	0	0	0	0	0	0	0	0	0	0	0	0	0	0	0	0	0	0	0	0	0	0	0	0	0	0	0	0	0	0	0	0	k:Bacteria	p:Elusimicrobiota	c:Endomicrobia	o:Endomicrobiales	f:Endomicrobiaceae	g:Endomicrobium	s:uncultured_Termite_group_1
FiltS2.405	0	3	0	0	0	0	0	0	0	0	0	0	0	0	0	0	0	0	0	0	0	0	0	0	0	0	0	0	0	0	0	0	0	0	0	0	k:Bacteria	p:Firmicutes	c:Negativicutes	o:VeillonellalesSelenomonadales	f:Selenomonadaceae	g:Megamonas	s:uncultured_bacterium
FiltS2.42	0	2	0	0	0	2	0	0	0	0	0	0	0	0	0	0	0	0	0	0	0	0	0	0	0	0	0	0	0	0	0	0	0	0	0	0	k:Bacteria	p:Bacteroidota	c:Bacteroidia	o:Flavobacteriales	f:Flavobacteriaceae	g:Flavobacterium	s:uncultured_bacterium
FiltS2.423	0	3	0	0	0	0	0	0	0	0	0	0	0	0	0	0	0	0	0	0	0	0	0	0	0	0	0	0	0	0	0	0	0	0	0	0	k:Bacteria	p:Verrucomicrobiota	c:Chlamydiae	o:Chlamydiales	f:Parachlamydiaceae	g:uncultured	s:metagenome
FiltS2.427	0	2	0	0	0	0	0	0	0	0	0	0	0	0	0	0	0	0	0	0	0	0	0	0	0	0	0	0	0	0	0	0	0	0	0	0	k:Bacteria	p:Proteobacteria	c:Alphaproteobacteria	o:Rickettsiales	f:SM2D12	g:metagenome	g:metagenome
FiltS2.432	0	6	0	0	0	0	0	0	0	0	0	0	0	0	0	0	0	0	0	0	0	0	0	0	0	0	0	0	0	0	0	0	0	0	0	0	k:Bacteria	p:Dependentiae	c:Babeliae	o:Babeliales	f:UBA12409	g:metagenome	g:metagenome
FiltS2.439	0	3	0	0	0	0	0	0	0	0	0	0	0	0	0	0	0	0	0	0	0	0	0	0	0	0	0	0	0	0	0	0	0	0	0	0	k:Bacteria	p:Spirochaetota	c:Leptospirae	o:Leptospirales	f:Leptospiraceae	g:Leptospira	s:metagenome
FiltS2.443	0	5	0	0	0	0	0	0	0	0	0	0	0	0	0	0	0	0	0	0	0	0	0	0	0	0	0	0	0	0	0	0	0	0	0	0	k:Bacteria	p:Proteobacteria	c:Gammaproteobacteria	o:Cellvibrionales	f:Spongiibacteraceae	g:BD17	g:BD17
FiltS2.455	0	2	0	0	0	0	0	0	0	0	0	0	0	0	0	0	0	0	0	0	0	0	0	0	0	0	0	0	0	0	0	0	0	0	0	0	k:Bacteria	p:Myxococcota	c:Polyangia	o:Blfdi19	f:uncultured_bacterium	f:uncultured_bacterium	f:uncultured_bacterium
FiltS2.47	0	2	2	5	0	2	0	0	0	0	0	0	0	0	0	0	0	0	0	0	0	0	0	0	0	0	0	0	0	0	0	0	0	0	0	0	k:Bacteria	p:Proteobacteria	c:Alphaproteobacteria	o:Sphingomonadales	f:Sphingomonadaceae	g:Sphingorhabdus	s:Sphingorhabdus_planktonica
FiltS2.48	0	3	0	0	0	0	0	0	0	0	0	0	0	0	0	0	13	5	0	5	0	0	0	0	0	0	0	0	0	0	0	0	0	0	0	0	k:Bacteria	p:Proteobacteria	c:Gammaproteobacteria	o:Burkholderiales	f:Comamonadaceae	g:Rhizobacter	s:uncultured_bacterium
FiltS2.482	0	3	0	0	0	0	0	0	0	0	0	0	0	0	0	0	0	0	0	0	0	0	0	0	0	0	0	0	0	0	0	0	0	0	0	0	k:Bacteria	p:Verrucomicrobiota	c:Omnitrophia	o:Omnitrophales	f:Omnitrophaceae	g:Candidatus_Omnitrophus	s:uncultured_bacterium
FiltS2.483	0	2	0	0	0	0	0	0	0	0	0	0	0	0	0	0	0	0	0	0	0	0	0	0	0	0	0	0	0	0	0	0	0	0	0	0	k:Bacteria	p:Fibrobacterota	c:Fibrobacteria	o:Fibrobacterales	f:Fibrobacteraceae	g:possible_genus_04	s:uncultured_bacterium
FiltS2.492	0	1	0	0	0	0	0	0	0	0	0	0	0	0	0	0	0	0	0	0	0	0	0	0	0	0	0	0	0	0	0	0	0	0	0	0	k:Bacteria	p:Proteobacteria	c:Alphaproteobacteria	o:Dongiales	f:Dongiaceae	g:Dongia	s:uncultured_bacterium
FiltS2.493	0	2	0	0	0	0	0	0	0	0	0	0	0	0	0	0	0	0	0	0	0	0	0	0	0	0	0	0	0	0	0	0	0	0	0	0	k:Bacteria	p:Patescibacteria	c:Microgenomatia	o:Candidatus_Woesebacteria	f:uncultured_bacterium	f:uncultured_bacterium	f:uncultured_bacterium
FiltS2.500	0	1	0	0	0	0	0	0	0	0	0	0	0	0	0	0	0	0	0	0	0	0	0	0	0	0	0	0	0	0	0	0	0	0	0	0	k:Eukaryota	p:SAR	c:Stramenopiles	o:Peronosporomycetes	f:Aphanomyces	g:Achlya_bisexualis	g:Achlya_bisexualis
FiltS2.507	0	2	0	0	0	0	0	0	0	0	0	0	0	0	0	0	0	0	0	0	0	0	0	0	0	0	0	0	0	0	0	0	0	0	0	0	k:Bacteria	p:Proteobacteria	c:Alphaproteobacteria	o:Rickettsiales	f:SM2D12	g:uncultured_bacterium	g:uncultured_bacterium
FiltS2.51	0	1	2	0	0	0	0	0	0	0	0	0	0	0	0	0	0	0	0	0	0	0	0	0	0	0	0	0	0	0	0	0	0	0	0	0	k:Eukaryota	p:SAR	c:Stramenopiles	o:Ochrophyta	f:Chrysophyceae	g:uncultured	s:uncultured_Chrysophyceae
FiltS2.52	1	4	0	0	0	0	0	0	0	0	0	0	0	0	0	0	12	0	14	0	0	0	0	0	0	0	0	0	0	0	0	0	0	0	0	0	k:Bacteria	p:Proteobacteria	c:Gammaproteobacteria	o:Burkholderiales	f:Comamonadaceae	g:Pelomonas	s:uncultured_bacterium
FiltS2.54	2	3	0	1	0	0	0	0	0	0	0	0	0	0	0	0	0	0	0	0	0	0	0	0	0	0	0	0	0	0	0	0	0	0	0	0	k:Bacteria	p:Bacteroidota	c:Bacteroidia	o:Flavobacteriales	f:NS9	f:NS9	f:NS9
FiltS2.56	0	4	0	0	0	0	0	0	0	0	0	0	0	0	0	0	0	0	0	0	0	0	0	0	0	0	0	0	0	0	0	0	0	0	0	0	k:Bacteria	p:Actinobacteriota	c:Actinobacteria	o:Micrococcales	f:Microbacteriaceae	g:Candidatus_Flaviluna	s:uncultured_bacterium
FiltS2.57	0	3	0	0	0	0	0	0	0	0	0	0	0	0	0	0	0	0	0	0	0	0	0	0	0	0	0	0	0	0	0	0	0	0	0	0	k:Bacteria	p:Proteobacteria	c:Alphaproteobacteria	o:Sphingomonadales	f:Sphingomonadaceae	g:Novosphingobium	s:uncultured_bacterium
FiltS2.63	0	2	2	0	0	0	0	0	0	0	0	0	0	0	0	0	0	0	0	0	0	0	0	0	0	0	0	0	0	0	0	0	0	0	0	0	k:Eukaryota	p:SAR	c:Stramenopiles	o:Bicosoecida	f:CH12B3	g:uncultured_freshwater_eukaryote	g:uncultured_freshwater_eukaryote
FiltS2.66	0	2	0	0	0	0	0	0	0	0	1	0	0	0	0	0	0	0	0	0	0	0	0	0	0	0	0	0	0	0	0	0	0	0	0	0	k:Bacteria	p:Proteobacteria	c:Gammaproteobacteria	o:Burkholderiales	f:Oxalobacteraceae	g:Massilia	s:uncultured_bacterium
FiltS2.72	0	3	4	0	0	0	0	0	0	0	0	0	0	0	0	0	0	0	0	0	0	0	0	0	0	0	0	0	0	0	0	0	0	0	0	0	k:Bacteria	p:Bacteroidota	c:Bacteroidia	o:Sphingobacteriales	f:env.OPS_17	g:uncultured_Bacteroidetes_bacterium	g:uncultured_Bacteroidetes_bacterium
FiltS2.8	181	129	109	48	13	26	3	0	0	0	0	0	0	0	0	0	0	0	0	0	0	0	0	0	0	0	0	0	0	0	0	0	0	0	0	0	k:Bacteria	p:Bacteroidota	c:Bacteroidia	o:Flavobacteriales	f:Crocinitomicaceae	g:Fluviicola	s:uncultured_Fluviicola_sp.
FiltS2.85	0	2	0	0	0	0	0	0	0	0	0	0	0	0	0	0	0	0	0	0	0	1	0	0	0	0	0	0	0	0	0	0	0	0	0	0	k:Bacteria	p:Actinobacteriota	c:Actinobacteria	o:Corynebacteriales	f:Mycobacteriaceae	g:Mycobacterium	s:Mycobacterium_mageritense
FiltS2.87	0	2	0	0	0	0	0	0	0	0	0	0	3	0	0	0	0	0	0	0	0	0	0	0	0	0	0	0	0	0	0	0	0	0	0	0	k:Bacteria	p:Patescibacteria	c:Parcubacteria	o:Candidatus_Nomurabacteria	f:uncultured_bacterium	f:uncultured_bacterium	f:uncultured_bacterium
FiltS2.90	3	1	0	0	0	0	0	0	0	0	0	0	0	0	0	0	0	0	0	0	0	0	0	0	0	0	0	0	0	0	0	0	0	0	0	0	k:Eukaryota	k:Eukaryota	k:Eukaryota	k:Eukaryota	k:Eukaryota	k:Eukaryota	k:Eukaryota
FiltS3.103	0	0	3	5	0	10	0	0	0	0	0	0	0	0	0	0	0	0	0	0	0	0	0	0	0	0	0	0	0	0	0	0	0	0	0	0	k:Eukaryota	k:Eukaryota	k:Eukaryota	k:Eukaryota	k:Eukaryota	k:Eukaryota	k:Eukaryota
FiltS3.104	0	0	3	3	3	5	0	3	2	0	0	0	0	0	0	0	0	0	0	0	0	0	0	0	0	0	0	0	0	0	0	0	0	0	0	0	k:Bacteria	p:Bacteroidota	c:Bacteroidia	o:Sphingobacteriales	f:NS1112	f:NS1112	f:NS1112
FiltS3.107	0	0	2	2	2	0	0	0	0	0	0	0	3	0	1	0	0	0	0	0	0	0	0	0	0	0	0	0	0	0	0	0	0	0	0	0	k:Bacteria	p:Proteobacteria	c:Gammaproteobacteria	o:Burkholderiales	f:Oxalobacteraceae	g:Duganella	s:Duganella_sp._OV510
FiltS3.108	1	3	3	0	0	2	0	0	0	0	0	0	0	0	0	0	0	0	0	0	0	0	0	0	0	0	0	0	0	0	0	0	0	0	0	0	k:Bacteria	p:Bacteroidota	c:Bacteroidia	o:Sphingobacteriales	f:NS1112	f:NS1112	f:NS1112
FiltS3.112	0	0	2	0	0	0	0	0	0	0	0	0	0	0	0	0	0	0	0	0	0	0	0	0	0	0	0	0	0	0	0	0	0	0	0	0	k:Bacteria	p:Bacteroidota	c:Bacteroidia	o:Sphingobacteriales	f:NS1112	f:NS1112	f:NS1112
FiltS3.13	0	0	62	0	0	0	0	0	0	0	0	0	0	0	0	0	0	0	0	0	0	0	0	0	0	0	0	0	0	0	0	0	0	0	0	0	k:Bacteria	p:Proteobacteria	c:Gammaproteobacteria	o:Burkholderiales	f:Comamonadaceae	g:Limnohabitans	s:uncultured_bacterium
FiltS3.133	6	3	2	0	0	0	0	0	0	0	0	0	0	2	0	0	0	0	0	0	0	0	0	0	0	0	0	0	0	0	0	0	0	0	0	0	k:Bacteria	p:Proteobacteria	c:Gammaproteobacteria	o:Cellvibrionales	f:Cellvibrionaceae	g:Cellvibrio	s:Cellvibrio_gandavensis
FiltS3.135	0	2	2	0	0	0	0	0	0	0	0	0	0	0	0	0	0	0	0	0	0	0	0	0	0	0	0	0	0	0	0	0	0	0	0	0	k:Eukaryota	k:Eukaryota	k:Eukaryota	k:Eukaryota	k:Eukaryota	k:Eukaryota	k:Eukaryota
FiltS3.137	0	0	2	0	0	0	0	0	0	0	0	0	0	0	0	0	0	0	0	0	0	0	0	73	0	0	0	0	0	0	0	0	0	0	0	0	k:Bacteria	p:Proteobacteria	c:Gammaproteobacteria	o:Cellvibrionales	f:Halieaceae	g:Halioglobus	s:uncultured_bacterium
FiltS3.138	0	0	3	0	0	0	0	0	0	0	0	0	0	0	0	0	0	0	0	0	0	0	0	0	0	0	0	0	0	0	0	0	0	0	0	0	k:Bacteria	p:Proteobacteria	c:Alphaproteobacteria	o:Sphingomonadales	f:Sphingomonadaceae	g:uncultured	s:uncultured_bacterium
FiltS3.140	0	0	0	0	0	0	0	0	0	0	0	0	0	0	0	0	0	0	0	0	0	0	0	0	0	0	0	0	0	0	0	0	0	0	0	10	k:Bacteria	p:Proteobacteria	c:Gammaproteobacteria	o:Gammaproteobacteria_Incertae_Sedis	f:Unknown_Family	g:uncultured	s:uncultured_bacterium
FiltS3.145	0	0	2	0	0	0	0	0	0	0	12	6	8	0	2	0	0	0	0	0	0	0	0	0	0	0	0	0	0	0	0	0	0	0	0	0	k:Bacteria	p:Verrucomicrobiota	c:Verrucomicrobiae	o:Opitutales	f:Opitutaceae	g:Lacunisphaera	s:uncultured_bacterium
FiltS3.155	0	2	2	0	0	0	0	0	0	0	0	0	0	0	0	0	0	0	0	0	0	0	0	0	0	0	0	0	0	0	0	0	0	0	0	0	k:Bacteria	p:Proteobacteria	c:Alphaproteobacteria	o:Sphingomonadales	f:Sphingomonadaceae	g:Altererythrobacter	s:alpha_proteobacterium_USH5
FiltS3.157	0	0	3	0	0	0	0	0	0	0	0	0	0	0	0	0	0	0	0	0	0	0	0	0	0	0	0	0	0	0	0	0	0	0	0	0	k:Bacteria	p:Campilobacterota	c:Campylobacteria	o:Campylobacterales	f:Arcobacteraceae	g:Pseudarcobacter	s:uncultured_Arcobacter_sp.
FiltS3.172	0	0	0	1	0	0	0	0	0	0	0	0	0	0	0	0	0	0	0	0	0	3	0	0	0	0	0	0	0	0	2	0	0	0	0	0	k:Bacteria	p:Desulfobacterota	c:Desulfuromonadia	o:Geopsychrobacteraceae	f:Geopsychrobacter	g:uncultured_bacterium	g:uncultured_bacterium
FiltS3.173	3	0	2	1	0	0	0	0	0	0	0	0	0	0	0	0	0	0	0	0	0	11	0	0	0	0	0	0	0	0	0	0	0	0	0	0	k:Bacteria	p:Campilobacterota	c:Campylobacteria	o:Campylobacterales	f:Arcobacteraceae	g:Pseudarcobacter	s:uncultured_bacterium
FiltS3.184	0	0	5	0	0	0	0	0	0	0	0	0	0	0	0	0	0	0	0	0	0	0	0	0	0	0	0	0	0	0	0	0	0	0	0	0	k:Bacteria	p:Proteobacteria	c:Gammaproteobacteria	o:Oceanospirillales	f:Cellvibrionaceae	g:Endozoicomonas	s:Endozoicomonas_sp.
FiltS3.190	0	0	4	0	0	0	0	0	0	0	0	0	0	0	0	0	0	0	0	0	0	0	0	0	0	0	0	0	0	0	0	0	0	0	0	0	k:Bacteria	p:Bacteroidota	c:Bacteroidia	o:Chitinophagales	f:Chitinophagaceae	g:Ferruginibacter	s:uncultured_bacterium
FiltS3.2	595	484	412	165	71	108	21	10	8	0	0	0	25	0	2	0	0	0	0	0	0	0	0	0	0	0	0	0	0	0	0	0	0	0	0	0	k:Bacteria	p:Bacteroidota	c:Bacteroidia	o:Cytophagales	f:Spirosomaceae	g:Pseudarcicella	s:uncultured_bacterium
FiltS3.201	0	0	2	0	0	0	0	0	3	0	0	0	0	0	0	0	0	0	0	0	0	0	0	0	0	0	0	0	0	0	0	0	0	0	0	0	k:Bacteria	p:Bdellovibrionota	c:Bdellovibrionia	o:Bdellovibrionales	f:Bdellovibrionaceae	g:OM27	g:OM27
FiltS3.22	0	0	31	0	0	0	0	0	0	0	0	0	0	1	0	0	0	0	0	0	0	0	0	0	0	0	0	0	0	0	0	0	0	0	0	0	k:Bacteria	p:Proteobacteria	c:Gammaproteobacteria	o:Burkholderiales	f:Comamonadaceae	g:Limnohabitans	s:uncultured_bacterium
FiltS3.286	0	0	4	0	0	0	0	0	0	0	0	0	0	0	0	0	0	0	0	0	0	0	0	0	0	0	0	0	0	0	0	0	0	0	0	0	k:Bacteria	p:Proteobacteria	c:Gammaproteobacteria	o:Burkholderiales	f:Hydrogenophilaceae	g:uncultured	s:uncultured_bacterium
FiltS3.29	0	0	18	0	42	45	0	0	0	0	0	0	0	0	0	0	0	0	0	4	2	0	0	6	5	2	2	0	0	0	0	0	0	0	0	0	k:Eukaryota	k:Eukaryota	k:Eukaryota	k:Eukaryota	k:Eukaryota	k:Eukaryota	k:Eukaryota
FiltS3.294	0	0	3	0	0	0	0	0	0	0	0	0	0	0	0	0	0	0	0	0	0	0	0	0	0	0	0	0	0	0	0	0	0	0	0	0	k:Bacteria	p:Verrucomicrobiota	c:Verrucomicrobiae	o:Verrucomicrobiales	f:Verrucomicrobiaceae	g:Prosthecobacter	s:metagenome
FiltS3.297	0	0	8	0	0	0	0	0	0	0	0	0	0	0	0	0	0	0	0	0	0	0	0	0	0	0	0	0	0	0	0	0	0	0	0	0	k:Bacteria	p:Proteobacteria	c:Alphaproteobacteria	o:Rhizobiales	f:Xanthobacteraceae	g:uncultured	s:uncultured_bacterium
FiltS3.298	0	0	3	0	0	0	0	0	0	0	0	0	0	0	0	0	0	0	0	0	0	0	0	0	0	0	0	0	0	0	0	0	0	0	0	0	k:Bacteria	p:Planctomycetota	c:Planctomycetes	o:Pirellulales	f:Pirellulaceae	g:Blastopirellula	s:uncultured_bacterium
FiltS3.300	0	0	5	0	0	0	0	0	0	0	0	0	0	0	0	0	0	0	0	0	0	0	0	0	0	0	0	0	0	0	0	0	0	0	0	0	k:Bacteria	p:Patescibacteria	c:Parcubacteria	o:Candidatus_Kaiserbacteria	f:uncultured_bacterium	f:uncultured_bacterium	f:uncultured_bacterium
FiltS3.312	0	0	2	0	0	0	0	0	0	0	13	0	0	0	0	0	0	0	0	0	0	0	0	0	0	0	0	0	0	0	0	0	0	0	0	0	k:Bacteria	p:Proteobacteria	c:Gammaproteobacteria	o:Pseudomonadales	f:Moraxellaceae	g:uncultured	s:metagenome
FiltS3.331	0	0	7	0	0	0	0	0	0	0	0	0	0	0	0	0	0	0	0	0	0	0	0	0	0	0	0	0	0	0	0	0	0	0	0	0	k:Bacteria	p:Bacteroidota	c:Bacteroidia	o:Cytophagales	f:Microscillaceae	g:uncultured	s:uncultured_bacterium
FiltS3.337	0	0	5	0	0	0	0	0	0	0	0	0	0	0	0	0	0	0	0	0	0	0	0	0	0	0	0	0	0	0	0	0	0	0	0	0	k:Bacteria	p:Hydrogenedentes	c:Hydrogenedentia	o:Hydrogenedentiales	f:Hydrogenedensaceae	g:metagenome	g:metagenome
FiltS3.351	0	0	18	0	0	0	0	0	0	0	0	0	0	0	0	0	0	0	0	0	0	0	0	0	0	0	0	0	0	0	0	0	0	0	0	0	k:Bacteria	p:Patescibacteria	c:Microgenomatia	o:Candidatus_Gottesmanbacteria	f:uncultured_Microgenomates_group_bacterium	f:uncultured_Microgenomates_group_bacterium	f:uncultured_Microgenomates_group_bacterium
FiltS3.362	0	0	3	0	0	0	0	0	0	0	0	0	0	0	0	0	0	0	0	0	0	0	0	0	0	0	0	0	0	0	0	0	0	0	0	0	k:Bacteria	p:Bacteroidota	c:Bacteroidia	o:Cytophagales	f:Spirosomaceae	g:Taeseokella	s:Arcticibacterium_luteifluviistationis
FiltS3.364	0	0	5	0	0	0	0	0	0	0	0	0	0	0	0	0	0	0	0	0	0	0	0	0	0	0	0	0	0	0	0	0	0	0	0	0	k:Bacteria	p:Bacteroidota	c:Bacteroidia	o:Bacteroidales	f:SB5	g:uncultured_bacterium	g:uncultured_bacterium
FiltS3.398	0	0	3	0	0	0	0	0	0	0	0	0	0	0	0	0	0	0	0	0	0	0	0	0	0	0	0	0	0	0	0	0	0	0	0	0	k:Eukaryota	k:Eukaryota	k:Eukaryota	k:Eukaryota	k:Eukaryota	k:Eukaryota	k:Eukaryota
FiltS3.400	0	0	3	0	0	0	0	0	0	0	0	0	0	0	0	0	0	0	0	0	0	0	0	0	0	0	0	0	0	0	0	0	0	0	0	0	k:Bacteria	p:Fusobacteriota	c:Fusobacteriia	o:Fusobacteriales	f:Fusobacteriaceae	g:Cetobacterium	s:Cetobacterium_somerae
FiltS3.406	0	0	3	0	0	0	0	0	0	0	0	0	0	0	0	0	0	0	0	0	0	0	0	0	0	0	0	0	0	0	0	0	0	0	0	0	k:Bacteria	p:Patescibacteria	c:Parcubacteria	o:Candidatus_Kaiserbacteria	f:uncultured_bacterium	f:uncultured_bacterium	f:uncultured_bacterium
FiltS3.425	0	0	4	0	0	0	0	0	0	0	0	0	0	0	0	0	0	0	0	0	0	0	0	0	0	0	0	0	0	0	0	0	0	0	0	0	k:Bacteria	p:Elusimicrobiota	c:Lineage_IIa	o:actinobacterium_YJF130	o:actinobacterium_YJF130	o:actinobacterium_YJF130	o:actinobacterium_YJF130
FiltS3.456	0	0	3	0	0	0	0	0	0	0	0	0	0	0	0	0	0	0	0	0	0	0	0	0	0	0	0	0	0	0	0	0	0	0	0	0	k:Eukaryota	p:SAR	c:Stramenopiles	o:Peronosporomycetes	f:Pythium	g:Lagena_radicicola	g:Lagena_radicicola
FiltS3.457	0	0	3	0	0	0	0	0	0	0	0	0	0	0	0	0	0	0	0	0	0	0	0	0	0	0	0	0	0	0	0	0	0	0	0	0	k:Bacteria	p:Verrucomicrobiota	c:Chlamydiae	o:Chlamydiales	f:Simkaniaceae	g:Candidatus_Renichlamydia	s:uncultured_Candidatus_Rhabdochlamydia_sp.
FiltS3.458	0	0	11	0	0	0	0	0	0	0	0	0	0	0	0	0	0	0	0	0	0	0	0	0	0	0	0	0	0	0	0	0	0	0	0	0	k:Bacteria	p:Proteobacteria	c:Gammaproteobacteria	o:Xanthomonadales	f:Rhodanobacteraceae	g:Dokdonella	s:Dokdonella_immobilis
FiltS3.6	0	0	127	209	221	291	271	282	193	0	0	0	0	0	0	0	0	0	0	0	0	0	0	0	0	0	0	0	0	0	0	0	0	0	0	0	k:Bacteria	p:Proteobacteria	c:Gammaproteobacteria	o:Burkholderiales	f:Comamonadaceae	g:RS62	g:RS62
FiltS3.69	0	0	6	0	0	0	0	0	0	0	0	0	0	0	0	0	0	0	0	0	0	0	0	0	0	0	0	0	0	0	0	0	0	0	0	0	k:Bacteria	p:Proteobacteria	c:Gammaproteobacteria	o:Burkholderiales	f:Burkholderiaceae	g:Polynucleobacter	s:uncultured_beta_proteobacterium
FiltS3.77	0	0	5	0	0	0	11	12	3	0	0	0	0	0	0	0	0	0	0	0	0	0	0	0	0	0	0	0	0	0	0	0	0	0	0	0	k:Eukaryota	p:Cryptophyceae	c:Cryptomonadales	c:Cryptomonadales	f:Cryptophyta_sp._CRMAL11	f:Cryptophyta_sp._CRMAL11	f:Cryptophyta_sp._CRMAL11
FiltS3.80	0	0	6	0	0	0	0	0	0	0	0	0	0	0	0	0	0	0	0	0	0	0	0	0	0	0	0	0	0	0	0	0	0	0	0	0	k:Bacteria	p:Proteobacteria	c:Alphaproteobacteria	o:Rhodobacterales	f:Rhodobacteraceae	g:Marivita	s:uncultured_bacterium
FiltS3.81	0	0	4	0	0	0	0	0	0	0	0	0	0	0	0	0	0	0	0	0	0	0	0	0	0	0	0	0	0	0	0	0	0	0	0	0	k:Bacteria	p:Actinobacteriota	c:Actinobacteria	o:Micrococcales	f:Microbacteriaceae	g:Rhodoluna	s:uncultured_Microbacteriaceae_bacterium
FiltS3.84	0	0	5	0	9	11	18	0	0	0	0	0	0	0	0	0	0	0	0	0	0	0	0	0	0	0	0	0	0	0	0	0	0	0	0	0	k:Bacteria	p:Proteobacteria	c:Gammaproteobacteria	o:Cellvibrionales	f:Porticoccaceae	g:SAR92	g:SAR92
FiltS3.85	0	0	4	0	0	0	0	0	0	0	0	0	0	0	0	0	0	0	0	0	0	0	0	0	0	0	0	0	0	0	0	0	0	0	0	0	k:Eukaryota	k:Eukaryota	k:Eukaryota	k:Eukaryota	k:Eukaryota	k:Eukaryota	k:Eukaryota
FiltS3.87	5	2	5	2	0	3	0	0	0	0	0	0	0	0	0	0	0	0	0	0	0	0	0	0	0	0	0	0	0	0	0	0	0	0	0	0	k:Bacteria	p:Actinobacteriota	c:Actinobacteria	o:PeM15	f:uncultured_bacterium	f:uncultured_bacterium	f:uncultured_bacterium
FiltS3.89	0	0	4	0	0	0	0	0	0	0	0	0	0	0	0	0	0	0	0	0	0	0	0	0	0	0	0	0	0	0	0	0	0	0	0	0	k:Bacteria	p:Proteobacteria	c:Gammaproteobacteria	o:Burkholderiales	f:Methylophilaceae	g:Candidatus_Methylopumilus	s:Candidatus_Methylopumilus_turicensis
FiltS4.1	0	0	169	259	276	314	281	333	280	0	0	0	0	0	0	0	0	0	0	0	0	0	0	0	2	0	0	0	0	0	0	0	0	0	0	0	k:Bacteria	p:Bacteroidota	c:Bacteroidia	o:Flavobacteriales	f:Flavobacteriaceae	g:NS3a_marine_group	s:uncultured_marine_microorganism
FiltS4.103	0	0	0	4	0	0	0	0	0	0	0	0	0	0	0	0	0	0	0	0	0	0	0	0	0	0	0	0	0	0	0	0	0	0	0	0	k:Bacteria	p:Bacteroidota	c:Bacteroidia	o:Flavobacteriales	f:Flavobacteriaceae	g:Aurantivirga	s:uncultured_Flavobacteriaceae_bacterium
FiltS4.105	0	0	0	3	0	0	0	0	0	0	0	0	0	0	0	0	0	0	0	0	0	0	0	0	0	0	0	0	0	0	0	0	0	0	0	0	k:Bacteria	p:Proteobacteria	c:Gammaproteobacteria	o:Cellvibrionales	f:Cellvibrionaceae	g:Cellvibrio	s:uncultured_bacterium
FiltS4.119	4	0	0	3	0	0	0	0	0	0	0	0	0	0	0	0	0	0	0	0	0	0	0	0	0	0	0	0	0	0	0	0	0	0	0	0	k:Bacteria	p:Bacteroidota	c:Bacteroidia	o:Flavobacteriales	f:Flavobacteriaceae	g:Flavobacterium	s:uncultured_bacterium
FiltS4.131	0	0	0	1	3	2	0	0	0	0	0	0	0	0	0	5	0	5	13	22	0	0	23	28	0	12	32	28	38	29	0	16	0	0	0	0	k:Bacteria	p:Proteobacteria	c:Gammaproteobacteria	o:B2M28	f:uncultured_bacterium	f:uncultured_bacterium	f:uncultured_bacterium
FiltS4.132	0	0	0	3	0	2	0	2	0	0	0	0	0	0	0	0	0	0	0	0	0	0	0	0	0	0	0	0	0	0	0	0	0	0	0	0	k:Bacteria	p:Bacteroidota	c:Bacteroidia	o:Flavobacteriales	f:Crocinitomicaceae	g:Fluviicola	s:uncultured_bacterium
FiltS4.135	3	0	0	1	0	0	0	0	2	0	0	0	0	0	0	0	0	0	0	0	0	0	0	0	0	0	0	0	0	0	0	0	0	0	0	0	k:Bacteria	p:Bacteroidota	c:Bacteroidia	o:Flavobacteriales	f:Flavobacteriaceae	g:Flavobacterium	s:uncultured_bacterium
FiltS4.14	0	0	41	64	75	83	106	101	76	0	0	0	0	0	0	0	0	0	0	0	0	0	0	0	0	0	0	0	0	0	0	0	0	0	0	0	k:Bacteria	p:Proteobacteria	c:Gammaproteobacteria	o:Burkholderiales	f:Methylophilaceae	g:OM43	g:OM43
FiltS4.149	0	0	0	2	0	0	0	0	0	0	0	0	0	0	0	4	0	0	0	6	0	0	2	0	0	10	0	0	0	0	0	0	0	0	0	0	k:Bacteria	p:Proteobacteria	c:Gammaproteobacteria	o:Chromatiales	f:Chromatiaceae	g:Candidatus_Thiobios	s:uncultured_gamma_proteobacterium
FiltS4.16	0	0	33	59	0	75	0	0	141	0	0	0	0	0	0	0	0	0	0	0	0	0	0	0	0	0	0	0	0	0	0	0	0	0	0	0	k:Bacteria	p:Bacteroidota	c:Bacteroidia	o:Flavobacteriales	f:Cryomorphaceae	g:uncultured	s:uncultured_Bacteroidetes_bacterium
FiltS4.162	0	0	0	2	0	2	0	0	3	0	0	0	0	0	0	0	0	0	1	8	5	0	15	19	11	8	0	3	2	2	9	11	8	10	0	17	k:Bacteria	p:Proteobacteria	c:Gammaproteobacteria	o:EPR3968O8aBc78	f:uncultured_gamma_proteobacterium	g:Woeseia	s:uncultured_bacterium
FiltS4.197	0	0	0	4	0	0	0	0	0	0	0	0	0	0	0	0	0	0	0	0	0	5	0	0	0	2	0	0	0	4	0	0	0	0	0	0	k:Bacteria	p:Proteobacteria	c:Zetaproteobacteria	o:Mariprofundales	f:Mariprofundaceae	g:Mariprofundus	s:Mariprofundus_ferrinatatus
FiltS4.209	0	0	0	1	0	0	0	2	0	0	0	0	0	0	0	0	0	0	0	0	0	0	0	0	0	0	0	0	0	0	0	0	0	0	5	0	k:Bacteria	p:Bacteroidota	c:Bacteroidia	o:Flavobacteriales	f:Crocinitomicaceae	g:Fluviicola	s:uncultured_bacterium
FiltS4.248	0	0	0	2	0	0	0	0	0	0	0	0	0	0	0	0	0	0	0	0	0	0	0	0	0	0	0	0	0	0	0	0	0	0	0	0	k:Bacteria	p:Cyanobacteria	c:Sericytochromatia	c:Sericytochromatia	o:uncultured_bacterium	o:uncultured_bacterium	o:uncultured_bacterium
FiltS4.260	0	0	0	2	0	0	0	0	0	0	0	0	0	0	0	0	0	0	5	0	0	0	0	0	0	0	0	0	0	0	0	0	0	0	0	0	k:Bacteria	p:Verrucomicrobiota	c:Lentisphaeria	o:Lentisphaerales	f:Lentisphaeraceae	g:Lentisphaera	s:uncultured_bacterium
FiltS4.264	0	0	0	2	0	0	0	0	0	0	0	0	0	0	0	0	0	0	0	0	0	0	0	0	0	0	0	0	1	0	0	0	0	0	0	0	k:Bacteria	p:Actinobacteriota	c:Coriobacteriia	o:OPB41	f:uncultured_bacterium	f:uncultured_bacterium	f:uncultured_bacterium
FiltS4.301	0	0	0	5	0	0	0	0	0	0	0	0	0	0	0	0	0	0	0	0	0	0	0	0	0	0	0	0	0	0	0	0	0	0	0	0	k:Bacteria	p:Proteobacteria	c:Gammaproteobacteria	o:Alteromonadales	f:Pseudoalteromonadaceae	g:Pseudoalteromonas	s:Pseudoalteromonas_tunicata
FiltS4.328	0	0	0	20	0	0	0	0	0	0	0	0	0	0	0	0	0	0	0	0	0	0	0	0	0	0	0	0	0	0	0	0	0	0	0	0	k:Bacteria	p:Bdellovibrionota	c:Bdellovibrionia	o:Bacteriovoracales	f:Bacteriovoracaceae	g:uncultured_bacterium	s:uncultured_delta_proteobacterium
FiltS4.350	0	0	0	4	0	0	0	0	0	0	0	0	0	0	0	0	0	0	0	0	0	0	0	0	0	0	0	0	0	0	0	0	0	0	0	0	k:Bacteria	p:Proteobacteria	c:Gammaproteobacteria	o:Pseudomonadales	f:Pseudomonadaceae	g:Pseudomonas	s:Pseudomonas_sp.
FiltS4.36	0	0	12	19	20	34	63	72	75	0	0	0	0	0	0	0	0	0	0	0	0	0	0	0	0	0	0	0	0	0	0	0	0	2	0	1	k:Bacteria	p:Bacteroidota	c:Bacteroidia	o:Flavobacteriales	f:Flavobacteriaceae	g:Polaribacter	s:uncultured_bacterium
FiltS4.368	0	0	0	2	0	0	0	0	0	0	0	0	0	0	0	0	0	7	0	0	0	0	0	0	0	0	0	0	0	0	0	0	0	0	0	0	k:Bacteria	p:Verrucomicrobiota	c:Lentisphaeria	o:Oligosphaerales	f:Lenti02	g:uncultured_bacterium	g:uncultured_bacterium
FiltS4.375	0	0	0	2	0	0	0	0	0	0	0	0	0	0	0	6	0	0	0	0	0	0	0	0	0	0	0	0	0	0	0	0	0	0	0	0	k:Bacteria	p:Patescibacteria	c:Parcubacteria	o:Candidatus_Kaiserbacteria	f:uncultured_bacterium	f:uncultured_bacterium	f:uncultured_bacterium
FiltS4.38	0	0	0	16	46	33	0	0	0	0	0	0	0	0	0	0	0	0	0	0	0	0	0	0	0	0	0	0	0	0	0	0	0	0	0	0	k:Eukaryota	k:Eukaryota	k:Eukaryota	k:Eukaryota	k:Eukaryota	k:Eukaryota	k:Eukaryota
FiltS4.382	0	0	0	5	0	0	0	0	0	0	0	0	0	0	0	0	0	0	0	0	0	0	0	0	0	0	0	0	0	0	0	0	0	0	0	0	k:Bacteria	p:NB1j	p:NB1j	p:NB1j	c:uncultured_bacterium	c:uncultured_bacterium	c:uncultured_bacterium
FiltS4.389	0	0	0	8	0	0	0	0	0	0	0	0	0	0	0	0	0	0	0	0	0	0	0	0	0	0	0	0	0	0	0	0	0	0	0	0	k:Bacteria	p:NB1j	p:NB1j	p:NB1j	c:uncultured_bacterium	c:uncultured_bacterium	c:uncultured_bacterium
FiltS4.404	0	0	0	12	0	0	0	0	0	0	0	0	0	0	0	0	0	0	0	0	0	0	0	0	0	0	0	0	0	0	0	0	0	0	0	0	k:Bacteria	p:Proteobacteria	c:Alphaproteobacteria	o:Rhodospirillales	f:Magnetospiraceae	g:uncultured	s:uncultured_Alphaproteobacteria_bacterium
FiltS4.407	0	0	0	3	0	0	0	0	0	0	0	0	0	0	0	0	0	0	0	0	0	0	0	0	0	0	0	0	0	0	0	0	0	0	0	0	k:Bacteria	p:Bacteroidota	c:Bacteroidia	o:Bacteroidales	f:Bacteroidetes_BD22	g:uncultured_bacterium	g:uncultured_bacterium
FiltS4.44	0	0	24	17	25	23	40	43	39	0	0	0	0	0	0	0	0	0	0	0	0	0	0	0	0	0	0	0	0	0	0	0	0	0	0	0	k:Bacteria	p:Proteobacteria	c:Alphaproteobacteria	o:Rhodospirillales	f:AEGEAN169	f:AEGEAN169	f:AEGEAN169
FiltS4.449	0	0	0	5	0	0	0	0	0	0	0	0	0	0	0	0	0	2	0	0	0	0	0	0	0	0	0	0	0	0	0	0	0	0	0	0	k:Bacteria	p:Planctomycetota	c:Phycisphaerae	o:MSBL9	f:457213	g:uncultured_planctomycete	g:uncultured_planctomycete
FiltS4.462	0	0	0	4	21	3	0	0	0	0	0	0	0	0	0	0	0	0	0	0	0	0	0	0	0	0	0	0	0	0	0	0	0	0	0	0	k:Eukaryota	p:Cryptophyceae	c:Cryptomonadales	o:Hemiselmis	f:Hemiselmis_cryptochromatica	f:Hemiselmis_cryptochromatica	f:Hemiselmis_cryptochromatica
FiltS4.47	38	23	28	13	0	0	0	0	0	0	0	0	0	0	0	0	0	0	8	0	0	0	0	2	0	2	0	0	0	0	0	0	0	0	0	0	k:Bacteria	p:Actinobacteriota	c:Actinobacteria	o:Micrococcales	f:Microbacteriaceae	g:Candidatus_Planktoluna	s:Candidatus_Planktoluna_difficilis
FiltS4.530	0	0	0	3	0	0	0	0	0	0	0	0	0	0	0	0	0	0	0	0	0	0	0	0	0	0	0	0	0	0	0	0	0	0	0	0	k:Bacteria	p:Myxococcota	c:Polyangia	o:Polyangiales	f:Sandaracinaceae	g:uncultured	s:uncultured_bacterium
FiltS4.532	0	0	0	2	0	0	0	0	0	0	0	0	0	0	0	0	0	0	0	0	0	0	0	0	0	0	0	0	0	0	0	0	0	0	0	0	k:Eukaryota	k:Eukaryota	k:Eukaryota	k:Eukaryota	k:Eukaryota	k:Eukaryota	k:Eukaryota
FiltS4.555	0	0	0	3	0	0	0	0	0	0	0	0	0	0	0	0	0	0	0	0	0	0	0	0	0	0	0	0	0	0	0	0	0	0	0	0	k:Bacteria	p:Sva0485	p:Sva0485	p:Sva0485	c:uncultured_delta_proteobacterium	c:uncultured_delta_proteobacterium	c:uncultured_delta_proteobacterium
FiltS4.557	0	0	0	1	0	0	0	0	0	0	0	0	0	0	0	0	0	0	0	0	0	0	0	0	0	0	0	0	0	0	0	0	0	0	0	0	k:Eukaryota	k:Eukaryota	k:Eukaryota	k:Eukaryota	k:Eukaryota	k:Eukaryota	k:Eukaryota
FiltS4.559	0	0	0	3	0	0	0	0	0	0	0	0	0	0	0	0	0	0	0	0	0	0	0	0	0	0	0	0	0	0	0	0	0	0	0	0	k:Bacteria	p:Proteobacteria	c:Alphaproteobacteria	o:Kordiimonadales	f:uncultured	g:uncultured_Alphaproteobacteria_bacterium	g:uncultured_Alphaproteobacteria_bacterium
FiltS4.560	0	0	0	10	0	0	0	0	0	0	0	0	0	0	0	0	0	0	0	0	0	0	0	0	0	0	0	0	0	0	0	0	0	0	0	0	k:Bacteria	p:SAR324	p:SAR324	p:SAR324	p:SAR324	p:SAR324	p:SAR324
FiltS4.561	0	0	0	2	0	0	0	0	0	0	0	0	0	0	0	0	0	0	0	0	0	0	0	0	0	0	0	0	0	0	0	0	0	0	0	0	k:Bacteria	p:Verrucomicrobiota	c:Verrucomicrobiae	o:Verrucomicrobiales	f:Rubritaleaceae	g:Luteolibacter	s:uncultured_bacterium
FiltS4.585	0	0	0	4	0	0	0	0	0	0	0	0	0	0	0	0	0	0	0	0	0	0	0	0	0	0	0	0	0	0	0	0	0	0	0	0	k:Bacteria	p:Verrucomicrobiota	c:Chlamydiae	o:Chlamydiales	f:cvE6	g:Chlamydiales_bacterium_CRIB_32	g:Chlamydiales_bacterium_CRIB_32
FiltS4.588	0	0	0	4	0	0	0	0	0	0	0	0	0	0	0	0	0	0	0	0	0	0	0	0	0	0	0	0	0	0	0	0	0	0	0	0	k:Bacteria	p:Proteobacteria	c:Gammaproteobacteria	o:Alteromonadales	f:Shewanellaceae	g:Shewanella	s:Shewanella_colwelliana
FiltS4.601	0	0	0	2	0	0	0	0	0	0	0	0	0	0	0	0	0	0	0	0	0	0	0	0	0	0	0	0	0	0	0	0	0	0	0	0	k:Bacteria	p:Verrucomicrobiota	c:Verrucomicrobiae	o:Verrucomicrobiales	f:Rubritaleaceae	g:Roseibacillus	s:uncultured_bacterium
FiltS4.607	0	0	0	5	0	0	0	0	0	0	0	0	0	0	0	0	0	0	0	0	0	0	0	0	0	0	0	0	0	0	0	0	0	0	0	0	k:Bacteria	p:Spirochaetota	c:MVP15	c:MVP15	o:uncultured_bacterium	o:uncultured_bacterium	o:uncultured_bacterium
FiltS4.608	0	0	0	3	0	0	0	0	0	0	0	0	0	0	0	0	0	0	0	0	0	0	0	0	0	0	0	0	0	0	0	0	0	0	0	0	k:Bacteria	p:Planctomycetota	c:BD711	c:BD711	o:uncultured_planctomycete	o:uncultured_planctomycete	o:uncultured_planctomycete
FiltS4.61	0	0	0	0	0	0	0	0	0	0	0	0	0	0	0	0	0	16	0	0	0	0	0	0	0	0	0	0	0	0	0	0	0	0	0	0	k:Bacteria	p:Proteobacteria	c:Alphaproteobacteria	o:Rhodobacterales	f:Rhodobacteraceae	g:Pseudorhodobacter	s:Pseudorhodobacter_sinensis
FiltS4.610	0	0	0	7	0	0	0	0	0	0	0	0	0	0	0	0	0	0	0	0	0	0	0	0	0	0	0	0	0	0	0	0	0	0	0	0	k:Bacteria	p:Campilobacterota	c:Campylobacteria	o:Campylobacterales	f:Sulfurimonadaceae	g:Sulfurimonas	s:uncultured_Epsilonproteobacteria_bacterium
FiltS4.619	0	0	0	4	0	0	0	0	0	0	0	0	0	0	0	0	0	0	0	0	0	0	0	0	0	0	0	0	0	0	0	0	0	0	0	0	k:Bacteria	p:Bdellovibrionota	c:Oligoflexia	o:03196G20	f:uncultured_organism	f:uncultured_organism	f:uncultured_organism
FiltS4.620	0	0	0	3	0	0	0	0	0	0	0	0	0	0	0	0	0	0	0	0	0	0	0	0	0	0	0	0	0	0	0	0	0	0	0	0	k:Bacteria	p:Planctomycetota	c:Planctomycetes	o:Planctomycetales	f:Gimesiaceae	g:uncultured	s:uncultured_bacterium
FiltS4.621	0	0	0	8	0	0	0	0	0	0	0	0	0	0	0	0	0	0	0	0	0	0	0	0	0	0	0	0	0	0	0	0	0	0	0	0	k:Bacteria	p:Actinobacteriota	c:Acidimicrobiia	c:Acidimicrobiia	f:uncultured_Acidimicrobiia_bacterium	g:uncultured_bacterium	g:uncultured_bacterium
FiltS4.622	0	0	0	5	0	0	0	0	0	0	0	0	0	0	0	0	0	0	0	0	0	0	0	0	0	0	0	0	0	0	0	0	0	0	0	0	k:Bacteria	p:Myxococcota	c:Polyangia	o:Polyangiales	f:BIrii41	g:uncultured_bacterium	s:Aetherobacter_fasciculatus
FiltS4.627	0	0	0	3	0	0	0	0	0	0	0	0	0	0	0	0	0	0	0	0	0	0	0	0	0	0	0	0	0	0	0	0	0	0	0	0	k:Bacteria	p:Patescibacteria	c:Microgenomatia	o:Candidatus_Woesebacteria	f:uncultured_bacterium	f:uncultured_bacterium	f:uncultured_bacterium
FiltS4.628	0	0	0	5	0	0	0	0	0	0	0	0	0	0	0	0	0	0	0	0	0	0	0	0	0	0	0	0	0	0	0	0	0	0	0	0	k:Bacteria	p:Bacteroidota	c:Bacteroidia	o:Chitinophagales	f:uncultured	g:uncultured_bacterium	g:uncultured_bacterium
FiltS4.65	0	0	0	7	0	8	16	16	25	0	0	0	0	0	0	0	0	0	0	0	0	0	0	0	0	0	0	0	0	0	0	0	0	0	0	0	k:Bacteria	p:Proteobacteria	c:Alphaproteobacteria	o:Rhodobacterales	f:Rhodobacteraceae	g:Amylibacter	s:Rhodobacterales_bacterium_HTCC2255
FiltS4.67	0	0	0	8	0	0	0	0	0	0	0	0	0	0	0	0	0	0	0	0	0	0	0	0	0	0	0	0	0	0	0	0	0	0	0	0	k:Bacteria	p:Bacteroidota	c:Bacteroidia	o:Flavobacteriales	f:Flavobacteriaceae	g:Flavobacterium	s:Flavobacterium_sp.
FiltS4.680	0	0	0	4	0	0	0	0	0	0	0	0	0	0	0	0	0	0	0	0	0	0	0	0	0	0	0	0	0	0	0	0	0	0	0	0	k:Bacteria	p:Bacteroidota	c:Bacteroidia	o:Cytophagales	f:Cyclobacteriaceae	g:Reichenbachiella	s:uncultured_Flammeovirgaceae_bacterium
FiltS4.686	0	0	0	8	0	0	0	0	0	0	0	0	0	0	0	0	0	0	0	0	0	0	0	0	0	0	0	0	0	0	0	0	0	0	0	0	k:Bacteria	p:Proteobacteria	c:Alphaproteobacteria	o:Defluviicoccales	f:uncultured	g:uncultured_Pelagibacterales_bacterium	g:uncultured_Pelagibacterales_bacterium
FiltS4.690	0	0	0	7	0	0	0	0	0	0	0	0	0	0	0	0	0	0	0	0	0	0	0	0	0	0	0	0	0	0	0	0	0	0	0	0	k:Bacteria	p:Planctomycetota	c:Planctomycetes	o:Planctomycetales	f:Gimesiaceae	g:uncultured	s:uncultured_bacterium
FiltS4.697	0	0	0	3	0	0	0	0	0	0	0	0	0	0	0	0	0	0	0	0	0	0	0	0	0	0	0	0	0	0	0	0	0	0	0	0	k:Bacteria	p:Nitrospinota	c:P9X2b3D02	c:P9X2b3D02	o:uncultured_bacterium	o:uncultured_bacterium	o:uncultured_bacterium
FiltS4.72	0	17	0	7	7	8	0	0	0	0	0	0	0	0	0	0	0	0	2	0	0	0	0	0	0	0	0	0	0	0	0	0	0	0	0	0	k:Bacteria	p:Actinobacteriota	c:Actinobacteria	o:Frankiales	f:Sporichthyaceae	g:hgcI_clade	s:uncultured_actinobacterium
FiltS4.722	0	0	0	5	0	0	0	0	0	0	0	0	0	0	0	0	0	0	0	0	0	0	0	0	0	0	0	0	0	0	0	0	0	0	0	0	k:Bacteria	p:Myxococcota	c:Polyangia	o:Haliangiales	f:Haliangiaceae	g:Haliangium	s:uncultured_bacterium
FiltS4.723	0	0	0	3	0	0	0	0	0	0	0	0	0	0	0	0	0	0	0	0	0	0	0	0	0	0	0	0	0	0	0	0	0	0	0	0	k:Bacteria	p:Latescibacterota	p:Latescibacterota	p:Latescibacterota	c:uncultured_bacterium	c:uncultured_bacterium	c:uncultured_bacterium
FiltS4.741	0	0	0	3	0	0	0	0	0	0	0	0	0	0	0	0	0	0	0	0	0	0	0	0	0	0	0	0	0	0	0	0	0	0	0	0	k:Eukaryota	k:Eukaryota	k:Eukaryota	k:Eukaryota	k:Eukaryota	k:Eukaryota	k:Eukaryota
FiltS4.76	0	0	0	4	2	0	0	0	0	0	0	0	0	0	0	0	0	0	0	0	0	0	0	0	0	0	0	0	0	0	0	0	0	0	0	0	k:Eukaryota	k:Eukaryota	k:Eukaryota	k:Eukaryota	k:Eukaryota	k:Eukaryota	k:Eukaryota
FiltS4.760	0	0	0	4	0	0	0	0	0	0	0	0	0	0	0	0	0	0	0	0	0	0	0	0	0	0	0	0	0	0	0	0	0	0	0	0	k:Bacteria	p:Proteobacteria	c:Alphaproteobacteria	o:Rhodospirillales	f:uncultured	g:marine_metagenome	g:marine_metagenome
FiltS4.763	0	2	0	2	0	0	0	0	0	0	0	0	0	0	0	0	0	0	0	0	0	0	0	0	0	0	0	0	0	0	0	0	0	0	0	0	k:Eukaryota	k:Eukaryota	k:Eukaryota	k:Eukaryota	k:Eukaryota	k:Eukaryota	k:Eukaryota
FiltS4.769	0	0	0	1	0	0	0	0	0	0	0	0	0	0	0	0	0	0	0	0	0	0	0	0	0	4	0	0	0	0	0	0	0	0	0	0	k:Archaea	p:Crenarchaeota	c:Bathyarchaeia	c:Bathyarchaeia	o:uncultured_archaeon	o:uncultured_archaeon	o:uncultured_archaeon
FiltS4.783	0	0	0	11	0	0	0	0	0	0	0	0	0	0	0	0	0	0	0	0	0	0	0	0	0	0	0	0	0	0	0	0	0	0	0	0	k:Bacteria	p:Proteobacteria	c:Alphaproteobacteria	o:Rhizobiales	f:A0839	g:uncultured_bacterium	g:uncultured_bacterium
FiltS4.799	0	0	0	14	0	0	0	0	0	0	0	0	0	0	0	0	0	0	0	0	0	0	0	0	0	0	0	0	0	0	0	0	0	0	0	0	k:Bacteria	p:Bacteroidota	c:Bacteroidia	o:Chitinophagales	f:uncultured	g:uncultured_bacterium	g:uncultured_bacterium
FiltS4.800	0	0	0	6	0	0	0	0	0	0	0	0	0	0	0	0	0	0	0	0	0	0	0	0	0	0	0	0	0	0	0	0	0	0	0	0	k:Bacteria	p:Bacteroidota	c:Rhodothermia	o:Rhodothermales	f:Rhodothermaceae	g:uncultured	s:uncultured_bacterium
FiltS4.803	0	0	0	6	0	0	0	0	0	0	0	0	0	0	0	0	0	0	0	0	0	0	0	0	0	0	0	0	0	0	0	0	0	0	0	0	k:Bacteria	p:Patescibacteria	c:Parcubacteria	o:Candidatus_Azambacteria	f:Candidatus_Zambryskibacteria_bacterium_RIFCSPLOWO2_12	f:Candidatus_Zambryskibacteria_bacterium_RIFCSPLOWO2_12	f:Candidatus_Zambryskibacteria_bacterium_RIFCSPLOWO2_12
FiltS4.804	0	0	0	6	0	0	0	0	0	0	0	0	0	0	0	0	0	0	0	0	0	0	0	0	0	0	0	0	0	0	0	0	0	0	0	0	k:Bacteria	p:Bacteroidota	c:Bacteroidia	o:Flavobacteriales	f:Cryomorphaceae	g:uncultured	s:uncultured_bacterium
FiltS4.807	0	0	0	5	0	0	0	0	0	0	0	0	0	0	0	0	0	0	0	0	0	0	0	0	0	0	0	0	0	0	0	0	0	0	0	0	k:Bacteria	p:Proteobacteria	c:Gammaproteobacteria	o:Alteromonadales	f:Alteromonadaceae	g:Rheinheimera	s:Rheinheimera_sp._309
FiltS4.811	0	0	0	4	0	0	0	0	0	0	0	0	0	0	0	0	0	0	0	0	0	0	0	0	0	0	0	0	0	0	0	0	0	0	0	0	k:Bacteria	p:Actinobacteriota	c:Acidimicrobiia	o:Microtrichales	f:Iamiaceae	g:Iamia	s:uncultured_bacterium
FiltS4.818	0	0	0	5	0	0	0	0	0	0	0	0	0	0	0	0	0	0	0	0	0	0	0	0	0	0	0	0	0	0	0	0	0	0	0	0	k:Bacteria	p:Acidobacteriota	c:Thermoanaerobaculia	o:Thermoanaerobaculales	f:Thermoanaerobaculaceae	g:Subgroup_10	s:uncultured_bacterium
FiltS4.82	0	5	0	6	2	5	0	0	0	0	0	0	0	0	0	0	0	0	0	0	0	0	0	0	5	0	0	0	0	0	0	0	0	0	0	0	k:Bacteria	p:Actinobacteriota	c:Actinobacteria	o:Frankiales	f:Sporichthyaceae	g:hgcI_clade	s:uncultured_actinobacterium
FiltS4.822	0	0	0	4	0	0	0	0	0	0	0	0	0	0	0	0	0	0	0	0	0	0	0	0	0	0	0	0	0	0	0	0	0	0	0	0	k:Bacteria	p:Desulfobacterota	c:Desulfobacteria	o:Desulfatiglandales	f:Desulfatiglandaceae	g:Desulfatiglans	s:uncultured_bacterium
FiltS4.829	0	0	0	10	0	0	0	0	0	0	0	0	0	0	0	0	0	0	0	0	0	0	0	0	0	0	0	0	0	0	0	0	0	0	0	0	k:Bacteria	p:Verrucomicrobiota	c:Kiritimatiellae	o:Kiritimatiellales	f:Kiritimatiellaceae	g:MSBL3	s:uncultured_bacterium
FiltS4.831	0	0	0	5	0	0	0	0	0	0	0	0	0	0	0	0	0	0	0	0	0	0	0	0	0	0	0	0	0	0	0	0	0	0	0	0	k:Bacteria	p:Verrucomicrobiota	c:Verrucomicrobiae	o:Verrucomicrobiales	f:Rubritaleaceae	g:Roseibacillus	s:uncultured_organism
FiltS4.840	0	0	0	4	0	0	0	0	0	0	0	0	0	0	0	0	0	0	0	0	0	0	0	0	0	0	0	0	0	0	0	0	0	0	0	0	k:Bacteria	p:Planctomycetota	c:Planctomycetes	o:Pirellulales	f:Pirellulaceae	g:Pir4	s:uncultured_bacterium
FiltS4.844	0	0	0	3	0	0	0	0	0	0	0	0	0	0	0	0	0	0	0	0	0	0	0	0	0	0	0	0	0	0	0	0	0	0	0	0	k:Bacteria	p:Bacteroidota	c:Bacteroidia	o:Chitinophagales	f:Saprospiraceae	g:Lewinella	s:Lewinella_nigricans
FiltS4.848	0	0	0	7	0	0	0	0	0	0	0	0	0	0	0	0	0	0	0	0	0	0	0	0	0	0	0	0	0	0	0	0	0	0	0	0	k:Bacteria	p:Bdellovibrionota	c:Bdellovibrionia	o:Bacteriovoracales	f:Bacteriovoracaceae	g:uncultured	s:uncultured_delta_proteobacterium
FiltS4.858	0	0	0	3	0	0	0	0	0	0	0	0	0	0	0	0	0	0	0	0	0	0	0	0	0	0	0	0	0	0	0	0	0	0	0	0	k:Bacteria	p:Proteobacteria	c:Gammaproteobacteria	o:Salinisphaerales	f:Salinisphaeraceae	g:Salinisphaera	s:Salinisphaera_japonica_YTM1
FiltS4.861	0	0	0	3	0	0	0	0	5	0	0	0	0	0	0	0	0	0	0	0	0	0	0	0	0	0	0	0	0	0	0	0	0	0	0	0	k:Bacteria	p:NB1j	c:uncultured_bacterium	o:Pirellulales	f:Pirellulaceae	g:uncultured	s:uncultured_bacterium
FiltS4.868	0	0	0	7	0	0	0	0	0	0	0	0	0	0	0	0	0	0	0	0	0	0	0	0	0	0	0	0	0	0	0	0	0	0	0	0	k:Bacteria	p:Verrucomicrobiota	c:Lentisphaeria	o:SS1B0217	f:uncultured_Lentisphaerae_bacterium	g:uncultured_bacterium	g:uncultured_bacterium
FiltS4.87	0	18	0	4	3	2	0	0	0	0	0	0	0	0	0	0	0	0	0	0	0	0	0	0	0	0	0	0	0	0	0	0	0	0	0	0	k:Bacteria	p:Bacteroidota	c:Bacteroidia	o:Sphingobacteriales	f:Sphingobacteriaceae	g:Solitalea	s:uncultured_Sphingobacteriales_bacterium
FiltS4.888	0	0	0	5	0	0	0	0	0	0	0	0	0	0	0	0	0	0	0	0	0	0	0	0	0	0	0	0	0	0	0	0	0	0	0	0	k:Bacteria	p:Planctomycetota	c:vadinHA49	c:vadinHA49	o:uncultured_bacterium	o:uncultured_bacterium	o:uncultured_bacterium
FiltS4.89	0	0	0	4	3	4	0	0	0	0	8	0	0	0	1	23	20	14	34	41	46	26	36	0	32	29	26	0	29	16	5	0	11	0	10	0	k:Bacteria	p:Proteobacteria	c:Gammaproteobacteria	o:Gammaproteobacteria_Incertae_Sedis	f:Unknown_Family	g:uncultured	s:uncultured_bacterium
FiltS4.892	0	0	0	2	0	0	0	0	0	0	0	0	0	0	0	0	0	0	0	6	0	0	0	0	0	0	0	0	0	0	0	0	0	0	0	0	k:Bacteria	p:Spirochaetota	c:Spirochaetia	o:Spirochaetales	f:Spirochaetaceae	g:Spirochaeta	s:uncultured_bacterium
FiltS4.894	0	0	0	13	0	0	0	0	0	0	0	0	0	0	0	0	0	0	0	0	0	0	0	0	0	0	0	0	0	0	0	0	0	0	0	0	k:Bacteria	p:Firmicutes	c:Negativicutes	o:VeillonellalesSelenomonadales	f:Selenomonadaceae	g:Propionispira	s:Propionispira_paucivorans
FiltS4.906	0	0	0	3	0	0	0	0	0	0	0	0	0	0	0	0	0	0	0	0	0	0	0	0	0	0	0	0	0	0	0	0	0	0	0	0	k:Bacteria	p:Firmicutes	c:Clostridia	o:PeptostreptococcalesTissierellales	f:Fusibacteraceae	g:Fusibacter	s:uncultured_bacterium
FiltS4.930	0	0	0	5	0	0	0	0	0	0	0	0	0	0	0	0	0	0	0	0	0	0	0	0	0	0	0	0	0	0	0	0	0	0	0	0	k:Bacteria	p:Proteobacteria	c:Gammaproteobacteria	o:Diplorickettsiales	f:Diplorickettsiaceae	g:Aquicella	s:uncultured_bacterium
FiltS4.934	0	0	0	5	0	0	0	0	0	0	0	0	0	0	0	0	0	0	0	0	0	0	0	0	0	0	0	0	0	0	0	0	0	0	0	0	k:Bacteria	p:Patescibacteria	c:Parcubacteria	o:Candidatus_Adlerbacteria	f:uncultured_bacterium	f:uncultured_bacterium	f:uncultured_bacterium
FiltS4.98	0	0	0	2	0	4	4	0	0	0	0	0	0	0	0	0	0	0	0	0	0	0	0	0	0	0	0	0	0	0	0	0	0	0	0	0	k:Eukaryota	p:Cryptophyceae	c:Cryptomonadales	o:Teleaulax	f:Plagioselmis_nannoplanctica	f:Plagioselmis_nannoplanctica	f:Plagioselmis_nannoplanctica
FiltS5.104	0	0	0	0	2	0	0	0	0	0	0	0	0	0	0	0	0	0	0	0	0	0	0	0	0	0	0	0	0	0	0	0	0	0	0	0	k:Bacteria	p:Actinobacteriota	c:Actinobacteria	o:Frankiales	f:Sporichthyaceae	g:hgcI_clade	s:uncultured_bacterium
FiltS5.108	0	0	0	0	3	0	0	0	4	0	0	0	0	0	0	0	0	0	2	0	0	0	14	0	0	0	0	0	0	0	0	0	0	13	0	0	k:Bacteria	p:Desulfobacterota	c:Desulfobacteria	o:Desulfobacterales	f:Desulfosarcinaceae	g:Sva0081	s:uncultured_delta_proteobacterium
FiltS5.109	0	0	0	0	19	0	0	0	0	0	0	0	0	0	0	0	0	0	0	0	0	0	0	0	0	0	0	0	0	0	0	0	0	0	0	0	k:Bacteria	p:Bacteroidota	c:Bacteroidia	o:Flavobacteriales	f:Flavobacteriaceae	g:Aureimarina	s:Aureimarina_marisflavi
FiltS5.110	0	0	0	0	4	0	0	0	0	0	0	0	0	0	0	0	0	0	0	0	0	0	0	0	0	0	0	0	0	0	0	0	0	0	0	0	k:Bacteria	p:Proteobacteria	c:Gammaproteobacteria	o:Cellvibrionales	f:Halieaceae	g:Halioglobus	s:uncultured_bacterium
FiltS5.111	0	0	0	4	2	6	0	0	0	0	0	0	0	0	0	0	0	0	0	0	0	2	0	0	0	0	0	1	0	0	0	0	0	0	0	0	k:Eukaryota	p:SAR	c:Rhizaria	o:Cercozoa	f:Thecofilosea	g:uncultured	s:uncultured_eukaryote
FiltS5.115	0	0	3	0	2	13	0	0	0	0	0	0	0	0	0	0	3	0	1	4	0	0	0	0	0	11	0	0	0	0	0	0	0	0	0	0	k:Eukaryota	p:SAR	c:Alveolata	o:Dinoflagellata	f:Dinophyceae	g:uncultured	s:uncultured_eukaryote
FiltS5.12	0	0	61	103	84	147	610	342	101	0	0	0	0	0	0	0	0	0	0	0	0	0	0	3	0	0	0	0	0	2	3	19	5	0	0	5	k:Bacteria	p:Proteobacteria	c:Gammaproteobacteria	o:Oceanospirillales	f:Nitrincolaceae	g:Marinobacterium	s:Marinobacterium_marisflavi
FiltS5.122	7	30	11	0	2	3	0	0	0	0	0	0	0	0	0	0	0	0	0	0	0	0	0	0	0	0	0	0	0	0	0	0	0	0	0	0	k:Bacteria	p:Verrucomicrobiota	c:Verrucomicrobiae	c:Verrucomicrobiae	f:uncultured_bacterium	f:uncultured_bacterium	f:uncultured_bacterium
FiltS5.132	0	0	0	0	2	0	0	0	0	0	0	0	0	0	0	0	0	0	0	0	0	0	0	0	0	0	0	0	0	0	0	0	0	0	0	0	k:Bacteria	p:Proteobacteria	c:Alphaproteobacteria	o:Rhodobacterales	f:Rhodobacteraceae	g:Limibaculum	s:uncultured_bacterium
FiltS5.14	0	0	0	0	76	0	0	216	181	0	0	0	0	0	0	0	0	0	0	0	0	0	0	0	0	0	0	0	0	0	0	0	0	0	0	0	k:Bacteria	p:Proteobacteria	c:Alphaproteobacteria	o:Rhodobacterales	f:Rhodobacteraceae	g:Planktomarina	s:Planktomarina_temperata_RCA23
FiltS5.15	0	0	51	83	80	85	0	0	81	0	0	0	0	0	0	0	0	0	0	0	0	0	0	0	0	0	0	0	0	0	0	0	0	0	0	0	k:Bacteria	p:Proteobacteria	c:Alphaproteobacteria	o:Puniceispirillales	f:SAR116	f:SAR116	f:SAR116
FiltS5.156	0	0	0	0	1	0	0	0	21	0	0	0	0	0	0	0	0	0	0	0	0	0	0	0	0	0	0	0	0	0	0	0	0	0	0	0	k:Bacteria	p:Bacteroidota	c:Bacteroidia	o:Flavobacteriales	f:Cryomorphaceae	g:uncultured	s:uncultured_bacterium
FiltS5.158	0	0	0	0	2	0	0	0	1	0	0	0	0	0	0	0	0	0	0	0	0	0	7	3	0	0	4	0	3	0	2	3	4	4	0	0	k:Bacteria	p:Calditrichota	c:Calditrichia	o:Calditrichales	f:Calditrichaceae	g:uncultured_Deferribacteres_bacterium	g:uncultured_Deferribacteres_bacterium
FiltS5.16	816	1021	510	293	63	158	6	18	0	0	0	0	0	0	33	0	0	0	0	0	0	0	0	0	0	0	0	0	0	0	0	0	0	0	0	0	k:Bacteria	p:Proteobacteria	c:Gammaproteobacteria	o:Burkholderiales	f:Comamonadaceae	g:Limnohabitans	s:Limnohabitans_curvus
FiltS5.181	0	0	0	3	3	5	6	0	0	0	0	0	0	0	0	0	0	0	0	0	0	0	0	0	0	0	0	0	0	0	0	0	0	0	0	0	k:Bacteria	p:Bacteroidota	c:Bacteroidia	o:Flavobacteriales	f:Flavobacteriaceae	g:NS4	g:NS4
FiltS5.192	0	0	0	0	1	0	0	0	0	0	0	0	0	0	0	0	0	0	0	0	0	0	2	0	0	0	0	0	0	0	0	0	0	0	0	0	k:Bacteria	p:Verrucomicrobiota	c:Verrucomicrobiae	o:Verrucomicrobiales	f:Rubritaleaceae	g:Luteolibacter	s:uncultured_bacterium
FiltS5.2	0	0	112	193	243	233	476	558	542	0	0	0	0	0	0	0	0	0	0	0	0	9	0	0	1	0	0	0	0	0	0	0	0	4	6	0	k:Bacteria	p:Proteobacteria	c:Alphaproteobacteria	o:SAR11	o:SAR11	o:SAR11	o:SAR11
FiltS5.274	0	0	0	0	5	0	0	0	0	0	0	0	0	0	0	0	0	0	0	0	0	0	0	0	0	0	0	0	0	0	0	0	0	0	0	0	k:Bacteria	p:Bacteroidota	c:Bacteroidia	o:Bacteroidales	f:Marinilabiliaceae	g:uncultured	s:uncultured_bacterium
FiltS5.29	0	0	10	7	28	2	4	0	2	0	0	0	0	0	0	0	0	0	0	0	0	0	0	0	0	0	0	0	0	0	0	0	0	0	0	0	k:Eukaryota	p:Archaeplastida	c:Chloroplastida	o:Chlorophyta	f:Mamiellophyceae	g:Mantoniella_antarctica	g:Mantoniella_antarctica
FiltS5.292	0	0	0	2	2	0	0	0	0	0	0	0	0	0	0	0	0	0	0	0	20	0	0	0	0	0	0	0	5	0	0	0	0	0	0	0	k:Bacteria	p:Patescibacteria	c:Parcubacteria	o:Candidatus_Kaiserbacteria	f:uncultured_bacterium	f:uncultured_bacterium	f:uncultured_bacterium
FiltS5.31	0	0	15	22	28	0	0	0	0	0	0	0	0	0	0	0	0	0	0	0	0	0	0	0	0	0	0	0	0	0	0	0	0	2	0	0	k:Bacteria	p:Proteobacteria	c:Gammaproteobacteria	o:Oceanospirillales	f:Litoricolaceae	g:Litoricola	s:uncultured_bacterium
FiltS5.33	0	0	0	0	21	0	0	0	0	0	0	0	0	0	0	0	0	0	0	0	0	0	0	0	0	0	0	0	0	0	0	0	0	0	0	0	k:Bacteria	p:Proteobacteria	c:Gammaproteobacteria	o:Cellvibrionales	f:Halieaceae	g:OM60NOR5	s:uncultured_gamma_proteobacterium
FiltS5.35	0	83	0	0	24	0	0	0	0	0	0	0	0	0	0	0	0	0	0	0	0	4	0	3	0	0	0	0	0	0	14	0	0	0	0	0	k:Bacteria	p:Actinobacteriota	c:Actinobacteria	o:Micrococcales	f:Microbacteriaceae	g:MWHTa3	s:uncultured_bacterium
FiltS5.350	0	0	2	0	2	0	0	0	0	0	0	0	0	0	0	0	0	0	0	0	0	0	0	0	0	0	0	0	0	0	0	0	0	0	0	0	k:Bacteria	p:Patescibacteria	c:Parcubacteria	c:Parcubacteria	o:uncultured_bacterium	o:uncultured_bacterium	o:uncultured_bacterium
FiltS5.358	0	0	0	0	3	0	0	0	0	0	0	0	0	0	0	0	0	0	0	0	0	0	0	0	0	0	0	0	0	0	0	0	0	0	0	0	k:Bacteria	p:Myxococcota	c:Polyangia	o:Polyangiales	f:Eel36e1D6	g:uncultured_bacterium	g:uncultured_bacterium
FiltS5.361	0	0	0	0	4	0	0	0	0	0	0	0	0	0	0	0	0	0	0	0	0	0	0	0	0	0	0	0	0	0	0	0	0	0	0	0	k:Bacteria	p:Proteobacteria	c:Gammaproteobacteria	o:Burkholderiales	f:SCI84	g:uncultured_bacterium	s:uncultured_bacterium
FiltS5.379	0	0	0	0	2	0	0	0	0	0	0	0	0	0	0	0	0	0	0	0	0	0	0	0	0	0	0	0	0	0	0	0	0	0	0	0	k:Bacteria	p:Proteobacteria	c:Gammaproteobacteria	o:B2M28	f:uncultured_gamma_proteobacterium	g:uncultured	s:uncultured_gamma_proteobacterium
FiltS5.39	145	137	68	0	20	43	9	8	0	0	0	0	0	0	14	0	0	0	0	0	0	0	0	0	0	0	0	0	0	0	0	0	0	0	0	0	k:Bacteria	p:Proteobacteria	c:Gammaproteobacteria	o:Burkholderiales	f:Burkholderiaceae	g:Polynucleobacter	s:Polynucleobacter_asymbioticus
FiltS5.394	0	0	0	0	6	0	0	0	0	0	0	0	0	0	0	0	0	0	0	0	0	0	0	0	0	0	0	0	0	0	0	0	0	0	0	0	k:Bacteria	p:Proteobacteria	c:Alphaproteobacteria	c:Alphaproteobacteria	f:Lacibacterium_aquatile	f:Lacibacterium_aquatile	f:Lacibacterium_aquatile
FiltS5.398	0	0	0	7	2	0	0	0	0	0	0	0	0	0	0	0	0	0	0	0	0	0	0	0	0	0	0	0	0	0	0	0	0	0	0	0	k:Bacteria	p:Campilobacterota	c:Campylobacteria	o:Campylobacterales	f:Arcobacteraceae	g:uncultured	s:uncultured_bacterium
FiltS5.399	0	0	0	0	5	0	0	0	0	0	0	0	0	0	0	0	0	0	0	0	0	0	0	0	0	0	0	0	0	0	0	0	0	0	0	0	k:Bacteria	p:Proteobacteria	c:Alphaproteobacteria	o:Puniceispirillales	f:uncultured	g:uncultured_Alphaproteobacteria_bacterium	g:uncultured_Alphaproteobacteria_bacterium
FiltS5.4	0	0	15	21	147	133	0	6	0	0	0	0	0	0	0	0	0	0	0	0	0	0	0	0	0	0	0	0	0	0	0	0	0	0	0	0	k:Eukaryota	p:Cryptophyceae	c:Cryptomonadales	o:Hemiselmis	f:phytoplankton_environmental_sample	f:phytoplankton_environmental_sample	f:phytoplankton_environmental_sample
FiltS5.400	0	0	0	0	3	0	0	0	0	0	0	0	0	0	0	0	0	0	0	0	0	0	0	0	0	0	0	0	0	0	0	0	0	0	0	0	k:Bacteria	p:Proteobacteria	c:Gammaproteobacteria	o:Coxiellales	f:Coxiellaceae	g:Coxiella	s:uncultured_bacterium
FiltS5.459	0	0	0	0	3	0	0	0	0	0	0	0	0	0	0	0	0	0	0	0	0	0	0	0	0	0	0	0	0	0	0	0	0	0	0	0	k:Bacteria	p:Chloroflexi	c:KD496	c:KD496	o:uncultured_bacterium	o:uncultured_bacterium	o:uncultured_bacterium
FiltS5.47	0	0	0	9	11	0	0	0	3	0	0	0	0	0	0	23	41	13	43	50	38	44	58	32	59	0	45	18	0	14	0	0	0	0	0	10	k:Bacteria	p:Desulfobacterota	c:Desulfuromonadia	o:Sva1033	f:uncultured_delta_proteobacterium	g:uncultured_bacterium	g:uncultured_bacterium
FiltS5.51	0	0	0	0	7	0	0	0	0	0	0	0	0	0	0	0	0	0	0	0	0	0	0	0	0	0	0	0	0	0	0	0	0	0	0	0	k:Eukaryota	k:Eukaryota	k:Eukaryota	k:Eukaryota	k:Eukaryota	k:Eukaryota	k:Eukaryota
FiltS5.540	0	0	0	0	3	0	0	0	0	0	0	0	0	0	0	0	0	0	0	0	0	0	0	0	0	0	0	0	0	0	0	0	0	0	0	0	k:Bacteria	p:Planctomycetota	c:Phycisphaerae	o:Phycisphaerales	f:Phycisphaeraceae	g:Urania1B19	g:Urania1B19
FiltS5.558	0	0	0	0	3	0	0	0	0	0	0	0	0	0	0	0	0	0	0	0	0	0	0	0	0	0	0	0	0	0	0	0	0	0	0	0	k:Bacteria	p:Proteobacteria	c:Gammaproteobacteria	o:Francisellales	f:Francisellaceae	g:uncultured	s:uncultured_bacterium
FiltS5.596	0	0	0	0	5	0	0	0	0	0	0	0	0	0	0	0	0	0	0	0	0	0	0	0	0	0	0	0	0	0	0	0	0	0	0	0	k:Bacteria	p:Verrucomicrobiota	c:Lentisphaeria	o:Lentisphaerales	f:Lentisphaeraceae	g:Lentisphaera	s:Lentisphaera_marina
FiltS5.597	0	0	0	0	1	0	0	0	0	0	0	0	0	0	0	5	0	0	0	0	0	0	0	0	0	0	0	0	0	0	0	0	0	0	0	0	k:Bacteria	p:Desulfobacterota	c:Desulfarculia	o:Desulfarculales	f:Desulfarculaceae	g:uncultured	s:uncultured_bacterium
FiltS5.598	0	0	0	0	3	0	0	0	0	0	0	0	0	0	0	0	0	0	0	0	0	0	0	0	0	0	0	0	0	0	0	0	0	0	0	0	k:Bacteria	p:Firmicutes	c:Clostridia	o:Eubacteriales	f:Alkalibacteraceae	g:Alkalibacter	s:uncultured_bacterium
FiltS5.60	0	0	0	0	6	31	0	0	0	0	0	0	0	0	0	0	0	0	0	0	0	0	0	0	0	0	0	0	0	0	0	0	0	0	0	0	k:Eukaryota	p:Cryptophyceae	c:Cryptomonadales	c:Cryptomonadales	f:uncultured_marine_picoeukaryote	f:uncultured_marine_picoeukaryote	f:uncultured_marine_picoeukaryote
FiltS5.600	0	0	0	0	6	0	0	0	0	0	0	0	0	0	0	0	0	0	0	0	0	0	0	0	0	0	0	0	0	0	0	0	0	0	0	0	k:Bacteria	p:Verrucomicrobiota	c:Omnitrophia	o:Omnitrophales	f:Omnitrophaceae	g:Candidatus_Omnitrophus	s:uncultured_bacterium
FiltS5.606	0	0	0	0	6	0	0	0	0	0	0	0	0	0	0	0	0	0	0	0	0	0	0	0	0	0	0	0	0	0	0	0	0	0	0	0	k:Bacteria	p:Proteobacteria	c:Alphaproteobacteria	o:Dongiales	f:Dongiaceae	g:Dongia	s:uncultured_bacterium
FiltS5.610	0	0	0	0	3	0	0	0	0	0	0	0	0	0	0	0	0	0	0	0	0	0	0	0	0	0	0	0	0	0	0	0	0	0	0	0	k:Bacteria	p:Proteobacteria	c:Alphaproteobacteria	o:Rhizobiales	f:Rhizobiaceae	g:Cohaesibacter	s:Cohaesibacter_haloalkalitolerans
FiltS5.617	0	0	0	0	5	0	0	0	0	0	0	0	0	0	0	0	0	0	0	0	0	0	0	0	0	0	0	0	0	0	0	0	0	0	0	0	k:Bacteria	p:Patescibacteria	c:Gracilibacteria	c:Gracilibacteria	o:uncultured_soil_bacterium	o:uncultured_soil_bacterium	o:uncultured_soil_bacterium
FiltS5.621	0	0	0	0	5	0	0	0	0	0	0	0	0	0	0	0	0	0	0	0	0	0	0	0	0	0	0	0	0	0	0	0	0	0	0	0	k:Bacteria	p:Verrucomicrobiota	c:Chlamydiae	o:Chlamydiales	f:Parachlamydiaceae	g:Neochlamydia	s:metagenome
FiltS5.63	0	0	0	12	5	2	2	0	3	0	0	0	0	0	0	0	5	0	54	43	36	76	38	0	40	51	31	50	30	29	16	52	21	0	6	4	k:Bacteria	p:Desulfobacterota	c:Desulfobulbia	o:Desulfobulbales	f:Desulfobulbaceae	g:uncultured	s:uncultured_bacterium
FiltS5.638	0	0	0	0	3	0	0	0	0	0	0	0	0	0	0	0	0	0	0	0	0	0	0	0	0	0	0	0	0	0	0	0	0	0	0	0	k:Bacteria	p:Acidobacteriota	c:Acidobacteriae	o:Acidobacteriales	f:Acidobacteriaceae_Subgroup_1	g:uncultured	s:uncultured_bacterium
FiltS5.640	0	0	0	0	3	0	0	0	0	0	0	0	0	0	0	0	0	0	0	0	0	0	0	0	0	0	0	0	0	0	0	0	0	0	0	0	k:Eukaryota	p:SAR	c:Rhizaria	o:Cercozoa	f:Novel_Clade_Gran4	g:Exuviaella_pusilla	s:uncultured_eukaryote
FiltS5.645	0	0	0	0	9	0	0	0	0	0	0	0	0	0	0	0	0	0	0	0	0	0	0	0	0	0	0	0	0	0	0	0	0	0	0	0	k:Bacteria	p:Bacteroidota	c:Bacteroidia	o:Chitinophagales	f:Saprospiraceae	g:uncultured	s:uncultured_bacterium
FiltS5.648	0	0	0	0	3	0	0	0	0	0	0	0	0	0	0	0	0	0	0	0	0	0	0	0	0	0	0	0	0	0	0	0	0	0	0	0	k:Bacteria	p:Proteobacteria	c:Gammaproteobacteria	o:Diplorickettsiales	f:Diplorickettsiaceae	g:Aquicella	s:uncultured_bacterium
FiltS5.650	0	0	0	0	3	0	0	0	0	0	0	0	0	0	0	0	0	0	0	0	0	0	0	0	0	0	0	0	0	0	0	0	0	0	0	0	k:Bacteria	p:Myxococcota	c:Polyangia	o:Nannocystales	f:Nannocystaceae	g:Nannocystis	s:metagenome
FiltS5.656	0	0	0	0	7	0	0	0	0	0	0	0	0	0	0	0	0	0	0	0	0	0	0	0	0	0	0	0	0	0	0	0	0	0	0	0	k:Eukaryota	k:Eukaryota	k:Eukaryota	k:Eukaryota	k:Eukaryota	k:Eukaryota	k:Eukaryota
FiltS5.659	0	0	0	0	7	0	0	0	0	0	0	0	0	0	0	0	0	0	0	0	0	0	0	0	0	0	0	0	0	0	0	0	0	0	0	0	k:Bacteria	p:Proteobacteria	c:Alphaproteobacteria	o:Rhizobiales	f:Rhodomicrobiaceae	g:Rhodomicrobium	s:Rhodomicrobium_udaipurense_JA643
FiltS5.665	0	0	0	0	2	0	0	0	0	0	0	0	0	0	0	0	0	0	0	0	0	0	0	0	0	0	0	0	0	0	0	0	0	0	0	0	k:Eukaryota	k:Eukaryota	k:Eukaryota	k:Eukaryota	k:Eukaryota	k:Eukaryota	k:Eukaryota
FiltS5.674	0	0	0	0	9	0	0	0	0	0	0	0	0	0	0	0	0	0	0	0	0	4	0	0	0	0	0	0	0	0	0	0	0	0	0	0	k:Bacteria	p:Verrucomicrobiota	c:Verrucomicrobiae	o:Pedosphaerales	f:Pedosphaeraceae	g:uncultured_bacterium	s:uncultured_bacterium
FiltS5.676	0	0	0	0	7	0	0	0	0	0	0	0	0	0	0	0	0	0	0	0	0	0	0	0	0	0	0	0	0	0	0	0	0	0	0	0	k:Bacteria	p:Firmicutes	c:Clostridia	o:Lachnospirales	f:Defluviitaleaceae	g:Defluviitaleaceae_UCG011	s:uncultured_bacterium
FiltS5.677	0	0	0	0	3	0	0	0	0	0	0	0	0	0	0	0	0	0	0	0	0	0	0	0	0	0	0	0	0	0	0	0	0	0	0	0	k:Bacteria	p:Chloroflexi	c:Anaerolineae	o:Anaerolineales	f:Anaerolineaceae	g:Pelolinea	s:uncultured_bacterium
FiltS5.678	0	0	0	0	5	0	0	0	0	0	0	0	0	0	0	0	0	0	0	0	0	0	0	0	0	0	0	0	0	0	0	0	0	0	0	0	k:Bacteria	p:Proteobacteria	c:Gammaproteobacteria	o:Diplorickettsiales	f:Diplorickettsiaceae	g:uncultured	s:uncultured_bacterium
FiltS5.684	0	0	0	0	3	0	0	0	0	0	0	0	0	0	0	0	0	0	0	0	0	0	0	0	0	0	0	0	0	0	0	0	0	0	0	0	k:Bacteria	p:Chloroflexi	c:Dehalococcoidia	o:GIF3	f:uncultured_bacterium	f:uncultured_bacterium	f:uncultured_bacterium
FiltS5.691	0	0	0	0	11	0	0	0	0	0	0	0	0	0	0	0	0	0	0	0	0	0	0	0	0	0	0	0	0	0	0	0	0	0	0	0	k:Bacteria	p:Verrucomicrobiota	c:Omnitrophia	o:Omnitrophales	f:koll11	g:uncultured_bacterium	s:uncultured_bacterium
FiltS5.700	0	0	0	0	6	0	0	0	0	0	0	0	0	0	0	0	0	0	0	0	0	0	0	0	0	0	0	0	0	0	0	0	0	0	0	0	k:Bacteria	p:Proteobacteria	c:Gammaproteobacteria	o:Arenicellales	f:Arenicellaceae	g:uncultured	s:uncultured_gamma_proteobacterium
FiltS5.705	0	0	0	0	6	0	0	0	0	0	0	0	0	0	0	0	0	0	0	0	0	0	0	0	0	0	0	0	0	0	0	0	0	0	0	0	k:Bacteria	p:Verrucomicrobiota	c:Verrucomicrobiae	o:Chthoniobacterales	f:Chthoniobacteraceae	g:Candidatus_Udaeobacter	s:uncultured_bacterium
FiltS5.709	0	0	0	0	5	0	0	0	0	0	0	0	0	0	0	0	0	0	0	0	0	0	0	0	0	0	0	0	0	0	0	0	0	0	0	0	k:Bacteria	p:PAUC34f	p:PAUC34f	p:PAUC34f	c:uncultured_bacterium	c:uncultured_bacterium	c:uncultured_bacterium
FiltS5.728	0	0	0	0	3	0	0	0	0	0	0	0	0	0	0	0	0	0	0	0	0	0	0	0	0	0	0	0	0	0	0	0	0	0	0	0	k:Bacteria	p:Chloroflexi	c:Anaerolineae	o:SBR1031	f:uncultured_organism	f:uncultured_organism	f:uncultured_organism
FiltS5.731	0	0	0	0	5	0	0	0	0	0	0	0	0	0	0	0	0	0	0	0	0	0	0	0	0	0	0	0	0	0	0	0	0	0	0	0	k:Bacteria	p:Armatimonadota	c:DG56	c:DG56	o:uncultured_bacterium	o:uncultured_bacterium	o:uncultured_bacterium
FiltS5.737	0	0	0	0	10	0	0	0	0	0	0	0	0	0	0	0	0	0	0	0	0	0	0	0	0	0	0	0	0	0	0	0	0	0	0	0	k:Bacteria	p:Bdellovibrionota	c:Bdellovibrionia	o:Bacteriovoracales	f:Bacteriovoracaceae	g:Peredibacter	s:uncultured_bacterium
FiltS5.753	0	0	0	0	1	0	0	0	0	0	0	0	0	0	0	0	0	0	0	0	0	0	0	0	0	0	0	0	0	0	0	0	0	0	0	0	k:Bacteria	p:Spirochaetota	c:Spirochaetia	o:Spirochaetales	f:Spirochaetaceae	g:Sediminispirochaeta	s:uncultured_Spirochaetes_bacterium
FiltS5.767	0	0	0	0	5	0	0	0	0	0	0	0	0	0	0	0	0	0	0	0	0	0	0	0	0	0	0	0	0	0	0	0	0	0	0	0	k:Bacteria	p:Proteobacteria	c:Gammaproteobacteria	o:Legionellales	f:Legionellaceae	g:Legionella	s:uncultured_gamma_proteobacterium
FiltS5.768	0	0	0	0	10	0	0	0	0	0	0	0	0	0	0	0	0	0	0	0	0	0	0	0	0	0	0	0	0	0	0	0	0	0	0	0	k:Archaea	p:Halobacterota	c:Methanocellia	o:Methanocellales	f:Methanocellaceae	g:Methanocella	s:uncultured_archaeon
FiltS5.778	0	0	0	0	2	0	0	0	6	0	0	0	0	0	0	0	0	0	0	0	0	0	0	0	0	0	0	0	5	0	0	0	0	0	0	0	k:Archaea	p:Nanoarchaeota	c:Nanoarchaeia	o:Woesearchaeales	f:uncultured_archaeon	f:uncultured_archaeon	f:uncultured_archaeon
FiltS5.783	0	0	0	0	7	0	0	0	0	0	0	0	0	0	0	0	0	0	0	0	0	0	0	0	0	0	0	0	0	0	0	0	0	0	0	0	k:Bacteria	p:Proteobacteria	c:Zetaproteobacteria	o:Mariprofundales	f:Mariprofundaceae	g:Mariprofundus	s:uncultured_bacterium
FiltS5.790	0	0	0	0	12	0	0	0	0	0	0	0	0	0	0	0	0	0	0	0	0	0	0	0	0	0	0	0	0	0	0	0	0	0	0	0	k:Bacteria	p:Planctomycetota	c:Phycisphaerae	o:Phycisphaerales	f:Phycisphaeraceae	g:SM1A02	s:uncultured_bacterium
FiltS5.793	0	0	0	0	2	0	0	0	0	0	0	0	0	0	0	0	0	0	0	0	0	0	0	0	0	0	0	0	0	0	0	0	0	0	0	0	k:Bacteria	p:Bdellovibrionota	c:Bdellovibrionia	o:Bdellovibrionales	f:Bdellovibrionaceae	g:Bdellovibrio	s:uncultured_bacterium
FiltS5.794	0	0	0	0	4	0	0	0	0	0	0	0	0	0	0	0	0	0	0	0	0	0	0	0	0	0	0	0	0	0	0	0	0	0	0	0	k:Eukaryota	k:Eukaryota	k:Eukaryota	k:Eukaryota	k:Eukaryota	k:Eukaryota	k:Eukaryota
FiltS5.803	0	0	0	0	6	0	0	0	0	0	0	0	0	0	0	0	0	0	0	0	0	0	0	0	0	0	0	0	0	0	0	0	0	0	0	0	k:Bacteria	p:Chloroflexi	c:Anaerolineae	o:Ardenticatenales	f:uncultured	g:uncultured_bacterium	g:uncultured_bacterium
FiltS5.814	0	0	0	0	5	0	0	0	0	0	0	0	0	0	0	0	0	0	0	0	0	0	0	0	0	0	0	0	0	0	0	0	0	0	0	0	k:Bacteria	p:Acidobacteriota	c:Subgroup_22	c:Subgroup_22	o:uncultured_bacterium	o:uncultured_bacterium	o:uncultured_bacterium
FiltS5.816	0	0	0	0	2	0	0	0	0	0	0	0	0	0	1	0	0	0	0	0	0	0	0	0	0	0	0	0	0	0	0	0	0	0	0	0	k:Bacteria	p:Planctomycetota	c:Pla4	c:Pla4	c:Pla4	c:Pla4	c:Pla4
FiltS5.821	0	0	0	0	16	0	0	0	0	0	0	0	0	0	0	0	0	0	0	0	0	0	0	0	0	0	0	0	0	0	0	0	0	0	0	0	k:Bacteria	p:Patescibacteria	c:Gracilibacteria	o:Candidatus_Peribacteria	f:uncultured_bacterium	f:uncultured_bacterium	f:uncultured_bacterium
FiltS5.838	0	0	0	0	2	0	0	0	0	0	0	0	0	0	0	0	0	0	0	0	0	0	0	0	0	0	0	0	0	0	0	0	0	0	0	0	k:Bacteria	p:Patescibacteria	c:ABY1	o:Candidatus_Falkowbacteria	f:uncultured_bacterium	f:uncultured_bacterium	f:uncultured_bacterium
FiltS5.843	0	0	0	0	3	0	0	0	0	0	0	0	0	0	0	0	0	0	0	0	0	0	0	0	0	0	0	0	0	0	0	0	0	0	0	0	k:Eukaryota	k:Eukaryota	k:Eukaryota	k:Eukaryota	k:Eukaryota	k:Eukaryota	k:Eukaryota
FiltS5.848	0	0	0	4	2	0	0	0	0	0	0	0	0	0	0	0	0	0	0	0	0	0	0	0	0	0	0	0	0	0	0	0	0	0	0	0	k:Bacteria	p:Proteobacteria	c:Alphaproteobacteria	o:Rhodospirillales	f:Magnetospiraceae	g:uncultured_bacterium	s:uncultured_Alphaproteobacteria_bacterium
FiltS5.85	0	0	4	0	5	0	0	17	0	0	0	0	0	0	0	0	0	0	0	0	0	0	0	0	0	0	0	0	0	0	0	0	0	0	0	0	k:Bacteria	p:Proteobacteria	c:Alphaproteobacteria	o:Rhodobacterales	f:Rhodobacteraceae	g:Planktotalea	s:Rhodobacteraceae_bacterium_HTCC2083
FiltS5.863	0	0	0	0	4	0	0	0	0	0	0	0	0	0	0	0	0	0	0	0	0	0	0	0	0	0	0	0	0	0	0	0	0	0	0	0	k:Bacteria	p:Planctomycetota	c:Planctomycetes	o:Pirellulales	f:Pirellulaceae	g:Pirellula	s:uncultured_planctomycete
FiltS5.864	0	0	0	0	3	0	0	0	0	0	0	0	0	0	0	0	0	0	0	0	0	0	0	0	0	0	0	0	0	0	0	0	0	0	0	0	k:Bacteria	p:Proteobacteria	c:Alphaproteobacteria	o:Sphingomonadales	f:Sphingomonadaceae	g:Sphingomonas	s:Sphingomonas_floccifaciens
FiltS5.867	0	0	0	0	4	0	0	0	0	0	0	0	0	0	0	0	0	0	0	0	0	0	0	0	0	0	0	0	0	0	0	0	0	0	0	0	k:Bacteria	p:Patescibacteria	c:ABY1	o:Candidatus_Komeilibacteria	f:uncultured_bacterium	f:uncultured_bacterium	f:uncultured_bacterium
FiltS5.869	0	0	0	0	6	0	0	0	0	0	0	0	0	0	0	0	0	0	0	0	0	0	0	0	0	0	0	0	0	0	0	0	0	0	0	0	k:Bacteria	p:Planctomycetota	c:Planctomycetes	o:Pirellulales	f:Pirellulaceae	g:Rhodopirellula	s:uncultured_bacterium
FiltS5.877	0	0	0	0	5	0	0	0	0	0	0	0	0	0	0	0	0	0	0	0	0	0	0	0	0	0	0	0	0	0	0	0	0	0	0	0	k:Bacteria	p:Bacteroidota	c:Bacteroidia	o:Sphingobacteriales	f:KD1131	g:uncultured_bacterium	g:uncultured_bacterium
FiltS5.88	0	0	0	0	4	0	0	0	0	0	0	0	0	0	0	0	0	0	0	0	0	0	0	0	0	0	0	0	0	0	0	0	0	0	0	0	k:Eukaryota	p:Cryptophyceae	c:Kathablepharidae	o:Katablepharis	f:uncultured_marine_picoeukaryote	f:uncultured_marine_picoeukaryote	f:uncultured_marine_picoeukaryote
FiltS5.889	0	0	0	0	6	0	0	0	0	0	0	0	0	0	0	0	0	0	0	0	0	0	0	0	0	0	0	0	0	0	0	0	0	0	0	0	k:Bacteria	p:Chloroflexi	c:Anaerolineae	o:Anaerolineales	f:Anaerolineaceae	g:uncultured	s:uncultured_bacterium
FiltS5.89	28	24	14	9	4	8	0	0	0	0	0	0	0	0	0	0	0	0	0	0	0	0	0	0	0	0	0	0	0	0	0	0	0	0	0	0	k:Bacteria	p:Bacteroidota	c:Bacteroidia	o:Chitinophagales	f:Chitinophagaceae	g:Sediminibacterium	s:metagenome
FiltS5.895	0	0	0	0	6	0	0	0	0	0	0	0	0	0	0	0	0	0	0	0	0	0	0	0	0	0	0	0	0	0	0	0	0	0	0	0	k:Bacteria	p:Proteobacteria	c:Gammaproteobacteria	o:Gammaproteobacteria_Incertae_Sedis	f:Unknown_Family	g:uncultured	s:uncultured_bacterium
FiltS5.900	0	0	0	0	7	0	0	0	0	0	0	0	0	0	0	0	0	0	0	0	0	0	0	0	0	0	0	0	0	0	0	0	0	0	0	0	k:Bacteria	p:Verrucomicrobiota	c:Verrucomicrobiae	o:Opitutales	f:Puniceicoccaceae	g:Verruc01	s:uncultured_Verrucomicrobium_sp.
FiltS5.909	0	0	0	0	5	0	0	0	0	0	0	0	0	0	0	0	0	0	0	0	0	0	0	0	0	0	0	0	0	0	0	0	0	0	0	0	k:Bacteria	p:Proteobacteria	c:Gammaproteobacteria	o:Cellvibrionales	f:Cellvibrionaceae	g:Candidatus_Endobugula	s:uncultured_Eionea_sp.
FiltS5.911	0	0	0	0	3	0	0	0	0	0	0	0	0	0	0	0	0	0	0	0	0	0	0	0	0	0	0	0	0	0	0	0	0	0	0	0	k:Bacteria	p:Verrucomicrobiota	c:Verrucomicrobiae	o:Verrucomicrobiales	f:DEV007	g:uncultured_bacterium	g:uncultured_bacterium
FiltS5.928	0	0	0	0	0	0	0	0	0	0	0	0	0	0	0	0	0	0	0	0	0	0	0	0	0	0	0	0	3	0	0	0	0	0	0	0	k:Bacteria	p:Chloroflexi	c:Anaerolineae	o:SBR1031	f:A4b	g:uncultured_bacterium	g:uncultured_bacterium
FiltS5.98	0	0	0	0	4	0	0	0	0	0	0	0	0	0	0	0	0	0	0	0	5	0	0	0	0	0	0	0	0	0	0	0	0	0	0	0	k:Bacteria	p:Proteobacteria	c:Gammaproteobacteria	o:Steroidobacterales	f:Woeseiaceae	g:Woeseia	s:uncultured_gamma_proteobacterium
FiltS6.103	0	0	1	0	2	3	8	15	14	0	0	0	0	0	0	0	0	0	0	0	0	0	0	0	0	0	0	0	0	0	0	0	0	0	0	0	k:Bacteria	p:Proteobacteria	c:Alphaproteobacteria	o:Puniceispirillales	f:SAR116	f:SAR116	f:SAR116
FiltS6.104	0	0	0	0	0	3	0	0	0	0	0	0	0	0	0	0	0	0	0	0	0	0	0	0	0	0	0	0	0	0	0	0	0	0	0	0	k:Bacteria	p:Actinobacteriota	c:Actinobacteria	o:Micrococcales	f:Microbacteriaceae	g:Rhodoluna	s:uncultured_bacterium
FiltS6.106	0	0	2	4	3	3	2	0	0	0	0	0	0	0	0	0	0	0	0	0	0	0	0	0	0	0	0	0	0	0	0	0	0	0	0	0	k:Bacteria	p:Proteobacteria	c:Alphaproteobacteria	o:Puniceispirillales	f:SAR116	f:SAR116	f:SAR116
FiltS6.108	0	4	0	0	0	3	0	0	0	0	0	0	0	0	0	0	0	0	0	0	0	0	0	0	0	0	0	0	0	0	0	0	0	0	0	0	k:Bacteria	p:Actinobacteriota	c:Actinobacteria	o:Frankiales	f:Sporichthyaceae	g:hgcI_clade	s:metagenome
FiltS6.112	0	0	0	0	0	3	0	0	0	0	0	0	0	0	0	0	0	0	0	0	0	0	0	0	0	0	0	0	0	0	0	0	0	0	0	0	k:Bacteria	p:Bacteroidota	c:Bacteroidia	o:Flavobacteriales	f:Flavobacteriaceae	g:NS3a_marine_group	s:uncultured_marine_microorganism
FiltS6.117	0	0	0	0	0	2	0	0	0	0	0	0	0	0	0	6	0	0	0	26	0	0	0	0	0	0	0	6	0	0	0	0	0	0	0	5	k:Bacteria	p:Bacteroidota	c:Bacteroidia	o:Flavobacteriales	f:Flavobacteriaceae	g:uncultured	s:Hanstruepera_sp.
FiltS6.125	0	1	2	0	0	3	0	0	0	0	0	0	0	5	6	0	0	0	0	11	0	0	0	0	0	0	0	0	0	0	0	0	0	0	0	4	k:Bacteria	p:Proteobacteria	c:Gammaproteobacteria	o:Diplorickettsiales	f:Diplorickettsiaceae	g:Rickettsiella	s:Proasellus_assaforensis
FiltS6.144	3	0	0	0	1	1	0	0	0	0	0	0	0	3	0	0	0	0	0	0	0	0	0	0	0	0	0	0	0	0	0	0	0	0	0	0	k:Eukaryota	p:SAR	c:Stramenopiles	o:MAST12	f:MAST12A	g:uncultured_eukaryote	g:uncultured_eukaryote
FiltS6.164	0	0	0	0	0	2	0	0	0	0	0	0	0	0	0	0	0	0	0	0	0	0	2	0	2	0	0	0	0	0	0	0	0	0	0	0	k:Bacteria	p:Campilobacterota	c:Campylobacteria	o:Campylobacterales	f:Sulfurimonadaceae	g:Sulfurimonas	s:uncultured_bacterium
FiltS6.177	0	0	0	0	0	2	0	0	0	0	0	0	0	0	0	0	0	0	0	0	0	0	0	0	0	0	0	0	19	0	0	0	0	0	0	0	k:Bacteria	p:Myxococcota	c:Polyangia	o:Polyangiales	f:Sandaracinaceae	g:uncultured	s:uncultured_bacterium
FiltS6.212	0	0	0	0	1	2	0	0	0	0	0	0	0	0	0	0	0	0	0	0	0	0	5	0	4	0	0	0	0	0	0	0	0	0	0	0	k:Bacteria	p:Acidobacteriota	c:Acidobacteriae	o:PAUC26f	f:uncultured_Acidobacteria_bacterium	f:uncultured_Acidobacteria_bacterium	f:uncultured_Acidobacteria_bacterium
FiltS6.268	0	0	0	0	0	5	0	0	0	0	0	0	0	0	0	0	0	0	0	0	0	0	0	0	0	0	0	0	0	0	0	0	0	0	0	0	k:Bacteria	p:Proteobacteria	c:Gammaproteobacteria	o:Alteromonadales	f:Shewanellaceae	g:Shewanella	s:Shewanella_baltica
FiltS6.271	0	0	0	0	0	3	0	0	0	0	0	0	0	0	0	0	0	0	0	0	0	0	0	0	0	0	0	0	0	0	0	0	0	0	0	0	k:Bacteria	p:Actinobacteriota	c:Acidimicrobiia	o:Microtrichales	f:uncultured	g:uncultured_actinobacterium	g:uncultured_actinobacterium
FiltS6.312	0	0	0	0	0	4	0	0	0	0	0	0	0	0	0	0	0	0	0	0	0	0	0	0	0	0	0	0	0	0	0	0	0	0	0	0	k:Bacteria	p:Campilobacterota	c:Campylobacteria	o:Campylobacterales	f:Sulfurimonadaceae	g:Sulfurimonas	s:uncultured_bacterium
FiltS6.404	0	0	0	0	0	2	0	0	0	0	0	0	6	0	0	0	0	0	0	0	0	0	0	0	0	0	0	0	0	0	0	0	0	0	0	0	k:Bacteria	p:Verrucomicrobiota	c:Chlamydiae	o:Chlamydiales	f:cvE6	g:uncultured_bacterium	g:uncultured_bacterium
FiltS6.41	0	0	0	6	0	12	0	0	0	0	0	0	0	0	0	0	0	0	0	0	0	0	0	0	0	0	0	0	0	0	0	0	0	0	0	0	k:Eukaryota	k:Eukaryota	k:Eukaryota	k:Eukaryota	k:Eukaryota	k:Eukaryota	k:Eukaryota
FiltS6.410	0	0	0	0	0	8	0	0	0	0	0	0	0	0	0	0	0	0	0	0	0	0	0	0	0	0	0	0	0	0	0	0	0	0	0	0	k:Bacteria	p:Bacteroidota	c:Bacteroidia	o:Bacteroidales	f:Bacteroidaceae	g:Bacteroides	s:Bacteroides_sp._MarseilleP2824
FiltS6.426	0	0	0	0	0	3	0	0	0	0	0	0	0	0	0	0	0	0	0	0	0	0	0	0	0	0	0	0	0	0	0	0	0	0	0	0	k:Bacteria	p:Desulfobacterota	c:Desulfuromonadia	o:Geobacterales	f:Geobacteraceae	g:Geobacter	s:uncultured_bacterium
FiltS6.428	0	0	0	0	0	5	0	0	0	0	0	0	0	0	0	0	0	0	0	0	0	0	0	0	0	0	0	0	0	0	0	0	0	0	0	0	k:Bacteria	p:Dependentiae	c:Babeliae	o:Babeliales	f:Vermiphilaceae	g:uncultured_bacterium	g:uncultured_bacterium
FiltS6.433	0	0	0	0	0	5	0	0	0	0	0	0	0	0	0	0	0	0	0	0	0	0	0	0	0	0	0	0	0	0	0	0	0	0	0	0	k:Bacteria	p:Firmicutes	c:Negativicutes	o:VeillonellalesSelenomonadales	f:Sporomusaceae	g:uncultured	s:uncultured_bacterium
FiltS6.437	0	0	0	0	0	5	0	0	0	0	0	0	0	0	0	0	0	0	0	0	0	0	0	0	0	0	0	0	0	0	0	0	0	0	0	0	k:Bacteria	p:Bacteroidota	c:Bacteroidia	o:Cytophagales	f:Cyclobacteriaceae	g:Marinoscillum	s:Marinoscillum_luteum
FiltS6.454	0	0	0	0	0	3	0	0	0	0	0	0	0	0	0	0	0	0	0	0	0	0	0	0	0	0	0	0	0	0	0	0	0	0	0	0	k:Bacteria	p:Patescibacteria	c:ABY1	o:Candidatus_Uhrbacteria	f:uncultured_bacterium	f:uncultured_bacterium	f:uncultured_bacterium
FiltS6.483	0	0	0	0	0	4	0	0	0	0	0	0	0	0	0	0	0	0	0	0	0	0	0	0	0	0	0	0	0	0	0	0	0	0	0	0	k:Eukaryota	k:Eukaryota	k:Eukaryota	k:Eukaryota	k:Eukaryota	k:Eukaryota	k:Eukaryota
FiltS6.49	81	61	47	14	7	11	2	0	0	8	0	0	0	0	0	0	0	0	0	0	0	0	0	0	0	0	0	0	0	0	0	0	0	0	0	0	k:Bacteria	p:Bacteroidota	c:Bacteroidia	o:Flavobacteriales	f:Crocinitomicaceae	g:Fluviicola	s:uncultured_bacterium
FiltS6.495	0	0	0	0	0	3	0	0	0	0	0	0	0	0	0	0	0	0	0	0	0	0	0	0	0	0	0	0	0	0	0	0	0	0	0	0	k:Bacteria	p:Bacteroidota	c:Bacteroidia	o:Cytophagales	f:Amoebophilaceae	g:uncultured	s:uncultured_bacterium
FiltS6.501	0	0	0	0	0	4	0	0	0	0	0	0	0	2	0	0	0	0	0	0	0	0	0	0	0	0	0	0	0	0	0	0	0	0	0	0	k:Bacteria	p:Bacteroidota	c:Bacteroidia	o:Bacteroidales	f:Tannerellaceae	g:Macellibacteroides	s:uncultured_bacterium
FiltS6.509	0	0	0	0	0	5	0	0	0	0	0	0	0	0	0	0	0	0	0	0	0	0	0	0	0	0	0	0	0	0	0	0	0	0	0	0	k:Bacteria	p:Acidobacteriota	c:Vicinamibacteria	o:Subgroup_17	f:uncultured_bacterium	f:uncultured_bacterium	f:uncultured_bacterium
FiltS6.51	0	0	0	0	21	35	0	0	0	0	0	0	0	0	0	0	0	0	0	0	0	0	0	0	0	0	0	0	0	0	0	0	0	0	0	0	k:Eukaryota	p:Cryptophyceae	c:Cryptomonadales	c:Cryptomonadales	f:Cryptophyta_sp._CRMAL11	f:Cryptophyta_sp._CRMAL11	f:Cryptophyta_sp._CRMAL11
FiltS6.512	0	0	0	0	0	11	0	0	0	0	0	0	0	0	0	0	0	0	0	0	0	0	0	0	0	0	0	0	0	0	0	0	0	0	0	0	k:Bacteria	p:Acidobacteriota	c:Subgroup_22	c:Subgroup_22	o:uncultured_bacterium	o:uncultured_bacterium	o:uncultured_bacterium
FiltS6.518	0	0	0	0	0	3	0	0	0	0	0	0	0	0	0	0	0	0	0	0	0	0	0	0	0	0	0	0	0	0	0	0	0	0	0	0	k:Bacteria	p:Verrucomicrobiota	c:Chlamydiae	o:Chlamydiales	f:cvE6	g:uncultured_bacterium	g:uncultured_bacterium
FiltS6.519	0	0	0	0	0	6	0	0	0	0	0	0	0	0	0	0	0	0	0	0	0	0	0	0	0	0	0	0	0	0	0	0	0	0	0	0	k:Eukaryota	k:Eukaryota	k:Eukaryota	k:Eukaryota	k:Eukaryota	k:Eukaryota	k:Eukaryota
FiltS6.537	0	0	0	0	0	4	0	0	0	0	0	0	0	0	0	0	0	0	0	0	0	0	0	0	0	0	0	0	0	0	0	0	0	0	0	0	k:Bacteria	p:Desulfobacterota	c:Desulfobulbia	o:Desulfobulbales	f:Desulfocapsaceae	g:uncultured	s:uncultured_bacterium
FiltS6.547	0	0	0	0	0	13	0	0	0	0	0	0	0	0	0	0	0	0	0	0	0	0	0	0	0	0	0	0	0	0	0	0	0	0	0	0	k:Bacteria	p:Bdellovibrionota	c:Bdellovibrionia	o:Bacteriovoracales	f:Bacteriovoracaceae	g:Halobacteriovorax	s:Halobacteriovorax_sp.
FiltS6.549	0	0	0	0	0	7	0	0	0	0	0	0	0	0	0	0	0	0	0	0	0	0	0	0	0	0	0	0	0	0	0	0	0	0	0	0	k:Bacteria	p:Proteobacteria	c:Alphaproteobacteria	o:Rhodospirillales	f:Magnetospiraceae	g:uncultured	s:uncultured_bacterium
FiltS6.550	0	0	0	0	0	2	0	0	0	0	0	0	0	0	0	0	0	0	0	0	0	0	0	0	0	0	0	0	0	0	0	0	0	0	0	0	k:Bacteria	p:Proteobacteria	c:Alphaproteobacteria	o:Micavibrionales	f:uncultured	g:uncultured_bacterium	g:uncultured_bacterium
FiltS6.558	0	0	0	0	0	2	0	0	0	0	0	0	0	0	0	0	0	0	0	0	0	0	0	0	0	0	0	0	0	0	0	0	0	0	0	0	k:Bacteria	p:Bacteroidota	c:Bacteroidia	o:Chitinophagales	f:Saprospiraceae	g:uncultured	s:uncultured_bacterium
FiltS6.562	0	0	0	0	0	10	0	0	0	0	0	0	0	0	0	0	0	0	0	0	0	0	0	0	0	0	0	0	0	0	0	0	0	0	0	0	k:Bacteria	p:Bdellovibrionota	c:Bdellovibrionia	o:Bacteriovoracales	f:Bacteriovoracaceae	g:Halobacteriovorax	s:uncultured_bacterium
FiltS6.63	0	0	0	2	0	8	0	0	0	0	0	0	0	0	0	0	9	0	0	0	0	0	0	0	0	0	0	0	0	0	0	0	0	0	0	0	k:Bacteria	p:Bacteroidota	c:Bacteroidia	o:Sphingobacteriales	f:NS1112	f:NS1112	f:NS1112
FiltS6.71	0	0	0	0	0	5	0	0	0	0	0	0	0	0	0	0	0	0	0	0	0	0	0	0	0	0	0	0	0	0	0	0	0	0	0	0	k:Bacteria	p:Proteobacteria	c:Alphaproteobacteria	o:Rhodobacterales	f:Rhodobacteraceae	g:Planktomarina	s:uncultured_bacterium
FiltS6.89	0	0	0	0	0	3	21	0	15	0	0	0	0	0	0	0	0	0	0	0	0	0	0	0	0	0	0	0	0	0	0	0	0	0	0	0	k:Bacteria	p:Proteobacteria	c:Gammaproteobacteria	o:SAR86	o:SAR86	o:SAR86	o:SAR86
FiltS6.90	0	0	0	7	3	7	0	0	0	0	0	0	0	0	0	0	0	0	0	0	0	0	0	0	0	0	0	0	0	0	0	0	0	3	0	0	k:Eukaryota	p:SAR	c:Rhizaria	o:Cercozoa	f:Thecofilosea	g:uncultured	s:uncultured_marine_eukaryote
FiltS7.10	0	0	0	0	133	187	150	140	115	0	0	0	0	0	0	0	0	0	0	0	0	0	0	0	0	0	0	0	0	0	0	0	0	0	0	0	k:Bacteria	p:Actinobacteriota	c:Actinobacteria	o:Micrococcales	f:Microbacteriaceae	g:Candidatus_Aquiluna	s:uncultured_bacterium
FiltS7.100	0	0	0	0	0	0	2	3	0	0	0	0	0	0	0	0	0	0	4	0	0	0	0	0	0	0	0	0	0	0	0	4	0	0	0	0	k:Eukaryota	p:SAR	c:Alveolata	o:Dinoflagellata	f:Dinophyceae	g:Amphidoma_languida	s:uncultured_eukaryote
FiltS7.105	0	0	3	0	0	0	2	0	0	0	0	0	0	0	0	0	0	0	0	0	0	0	0	0	0	0	0	0	0	0	0	0	0	0	0	0	k:Eukaryota	p:SAR	c:Stramenopiles	o:Ochrophyta	f:Chrysophyceae	g:uncultured	s:uncultured_marine_picoeukaryote
FiltS7.110	0	0	0	2	0	0	3	3	6	0	0	0	0	0	0	0	0	0	0	0	0	0	0	0	0	0	0	0	0	0	0	0	0	0	0	0	k:Bacteria	p:Proteobacteria	c:Alphaproteobacteria	o:Rhodospirillales	f:AEGEAN169	f:AEGEAN169	f:AEGEAN169
FiltS7.111	0	0	0	0	0	0	3	8	0	0	0	0	0	0	0	0	0	0	0	0	0	0	0	0	0	0	0	0	0	0	0	0	0	0	3	0	k:Bacteria	p:Bacteroidota	c:Bacteroidia	o:Flavobacteriales	f:Flavobacteriaceae	g:NS5	g:NS5
FiltS7.115	0	0	0	4	3	0	2	0	0	0	0	0	0	0	0	0	0	0	0	0	0	0	0	1	0	4	0	0	0	0	0	0	0	0	0	0	k:Bacteria	p:Proteobacteria	c:Gammaproteobacteria	o:Vibrionales	f:Vibrionaceae	g:Vibrio	s:Vibrio_tritonius
FiltS7.122	0	0	0	0	0	0	2	0	3	0	0	0	0	0	0	0	0	0	0	0	0	0	0	0	0	0	0	0	0	0	0	0	0	0	0	0	k:Bacteria	p:Proteobacteria	c:Gammaproteobacteria	o:SAR86	o:SAR86	o:SAR86	o:SAR86
FiltS7.127	0	0	0	0	0	0	2	2	0	0	0	0	0	0	0	0	0	0	0	0	0	0	0	0	0	0	0	0	0	0	0	0	0	0	0	0	k:Bacteria	p:Bacteroidota	c:Bacteroidia	o:Flavobacteriales	f:Flavobacteriaceae	g:Aquibacter	s:uncultured_bacterium
FiltS7.19	0	0	6	38	37	55	36	0	6	0	0	0	0	0	0	0	0	0	0	0	0	0	0	0	0	0	0	0	0	0	0	0	0	0	0	0	k:Eukaryota	k:Eukaryota	k:Eukaryota	k:Eukaryota	k:Eukaryota	k:Eukaryota	k:Eukaryota
FiltS7.21	0	0	0	0	11	17	33	37	66	0	0	0	0	0	0	0	0	0	0	0	0	0	0	0	0	0	0	2	0	0	0	0	0	0	0	0	k:Bacteria	p:Proteobacteria	c:Alphaproteobacteria	o:Rhodobacterales	f:Rhodobacteraceae	g:Ascidiaceihabitans	s:uncultured_alpha_proteobacterium_KTc0993
FiltS7.27	0	0	0	0	4	4	25	51	3	0	0	0	0	0	0	0	0	0	0	0	0	0	0	0	0	0	0	0	0	0	0	0	0	0	0	0	k:Bacteria	p:Proteobacteria	c:Gammaproteobacteria	o:Cellvibrionales	f:Spongiibacteraceae	g:BD17	s:uncultured_bacterium
FiltS7.296	0	0	0	0	0	0	6	0	0	0	0	0	0	0	0	0	0	0	0	0	0	0	0	0	0	0	0	0	0	0	0	0	0	0	0	0	k:Bacteria	p:Patescibacteria	c:Gracilibacteria	c:Gracilibacteria	o:uncultured_Compostimonas_sp.	o:uncultured_Compostimonas_sp.	o:uncultured_Compostimonas_sp.
FiltS7.33	0	0	0	0	0	0	14	7	0	0	0	0	0	0	0	0	0	0	0	0	0	0	0	0	0	0	0	0	0	0	0	0	0	0	0	0	k:Eukaryota	k:Eukaryota	k:Eukaryota	k:Eukaryota	k:Eukaryota	k:Eukaryota	k:Eukaryota
FiltS7.34	0	0	0	0	0	0	0	0	0	0	0	0	0	0	0	0	0	0	0	0	0	0	0	0	0	0	0	0	0	0	0	0	0	2	0	0	k:Bacteria	p:Proteobacteria	c:Gammaproteobacteria	o:Cellvibrionales	f:Porticoccaceae	g:SAR92	s:uncultured_bacterium
FiltS7.35	0	0	0	0	0	0	17	0	0	0	0	0	0	0	0	0	0	0	0	0	0	0	0	0	0	0	0	0	0	0	0	0	0	0	0	0	k:Bacteria	p:Proteobacteria	c:Alphaproteobacteria	o:Rhodobacterales	f:Rhodobacteraceae	g:Planktotalea	s:Rhodobacteraceae_bacterium_HTCC2083
FiltS7.386	0	0	0	0	0	0	5	0	0	0	0	0	0	0	0	0	0	0	0	0	0	0	0	0	0	0	0	0	0	0	0	0	0	0	0	0	k:Bacteria	p:Proteobacteria	c:Alphaproteobacteria	o:ATs344	f:uncultured_bacterium	g:uncultured_Alphaproteobacteria_bacterium	s:uncultured_bacterium
FiltS7.397	0	0	0	0	0	0	6	0	0	0	0	0	0	0	0	0	0	0	0	0	0	0	0	0	0	0	0	0	0	0	0	0	0	0	0	0	k:Bacteria	p:Proteobacteria	c:Alphaproteobacteria	o:Micavibrionales	f:Micavibrionaceae	g:uncultured	s:uncultured_Alphaproteobacteria_bacterium
FiltS7.408	0	0	0	0	0	0	3	0	0	0	0	0	0	0	0	0	0	0	0	0	0	0	0	0	0	0	0	0	0	0	0	0	0	0	0	0	k:Bacteria	p:Myxococcota	c:Myxococcia	o:Myxococcales	f:Myxococcaceae	g:P3OB42	s:uncultured_deepsea_bacterium
FiltS7.409	0	0	0	0	0	0	3	0	0	0	0	0	0	0	0	0	0	0	0	0	0	0	0	0	0	0	0	0	0	0	0	0	0	0	0	0	k:Bacteria	p:Chloroflexi	c:KD496	c:KD496	o:uncultured_bacterium	o:uncultured_bacterium	o:uncultured_bacterium
FiltS7.423	0	0	0	0	0	0	3	0	4	0	0	0	0	0	0	0	0	0	0	0	0	0	0	0	0	0	0	0	0	0	0	0	0	0	0	0	k:Archaea	p:Thermoplasmatota	c:Thermoplasmata	o:Marine_Benthic_Group_D_and_DHVEG1	f:uncultured_archaeon	f:uncultured_archaeon	f:uncultured_archaeon
FiltS7.450	0	0	0	0	0	0	2	0	0	0	0	0	0	0	0	0	0	0	0	0	0	0	0	0	0	0	0	0	0	0	0	0	0	3	0	0	k:Bacteria	p:Bacteroidota	c:Bacteroidia	o:Chitinophagales	f:Saprospiraceae	g:Portibacter	s:uncultured_Bacteroidetes_bacterium
FiltS7.457	0	0	0	0	0	0	3	0	0	0	0	0	0	0	0	0	0	0	0	0	0	0	0	0	0	0	0	0	0	0	0	0	0	0	0	0	k:Eukaryota	k:Eukaryota	k:Eukaryota	k:Eukaryota	k:Eukaryota	k:Eukaryota	k:Eukaryota
FiltS7.483	0	0	0	0	0	0	6	0	0	0	0	0	0	0	0	0	0	0	0	0	0	0	0	0	0	0	0	0	0	0	0	0	0	0	0	0	k:Bacteria	p:Bacteroidota	c:Bacteroidia	o:Flavobacteriales	f:NS7	f:NS7	f:NS7
FiltS7.494	0	0	0	0	0	0	2	0	0	6	9	0	0	0	0	0	0	0	0	0	0	0	0	0	0	0	0	0	0	0	0	0	0	0	0	0	k:Bacteria	p:Chloroflexi	c:Anaerolineae	o:RBG13549	f:uncultured_bacterium	f:uncultured_bacterium	f:uncultured_bacterium
FiltS7.5	0	0	26	53	85	64	228	218	255	0	0	0	0	0	0	0	0	0	0	0	0	0	0	0	0	0	0	0	0	0	0	0	2	0	0	0	k:Bacteria	p:Proteobacteria	c:Gammaproteobacteria	o:SAR86	o:SAR86	o:SAR86	o:SAR86
FiltS7.512	0	0	0	7	0	0	4	0	0	0	0	0	0	0	0	0	0	0	0	0	0	0	0	0	0	0	0	0	0	0	0	0	0	0	0	0	k:Eukaryota	k:Eukaryota	k:Eukaryota	k:Eukaryota	k:Eukaryota	k:Eukaryota	k:Eukaryota
FiltS7.518	0	0	0	0	0	0	4	0	0	0	0	0	0	0	0	0	0	0	0	0	0	0	0	0	0	0	0	0	0	0	0	0	0	0	0	0	k:Eukaryota	k:Eukaryota	k:Eukaryota	k:Eukaryota	k:Eukaryota	k:Eukaryota	k:Eukaryota
FiltS7.526	0	0	0	0	0	0	5	0	0	0	0	0	0	0	0	0	0	0	0	0	0	0	0	0	0	0	0	0	0	0	0	0	0	0	0	0	k:Bacteria	p:Verrucomicrobiota	c:Kiritimatiellae	o:WCHB141	f:uncultured_bacterium	f:uncultured_bacterium	f:uncultured_bacterium
FiltS7.532	0	0	0	0	0	0	3	0	0	0	0	0	0	0	0	0	0	0	0	0	0	0	0	0	0	0	0	0	0	0	0	0	0	0	0	0	k:Bacteria	p:NB1j	c:uncultured_bacterium	o:Desulfobacterales	f:Desulfosarcinaceae	g:uncultured	s:uncultured_bacterium
FiltS7.545	0	0	0	0	0	0	2	0	0	0	0	0	0	0	0	0	0	0	0	0	0	0	0	0	0	0	0	0	0	0	0	0	0	0	0	0	k:Bacteria	p:Verrucomicrobiota	c:Verrucomicrobiae	o:Opitutales	f:Puniceicoccaceae	g:Pelagicoccus	s:unidentified
FiltS7.55	0	0	0	0	0	0	7	0	0	0	0	0	0	0	0	0	0	0	0	0	0	0	0	0	0	0	0	0	0	0	0	0	0	0	0	0	k:Bacteria	p:Proteobacteria	c:Gammaproteobacteria	o:SAR86	o:SAR86	o:SAR86	o:SAR86
FiltS7.556	0	0	0	0	0	0	3	0	0	0	0	0	0	0	0	0	0	0	0	0	0	0	0	0	0	0	0	0	0	0	0	0	0	0	0	0	k:Bacteria	p:SAR324	p:SAR324	p:SAR324	p:SAR324	p:SAR324	p:SAR324
FiltS7.608	0	0	0	0	0	0	5	0	0	0	0	0	0	0	0	0	0	0	0	0	0	0	0	0	0	0	0	0	0	0	0	0	0	0	0	0	k:Bacteria	p:Proteobacteria	c:Alphaproteobacteria	o:Sphingomonadales	f:Sphingomonadaceae	g:uncultured	s:metagenome
FiltS7.611	0	0	0	0	0	0	4	0	0	0	0	0	0	0	0	0	0	0	0	0	0	0	0	0	0	0	0	0	0	0	0	0	0	0	0	0	k:Bacteria	p:Proteobacteria	c:Alphaproteobacteria	o:Micavibrionales	f:uncultured	g:uncultured_Alphaproteobacteria_bacterium	g:uncultured_Alphaproteobacteria_bacterium
FiltS7.62	0	0	0	0	3	0	6	6	10	0	0	0	0	0	0	0	0	0	0	0	0	0	0	0	0	0	0	0	0	0	0	0	0	0	0	0	k:Bacteria	p:Proteobacteria	c:Alphaproteobacteria	o:SAR11	o:SAR11	o:SAR11	o:SAR11
FiltS7.63	0	0	0	0	0	0	6	0	0	0	0	0	0	0	0	0	0	0	0	0	0	0	0	0	0	0	0	0	0	0	0	0	0	0	0	0	k:Bacteria	p:Proteobacteria	c:Alphaproteobacteria	o:Rhodobacterales	f:Rhodobacteraceae	g:uncultured	s:uncultured_bacterium
FiltS7.635	0	0	0	0	0	0	6	0	0	0	0	0	0	0	0	0	0	0	0	0	0	0	0	0	0	0	0	0	0	0	0	0	0	0	0	0	k:Bacteria	p:Proteobacteria	c:Alphaproteobacteria	o:Kiloniellales	f:Kiloniellaceae	g:uncultured	s:uncultured_Rhodospirillaceae_bacterium
FiltS7.641	0	0	0	0	0	0	3	0	0	0	0	0	0	0	0	0	0	0	0	0	0	0	0	0	0	0	0	0	0	0	0	0	0	0	0	0	k:Eukaryota	p:Picozoa	c:Picomonadida	o:Picomonadidae	f:Picomonas	g:uncultured_eukaryote	g:uncultured_eukaryote
FiltS7.70	0	0	0	0	1	0	5	0	0	0	0	0	0	0	0	0	0	0	0	0	0	0	0	0	0	0	0	0	0	0	0	0	0	0	0	0	k:Bacteria	p:Bacteroidota	c:Rhodothermia	o:Balneolales	f:Balneolaceae	g:Balneola	s:uncultured_Bacteroidetes_bacterium
FiltS7.76	0	0	0	0	1	0	3	0	13	0	0	0	0	0	0	0	0	0	0	0	0	0	0	0	0	0	0	0	0	0	0	0	0	0	0	0	k:Bacteria	p:Bacteroidota	c:Bacteroidia	o:Flavobacteriales	f:Flavobacteriaceae	g:NS5	g:NS5
FiltS7.8	0	0	58	113	92	148	169	165	145	0	0	0	0	0	0	0	0	0	0	0	2	0	0	0	0	0	0	0	0	0	0	0	0	0	0	0	k:Bacteria	p:Proteobacteria	c:Alphaproteobacteria	o:Rhodobacterales	f:Rhodobacteraceae	g:Nereida	s:Nereida_ignava
FiltS7.80	0	0	3	1	3	2	5	0	4	0	0	0	0	0	0	0	0	0	0	0	0	0	0	0	0	0	0	0	0	0	0	0	0	0	0	0	k:Bacteria	p:Bacteroidota	c:Bacteroidia	o:Flavobacteriales	f:NS9	f:NS9	f:NS9
FiltS7.95	0	0	2	0	0	0	2	3	0	0	0	0	0	0	0	0	0	0	0	0	0	0	0	0	0	0	0	0	0	0	0	0	0	0	0	0	k:Eukaryota	k:Eukaryota	k:Eukaryota	k:Eukaryota	k:Eukaryota	k:Eukaryota	k:Eukaryota
FiltS7.96	0	0	4	0	2	2	3	2	2	0	0	0	0	0	0	0	0	0	0	0	0	0	0	0	0	0	0	0	0	0	0	0	0	0	0	0	k:Bacteria	p:Proteobacteria	c:Gammaproteobacteria	o:Ectothiorhodospirales	f:Ectothiorhodospiraceae	g:uncultured	s:uncultured_marine_bacterium
FiltS8.121	0	0	0	0	0	0	0	2	3	0	0	0	0	0	0	0	0	0	0	0	0	0	0	0	0	0	0	0	0	0	0	0	0	0	0	0	k:Bacteria	p:Proteobacteria	c:Alphaproteobacteria	o:SAR11	o:SAR11	o:SAR11	o:SAR11
FiltS8.180	0	0	0	0	0	0	0	4	0	0	0	0	0	0	0	0	0	0	0	0	0	0	0	0	0	0	0	0	0	0	0	0	0	0	0	0	k:Bacteria	p:Campilobacterota	c:Campylobacteria	o:Campylobacterales	f:Arcobacteraceae	g:uncultured	s:uncultured_bacterium
FiltS8.193	0	0	0	4	0	0	0	2	0	0	0	0	0	0	0	0	0	0	0	0	0	0	0	0	0	0	0	0	0	0	0	0	0	0	0	0	k:Bacteria	p:Bacteroidota	c:Bacteroidia	o:Flavobacteriales	f:Crocinitomicaceae	g:Crocinitomix	s:uncultured_bacterium
FiltS8.258	0	0	0	0	0	0	0	4	0	0	0	0	0	0	0	0	0	0	0	0	0	0	0	0	0	0	0	0	0	0	0	0	0	0	0	0	k:Bacteria	p:Desulfobacterota	c:Desulfobacteria	o:Desulfobacterales	f:Desulfosarcinaceae	g:SEEPSRB1	s:uncultured_delta_proteobacterium
FiltS8.266	0	0	0	0	0	0	0	3	0	0	0	0	0	0	0	0	0	0	0	0	0	0	0	0	0	0	0	0	0	0	0	0	0	0	0	0	k:Bacteria	p:Planctomycetota	c:BD711	c:BD711	o:uncultured_planctomycete	o:uncultured_planctomycete	o:uncultured_planctomycete
FiltS8.283	0	0	0	0	0	0	0	16	0	0	0	0	0	0	0	0	0	0	0	0	0	0	0	0	0	0	0	0	0	0	0	0	0	0	0	0	k:Archaea	p:Nanoarchaeota	c:Nanoarchaeia	o:Woesearchaeales	f:uncultured_archaeon	f:uncultured_archaeon	f:uncultured_archaeon
FiltS8.308	0	0	0	0	0	0	0	8	0	0	0	0	0	0	0	0	0	0	0	0	0	0	0	0	0	0	0	0	0	0	0	0	0	0	0	0	k:Bacteria	p:Bacteroidota	c:Bacteroidia	o:Flavobacteriales	f:Crocinitomicaceae	g:Fluviicola	s:uncultured_bacterium
FiltS8.326	0	0	0	0	0	0	0	3	0	0	0	0	0	0	0	0	0	0	0	0	0	0	0	0	0	0	0	0	0	0	0	0	0	0	0	0	k:Bacteria	p:Desulfobacterota	c:Desulfuromonadia	o:Desulfuromonadaceae	f:uncultured_delta_proteobacterium	g:uncultured_bacterium	g:uncultured_bacterium
FiltS8.33	0	0	0	0	4	4	0	21	0	0	0	0	0	0	0	0	0	0	0	0	0	0	0	0	0	0	0	0	0	0	0	0	0	0	5	0	k:Bacteria	p:Proteobacteria	c:Alphaproteobacteria	o:SAR11	o:SAR11	o:SAR11	o:SAR11
FiltS8.351	0	0	0	0	0	0	0	3	0	0	0	0	0	0	0	0	0	0	0	0	0	0	0	0	0	0	0	0	0	0	0	0	0	0	0	0	k:Eukaryota	p:SAR	c:Stramenopiles	o:Ochrophyta	f:Chrysophyceae	g:uncultured	s:uncultured_marine_picoeukaryote
FiltS8.371	0	0	0	0	0	0	0	6	0	0	0	0	0	0	0	0	0	0	0	0	0	0	0	0	0	0	0	0	0	0	0	0	0	0	0	0	k:Bacteria	p:Patescibacteria	c:Parcubacteria	o:Candidatus_Kaiserbacteria	f:uncultured_prokaryote	f:uncultured_prokaryote	f:uncultured_prokaryote
FiltS8.375	0	0	0	0	0	0	0	2	0	0	0	0	0	0	0	0	0	0	0	0	0	0	0	0	0	0	0	0	0	4	0	0	0	0	0	0	k:Bacteria	p:Bdellovibrionota	c:Bdellovibrionia	o:Bacteriovoracales	f:Bacteriovoracaceae	g:uncultured	s:uncultured_delta_proteobacterium
FiltS8.376	0	0	0	0	0	0	0	7	0	0	0	0	0	0	0	0	0	0	0	0	0	0	0	0	0	0	0	0	0	0	0	0	0	0	0	0	k:Bacteria	p:Dependentiae	c:Babeliae	o:Babeliales	f:Vermiphilaceae	g:uncultured_bacterium	g:uncultured_bacterium
FiltS8.382	0	0	0	0	0	0	0	3	0	0	0	0	0	0	0	0	0	0	0	0	0	0	0	0	0	0	0	0	0	0	0	0	0	0	0	0	k:Bacteria	p:Proteobacteria	c:Gammaproteobacteria	o:Coxiellales	f:Coxiellaceae	g:Coxiella	s:uncultured_bacterium
FiltS8.385	0	0	0	0	0	0	0	5	0	0	0	0	0	0	0	0	0	0	0	0	0	0	0	0	0	0	0	0	0	0	0	0	0	0	0	0	k:Bacteria	p:Bacteroidota	c:Bacteroidia	o:Flavobacteriales	f:Cryomorphaceae	g:NS10	s:uncultured_Bacteroidetes_bacterium
FiltS8.401	0	0	0	0	0	0	0	3	0	0	0	0	0	0	0	0	0	0	0	0	0	0	0	0	0	0	0	0	0	0	0	0	0	0	0	0	k:Bacteria	p:Planctomycetota	c:OM190	c:OM190	o:uncultured_bacterium	o:uncultured_bacterium	o:uncultured_bacterium
FiltS8.422	0	0	0	0	0	0	0	5	0	0	0	0	0	0	0	0	0	0	0	0	0	0	0	0	0	0	0	0	0	0	0	0	0	0	0	0	k:Bacteria	p:Bdellovibrionota	c:Oligoflexia	o:Oligoflexales	f:uncultured	g:uncultured_proteobacterium	g:uncultured_proteobacterium
FiltS8.425	0	0	0	0	0	0	0	3	0	0	0	0	0	0	0	0	0	0	0	0	0	0	0	0	0	0	0	0	0	0	0	0	0	0	0	0	k:Bacteria	p:Patescibacteria	c:Gracilibacteria	c:Gracilibacteria	o:uncultured_bacterium	o:uncultured_bacterium	o:uncultured_bacterium
FiltS8.469	0	0	0	0	0	0	0	6	0	0	0	0	0	0	0	0	0	0	0	0	0	0	0	0	0	0	0	0	0	0	0	0	0	0	0	0	k:Eukaryota	k:Eukaryota	k:Eukaryota	k:Eukaryota	k:Eukaryota	k:Eukaryota	k:Eukaryota
FiltS8.484	0	0	0	0	0	0	0	6	0	0	0	0	0	0	0	0	0	0	0	0	0	0	0	0	0	0	0	0	0	0	0	0	0	0	0	0	k:Bacteria	p:Patescibacteria	c:Parcubacteria	o:Candidatus_Kaiserbacteria	f:uncultured_bacterium	f:uncultured_bacterium	f:uncultured_bacterium
FiltS8.513	0	0	0	0	0	0	0	10	0	0	0	0	0	0	0	0	0	0	0	0	0	0	0	0	0	0	0	0	0	0	0	0	0	0	0	0	k:Bacteria	p:Proteobacteria	c:Gammaproteobacteria	o:Francisellales	f:Francisellaceae	g:Francisella	s:uncultured_gamma_proteobacterium
FiltS8.514	0	0	0	0	0	0	2	4	0	0	0	0	0	0	0	0	0	0	0	0	0	0	0	0	0	0	0	0	0	0	0	0	0	0	0	0	k:Bacteria	p:Proteobacteria	c:Gammaproteobacteria	o:Gammaproteobacteria_Incertae_Sedis	f:Unknown_Family	g:Marinicella	s:uncultured_gamma_proteobacterium
FiltS8.527	0	0	0	0	0	0	0	10	0	0	0	0	0	0	0	0	0	0	0	0	0	0	0	0	0	0	0	0	0	0	0	0	0	0	0	0	k:Bacteria	p:Patescibacteria	c:Parcubacteria	o:Candidatus_Kaiserbacteria	f:uncultured_bacterium	f:uncultured_bacterium	f:uncultured_bacterium
FiltS8.54	0	0	5	4	9	0	8	9	0	0	0	0	0	0	0	0	0	0	0	0	0	0	0	0	0	0	0	0	0	0	0	0	0	0	0	0	k:Bacteria	p:Proteobacteria	c:Gammaproteobacteria	o:Cellvibrionales	f:Porticoccaceae	g:SAR92	s:SAR92
FiltS8.55	0	0	0	0	0	0	0	11	0	0	0	0	0	0	0	0	0	0	0	0	0	0	0	0	0	0	0	0	0	0	0	0	0	0	0	0	k:Bacteria	p:Proteobacteria	c:Alphaproteobacteria	o:Rhodobacterales	f:Rhodobacteraceae	g:uncultured	s:uncultured_bacterium
FiltS8.66	0	0	1	3	0	0	2	15	0	0	0	0	0	0	0	0	0	0	0	0	0	0	0	0	0	0	0	0	0	0	0	0	0	0	0	0	k:Eukaryota	k:Eukaryota	k:Eukaryota	k:Eukaryota	k:Eukaryota	k:Eukaryota	k:Eukaryota
FiltS8.72	0	0	2	3	2	6	5	6	10	0	0	0	0	0	0	0	0	0	0	2	5	0	19	0	0	4	3	0	0	5	3	0	0	2	0	0	k:Bacteria	p:Bacteroidota	c:Bacteroidia	o:Sphingobacteriales	f:NS1112	f:NS1112	f:NS1112
FiltS8.74	0	0	0	0	0	0	5	6	0	0	0	0	0	0	0	0	0	0	0	0	0	0	0	0	0	0	0	0	0	0	0	0	0	0	0	0	k:Bacteria	p:Bacteroidota	c:Bacteroidia	o:Flavobacteriales	f:Flavobacteriaceae	g:NS5	g:NS5
FiltS8.75	0	0	0	0	0	0	5	5	0	0	0	0	0	0	0	0	0	0	0	0	0	0	0	0	0	0	0	0	0	0	0	0	0	0	0	0	k:Bacteria	p:Bacteroidota	c:Bacteroidia	o:Flavobacteriales	f:Flavobacteriaceae	g:Formosa	s:uncultured_Bacteroidetes_bacterium
FiltS8.76	0	0	0	0	0	0	0	5	0	0	0	0	0	0	0	0	0	0	0	0	0	0	0	0	0	0	0	0	0	0	0	0	0	0	0	0	k:Bacteria	p:Proteobacteria	c:Alphaproteobacteria	o:Rhodobacterales	f:Rhodobacteraceae	g:Amylibacter	s:uncultured_bacterium
FiltS8.87	0	0	0	0	3	2	0	4	0	0	0	0	0	0	0	0	0	0	0	0	0	0	0	0	0	0	0	0	0	0	0	0	0	0	0	0	k:Bacteria	p:Bacteroidota	c:Bacteroidia	o:Flavobacteriales	f:NS9	f:NS9	f:NS9
FiltS8.94	0	0	0	0	0	0	0	4	0	0	0	0	0	0	0	0	0	0	0	0	0	0	0	0	0	0	0	0	0	0	0	0	0	0	0	0	k:Bacteria	p:Proteobacteria	c:Gammaproteobacteria	o:Cellvibrionales	f:Halieaceae	g:OM60NOR5	g:OM60NOR5
FiltS9.10	0	0	36	50	46	71	85	91	92	0	0	0	0	0	0	0	0	0	0	0	0	0	0	0	0	0	0	0	0	0	0	0	0	0	0	0	k:Bacteria	p:Proteobacteria	c:Alphaproteobacteria	o:Rhodobacterales	f:Rhodobacteraceae	g:Lentibacter	s:Lentibacter_algarum
FiltS9.1019	0	0	0	0	0	0	0	0	3	0	0	0	0	0	0	0	0	0	0	0	0	0	0	0	0	0	0	0	0	0	0	0	0	0	0	0	k:Bacteria	p:Proteobacteria	c:Gammaproteobacteria	o:Burkholderiales	f:Alcaligenaceae	g:Achromobacter	s:Alcaligenes_sp._TSMOSK5
FiltS9.102	0	0	0	3	0	0	0	0	2	0	0	0	0	0	0	0	0	0	0	0	0	0	0	0	0	0	32	0	0	0	0	0	0	0	0	0	k:Bacteria	p:Proteobacteria	c:Gammaproteobacteria	o:Steroidobacterales	f:Woeseiaceae	g:Woeseia	s:uncultured_bacterium
FiltS9.106	0	0	0	0	0	0	3	2	4	0	0	0	0	0	0	0	0	0	0	0	0	0	0	0	0	0	0	0	0	0	0	0	0	0	0	0	k:Bacteria	p:Proteobacteria	c:Alphaproteobacteria	o:Parvibaculales	f:OCS116	f:OCS116	f:OCS116
FiltS9.108	0	0	0	2	0	0	2	2	2	0	0	0	0	0	0	0	0	0	0	0	0	0	0	0	0	0	0	0	0	0	0	0	0	0	0	0	k:Bacteria	p:Proteobacteria	c:Gammaproteobacteria	o:Alteromonadales	f:Alteromonadaceae	g:Glaciecola	s:uncultured_bacterium
FiltS9.116	0	0	0	0	0	0	0	0	3	0	0	0	0	0	0	0	0	0	0	0	0	0	0	0	0	0	0	0	0	0	0	0	0	0	0	0	k:Bacteria	p:Proteobacteria	c:Alphaproteobacteria	o:SAR11	o:SAR11	o:SAR11	o:SAR11
FiltS9.117	0	0	0	0	0	0	0	0	3	0	0	0	0	0	0	0	0	0	0	0	0	0	0	5	0	0	0	0	0	0	0	0	0	0	0	0	k:Bacteria	p:Proteobacteria	c:Gammaproteobacteria	o:Oceanospirillales	f:Marinomonadaceae	g:Marinomonas	s:Marinomonas_aquimarina
FiltS9.120	0	0	0	0	0	0	0	0	3	0	0	0	0	0	0	0	0	0	0	0	0	0	0	0	0	0	0	0	0	0	0	0	0	0	0	0	k:Bacteria	p:Proteobacteria	c:Gammaproteobacteria	o:Cellvibrionales	f:Spongiibacteraceae	g:BD17	s:uncultured_bacterium
FiltS9.121	0	0	0	0	0	0	0	0	2	0	0	0	0	0	0	0	0	0	2	0	0	0	0	0	0	0	0	1	0	0	0	0	0	0	2	0	k:Bacteria	p:Verrucomicrobiota	c:Verrucomicrobiae	o:Opitutales	f:Puniceicoccaceae	g:Lentimonas	s:uncultured_marine_bacterium
FiltS9.125	0	0	0	0	0	0	0	0	3	0	0	0	0	0	0	0	0	0	0	0	0	0	0	0	0	0	0	0	0	0	0	0	0	0	0	0	k:Bacteria	p:Proteobacteria	c:Gammaproteobacteria	o:Cellvibrionales	f:Halieaceae	g:Halioglobus	s:uncultured_bacterium
FiltS9.129	0	0	0	0	0	0	0	0	3	0	0	0	0	0	0	0	0	0	0	0	0	0	0	0	0	0	0	0	0	0	0	0	0	0	0	0	k:Bacteria	p:Bacteroidota	c:Bacteroidia	o:Flavobacteriales	f:Flavobacteriaceae	g:Flavobacterium	s:uncultured_bacterium
FiltS9.131	0	0	0	0	0	0	0	0	4	0	0	0	0	0	0	0	0	0	0	0	0	0	0	0	0	0	0	0	0	0	0	0	0	0	0	0	k:Bacteria	p:Bacteroidota	c:Bacteroidia	o:Flavobacteriales	f:NS9	f:NS9	f:NS9
FiltS9.139	0	0	0	0	4	9	0	0	3	0	0	0	0	0	0	0	0	0	0	0	0	0	0	0	0	0	0	0	0	0	0	0	0	0	0	0	k:Bacteria	p:SAR324	p:SAR324	p:SAR324	p:SAR324	p:SAR324	p:SAR324
FiltS9.140	0	0	0	0	0	0	2	0	2	0	0	0	0	0	0	0	0	0	0	0	0	0	0	0	0	0	0	0	0	0	0	0	0	0	0	0	k:Bacteria	p:Proteobacteria	c:Gammaproteobacteria	o:Vibrionales	f:Vibrionaceae	g:Vibrio	s:bacterium_M132011
FiltS9.145	0	0	0	0	0	0	0	0	6	0	0	0	0	0	0	0	0	0	0	0	0	0	0	0	0	0	0	0	0	3	4	7	4	0	14	0	k:Bacteria	p:Proteobacteria	c:Gammaproteobacteria	o:Vibrionales	f:Vibrionaceae	g:Vibrio	s:Vibrio_sp.
FiltS9.15	0	0	35	53	50	43	103	67	66	0	0	0	0	0	0	0	0	0	0	0	0	0	0	0	0	0	2	0	0	0	0	0	0	0	0	0	k:Bacteria	p:Proteobacteria	c:Gammaproteobacteria	o:Oceanospirillales	f:Pseudohongiellaceae	g:Pseudohongiella	s:uncultured_gamma_proteobacterium
FiltS9.151	0	0	0	0	0	0	0	0	3	0	0	0	0	0	0	0	0	0	0	0	0	0	0	0	0	0	0	0	0	0	0	0	0	0	0	0	k:Bacteria	p:Proteobacteria	c:Gammaproteobacteria	o:KI89A_clade	f:uncultured_bacterium	f:uncultured_bacterium	f:uncultured_bacterium
FiltS9.209	0	0	0	0	0	2	0	0	2	0	0	0	0	0	0	0	0	0	0	0	0	0	0	0	0	0	0	0	0	0	0	0	0	0	0	0	k:Bacteria	p:Proteobacteria	c:Alphaproteobacteria	o:Defluviicoccales	f:uncultured	g:uncultured_bacterium	g:uncultured_bacterium
FiltS9.210	0	0	0	0	0	0	0	0	2	0	0	0	0	0	0	0	0	0	0	0	0	0	0	0	0	0	0	0	9	0	0	0	0	0	0	0	k:Bacteria	p:Verrucomicrobiota	c:Chlamydiae	o:Chlamydiales	f:Simkaniaceae	g:Candidatus_Fritschea	s:Candidatus_Syngnamydia_salmonis
FiltS9.212	0	0	0	0	0	0	3	4	2	0	0	0	0	0	0	0	0	0	0	0	0	0	0	0	0	0	0	0	0	0	0	0	0	0	0	0	k:Bacteria	p:Proteobacteria	c:Gammaproteobacteria	o:Cellvibrionales	f:Cellvibrionaceae	g:Marinagarivorans	s:gamma_proteobacterium_SGM02
FiltS9.217	0	0	0	0	0	0	4	0	2	0	0	0	0	0	0	0	0	0	0	0	0	0	0	0	0	0	0	0	0	0	0	0	0	0	0	0	k:Eukaryota	p:SAR	c:Alveolata	o:Dinoflagellata	f:Dinophyceae	g:Syndiniales_Group_I	s:uncultured_eukaryote
FiltS9.223	0	0	0	0	0	0	0	0	3	0	0	0	0	0	0	0	0	0	0	0	0	0	0	2	0	0	0	0	0	0	0	0	0	0	0	0	k:Bacteria	p:Patescibacteria	c:Parcubacteria	o:Candidatus_Kaiserbacteria	f:uncultured_bacterium	f:uncultured_bacterium	f:uncultured_bacterium
FiltS9.23	0	0	11	21	20	26	0	35	28	0	0	0	0	0	0	0	0	0	0	0	0	0	0	0	0	0	0	0	0	0	0	0	0	0	0	0	k:Bacteria	p:Bacteroidota	c:Bacteroidia	o:Flavobacteriales	f:Flavobacteriaceae	g:uncultured	s:uncultured_Bacteroidetes_bacterium
FiltS9.25	0	0	18	0	0	0	44	0	39	0	0	0	0	0	0	0	0	0	0	0	0	0	0	0	0	0	0	0	0	0	0	0	0	0	0	0	k:Bacteria	p:Bacteroidota	c:Bacteroidia	o:Flavobacteriales	f:Flavobacteriaceae	g:NS5	g:NS5
FiltS9.29	0	0	12	12	8	15	31	20	22	0	0	0	0	0	0	0	0	0	0	0	0	0	0	0	0	0	0	0	0	0	0	0	0	0	0	0	k:Bacteria	p:Proteobacteria	c:Gammaproteobacteria	o:Cellvibrionales	f:Halieaceae	g:Halioglobus	s:uncultured_bacterium
FiltS9.298	0	0	0	0	0	0	0	0	1	0	0	0	0	0	0	0	0	0	0	0	0	0	4	0	0	0	0	0	0	0	0	0	0	4	0	0	k:Bacteria	p:Proteobacteria	c:Alphaproteobacteria	o:Caulobacterales	f:Hyphomonadaceae	g:Hellea	s:uncultured_bacterium
FiltS9.329	0	0	0	0	0	1	0	0	2	0	0	0	0	0	0	0	0	0	0	0	0	0	0	0	0	0	0	0	0	0	0	0	0	0	0	0	k:Bacteria	p:Bacteroidota	c:Bacteroidia	o:Flavobacteriales	f:NS9	f:NS9	f:NS9
FiltS9.33	0	0	0	0	0	0	18	10	12	0	0	0	0	0	0	0	0	0	0	0	0	0	0	0	0	0	0	0	0	0	0	0	0	0	0	0	k:Eukaryota	k:Eukaryota	k:Eukaryota	k:Eukaryota	k:Eukaryota	k:Eukaryota	k:Eukaryota
FiltS9.36	0	0	4	6	14	10	24	15	12	0	0	0	0	0	0	0	0	0	0	0	0	0	0	0	0	0	0	0	0	0	0	0	0	0	0	0	k:Bacteria	p:Proteobacteria	c:Alphaproteobacteria	o:Parvibaculales	f:PS1	f:PS1	f:PS1
FiltS9.38	0	0	0	0	0	0	0	0	13	0	0	0	0	0	0	0	0	0	0	0	0	0	0	0	0	0	0	0	0	0	0	0	0	0	0	0	k:Eukaryota	k:Eukaryota	k:Eukaryota	k:Eukaryota	k:Eukaryota	k:Eukaryota	k:Eukaryota
FiltS9.405	0	0	0	0	0	0	0	0	2	0	0	0	0	0	0	0	0	0	0	0	0	0	0	0	0	0	0	0	0	0	0	0	0	0	0	0	k:Bacteria	p:Verrucomicrobiota	c:Kiritimatiellae	o:WCHB141	f:uncultured_Verrucomicrobia_bacterium	f:uncultured_Verrucomicrobia_bacterium	f:uncultured_Verrucomicrobia_bacterium
FiltS9.43	0	0	2	4	2	4	12	12	14	0	0	0	0	0	0	0	0	0	0	0	0	0	0	0	0	0	0	0	0	0	0	0	0	0	0	0	k:Bacteria	p:Actinobacteriota	c:Acidimicrobiia	o:Actinomarinales	f:Actinomarinaceae	g:Candidatus_Actinomarina	s:uncultured_bacterium
FiltS9.431	0	0	0	0	0	0	0	0	2	0	0	0	0	0	0	0	0	0	0	0	0	0	0	0	5	9	6	0	0	0	0	0	0	0	0	0	k:Bacteria	p:Bacteroidota	c:Bacteroidia	o:Cytophagales	f:Cyclobacteriaceae	g:uncultured	s:uncultured_bacterium
FiltS9.442	0	0	0	0	0	0	0	0	3	0	0	0	0	0	0	0	0	0	0	0	0	0	0	0	0	0	0	0	0	0	0	0	0	0	0	0	k:Eukaryota	p:SAR	c:Alveolata	o:Protalveolata	f:Syndiniales	g:Syndiniales_Group_II	s:uncultured_eukaryote
FiltS9.45	0	0	0	0	0	0	4	0	10	0	0	0	0	0	0	0	0	0	0	0	0	0	0	0	0	0	0	0	0	0	0	0	0	0	0	0	k:Bacteria	p:Proteobacteria	c:Gammaproteobacteria	o:Cellvibrionales	f:Halieaceae	g:OM60NOR5	g:OM60NOR5
FiltS9.465	0	0	0	0	0	0	0	0	9	0	0	0	0	0	0	0	0	0	0	0	0	0	0	0	0	0	0	0	0	0	0	0	0	0	0	0	k:Bacteria	p:Campilobacterota	c:Campylobacteria	o:Campylobacterales	f:Sulfurimonadaceae	g:Sulfurimonas	s:uncultured_bacterium
FiltS9.477	0	0	0	0	0	0	0	0	2	0	0	0	0	0	0	0	0	0	0	0	0	0	0	0	0	0	0	0	0	0	0	0	0	3	0	0	k:Bacteria	p:Proteobacteria	c:Gammaproteobacteria	o:Alteromonadales	f:Shewanellaceae	g:Shewanella	s:Shewanella_marina_JCM_15074
FiltS9.49	0	0	0	0	0	0	0	0	10	0	0	0	0	0	0	0	0	0	0	0	0	0	0	0	0	0	0	0	0	0	0	0	0	0	0	0	k:Bacteria	p:Proteobacteria	c:Gammaproteobacteria	o:SAR86	f:Methylophilaceae	g:OM43	g:OM43
FiltS9.54	0	0	0	3	2	4	9	10	5	0	0	0	0	0	0	0	0	0	0	0	0	0	0	0	0	0	0	0	0	0	0	0	0	0	0	0	k:Bacteria	p:Bacteroidota	c:Bacteroidia	o:Flavobacteriales	f:Flavobacteriaceae	g:NS4	g:NS4
FiltS9.58	0	0	0	2	0	0	3	6	4	0	0	0	0	0	0	0	0	0	0	0	0	0	0	0	0	0	0	0	0	0	0	0	0	0	0	0	k:Bacteria	p:Proteobacteria	c:Gammaproteobacteria	o:Cellvibrionales	f:Halieaceae	g:OM60NOR5	g:OM60NOR5
FiltS9.587	0	0	0	0	0	0	0	0	3	0	0	0	0	0	0	0	0	0	0	0	0	0	0	0	0	0	0	0	0	0	0	0	0	0	0	0	k:Bacteria	p:Proteobacteria	c:Alphaproteobacteria	o:Micavibrionales	f:Micavibrionaceae	g:uncultured	s:uncultured_bacterium
FiltS9.599	0	0	0	0	0	0	0	0	5	0	0	0	0	0	0	0	0	0	0	0	0	0	0	0	0	0	0	0	0	0	0	0	0	0	0	0	k:Bacteria	p:Acidobacteriota	c:Subgroup_21	c:Subgroup_21	o:uncultured_bacterium	o:uncultured_bacterium	o:uncultured_bacterium
FiltS9.61	0	0	0	0	2	0	7	5	7	0	0	0	0	0	0	0	0	0	0	0	0	0	0	0	0	0	0	0	0	0	0	0	0	0	0	0	k:Bacteria	p:Proteobacteria	c:Gammaproteobacteria	o:Thiomicrospirales	f:Thioglobaceae	g:SUP05	g:SUP05
FiltS9.611	0	0	0	0	0	0	0	0	4	0	0	0	0	0	0	0	0	0	0	0	0	0	0	0	0	0	0	0	0	0	0	0	0	0	0	0	k:Bacteria	p:Planctomycetota	c:Planctomycetes	o:Pirellulales	f:Pirellulaceae	g:Pir4	s:uncultured_bacterium
FiltS9.616	0	0	0	0	0	0	0	0	2	0	0	0	0	0	0	0	0	0	0	0	0	0	0	0	0	0	0	0	0	0	0	0	0	0	0	0	k:Bacteria	p:Patescibacteria	c:Gracilibacteria	c:Gracilibacteria	o:uncultured_bacterium	o:uncultured_bacterium	o:uncultured_bacterium
FiltS9.62	0	0	0	0	0	0	0	0	4	0	0	0	0	0	0	0	0	0	0	0	0	0	0	0	0	0	0	0	0	16	0	0	0	0	6	0	k:Eukaryota	k:Eukaryota	k:Eukaryota	k:Eukaryota	k:Eukaryota	k:Eukaryota	k:Eukaryota
FiltS9.622	0	0	0	0	0	0	0	0	7	0	0	0	0	0	0	0	0	0	0	0	0	0	0	0	0	0	0	0	0	0	0	0	0	0	0	0	k:Bacteria	p:Spirochaetota	c:MVP15	c:MVP15	o:uncultured_bacterium	o:uncultured_bacterium	o:uncultured_bacterium
FiltS9.63	0	0	0	0	4	0	6	4	5	0	0	0	0	0	0	0	0	0	0	0	0	0	0	0	0	0	0	0	0	0	0	0	0	0	0	0	k:Bacteria	p:Proteobacteria	c:Gammaproteobacteria	o:Burkholderiales	f:Methylophilaceae	g:OM43	g:OM43
FiltS9.634	0	0	0	0	0	0	0	0	2	0	0	0	0	0	15	0	0	0	0	0	0	0	0	0	0	0	0	0	0	0	0	0	0	0	0	0	k:Bacteria	p:Patescibacteria	c:Gracilibacteria	o:Absconditabacteriales_SR1	f:uncultured_bacterium	f:uncultured_bacterium	f:uncultured_bacterium
FiltS9.645	0	0	0	0	0	0	0	0	5	0	0	0	0	0	0	0	0	0	0	0	0	0	0	0	0	0	0	0	0	0	0	0	0	0	0	0	k:Eukaryota	p:SAR	c:Alveolata	o:Protalveolata	f:Syndiniales	g:Amoebophrya	s:uncultured_alveolate
FiltS9.652	0	0	0	0	0	0	0	0	7	0	0	0	0	0	0	0	0	0	0	0	0	0	0	0	0	0	0	0	0	0	0	0	0	0	0	0	k:Bacteria	p:Proteobacteria	c:Gammaproteobacteria	o:Alteromonadales	f:Pseudoalteromonadaceae	g:Pseudoalteromonas	s:Pseudoalteromonas_fenneropenaei
FiltS9.656	0	0	0	0	0	0	0	0	3	0	0	0	0	0	0	0	0	0	0	0	0	0	0	0	0	0	0	0	0	0	0	0	0	0	0	0	k:Bacteria	p:Verrucomicrobiota	c:Kiritimatiellae	o:WCHB141	f:uncultured_Lentisphaerae_bacterium	f:uncultured_Lentisphaerae_bacterium	f:uncultured_Lentisphaerae_bacterium
FiltS9.664	0	0	0	0	0	0	0	0	3	0	0	0	0	0	0	0	0	0	0	0	0	0	0	0	0	0	0	0	0	0	0	0	0	0	0	0	k:Bacteria	p:Proteobacteria	c:Alphaproteobacteria	o:Kiloniellales	f:Kiloniellaceae	g:uncultured	s:uncultured_bacterium
FiltS9.67	0	0	0	0	0	0	0	0	5	0	0	0	0	0	0	0	0	0	0	0	0	0	0	0	0	0	0	0	0	0	0	0	0	0	0	0	k:Bacteria	p:Proteobacteria	c:Gammaproteobacteria	o:SAR86	o:SAR86	o:SAR86	o:SAR86
FiltS9.671	0	0	0	0	0	0	0	0	4	0	0	0	0	0	0	0	0	0	0	0	0	0	0	0	0	0	0	0	0	0	0	0	0	0	0	0	k:Bacteria	p:Chloroflexi	c:Anaerolineae	o:SBR1031	f:uncultured_bacterium_SJA101	f:uncultured_bacterium_SJA101	f:uncultured_bacterium_SJA101
FiltS9.678	0	0	0	0	0	0	0	0	5	0	0	0	0	0	0	0	0	0	0	0	0	0	0	0	0	0	0	0	0	0	0	0	0	0	0	0	k:Bacteria	p:Proteobacteria	c:Alphaproteobacteria	o:Rhizobiales	f:Beijerinckiaceae	g:Bosea	s:Bosea_sp._R38307
FiltS9.679	0	0	0	0	0	0	0	0	2	0	0	0	0	0	0	0	0	7	0	0	0	0	0	0	0	0	0	0	0	0	0	0	0	0	0	0	k:Bacteria	p:Gemmatimonadota	p:Desulfobacterota	c:PAUC43f_marine_benthic_group	o:uncultured_bacterium	o:uncultured_bacterium	o:uncultured_bacterium
FiltS9.716	0	0	0	0	0	0	0	0	5	0	0	0	0	0	0	0	0	0	0	0	0	0	0	0	0	0	0	0	0	0	0	0	0	0	0	0	k:Bacteria	p:Nitrospirota	c:BMS9AB35	c:BMS9AB35	f:Synergistaceae	g:uncultured_bacterium	s:uncultured_bacterium
FiltS9.722	0	0	0	0	0	0	0	0	3	0	0	0	0	0	0	0	0	0	0	0	0	0	0	0	0	0	0	0	0	0	0	0	0	0	0	0	k:Bacteria	p:Patescibacteria	c:Parcubacteria	o:Candidatus_Kaiserbacteria	f:uncultured_bacterium	f:uncultured_bacterium	f:uncultured_bacterium
FiltS9.75	0	0	0	0	0	0	0	0	5	0	0	0	0	0	0	0	0	0	0	0	0	0	0	0	0	0	0	0	0	0	0	0	0	0	0	0	k:Bacteria	p:Proteobacteria	c:Gammaproteobacteria	o:Vibrionales	f:Vibrionaceae	g:Vibrio	s:Vibrio_sp._HB1
FiltS9.755	0	0	0	0	0	0	0	0	5	0	0	0	0	0	0	0	0	0	0	0	0	0	0	0	0	0	0	0	0	0	0	0	0	0	0	0	k:Bacteria	p:Planctomycetota	c:OM190	c:OM190	o:uncultured_bacterium	o:uncultured_bacterium	o:uncultured_bacterium
FiltS9.778	0	0	0	0	0	0	0	0	5	0	0	0	0	0	0	0	0	0	0	0	0	0	0	0	0	0	0	0	0	0	0	0	0	0	0	0	k:Bacteria	p:Bacteroidota	c:Bacteroidia	o:Cytophagales	f:Cyclobacteriaceae	g:uncultured	s:uncultured_Bacteroidetes/Chlorobi_group_bacterium
FiltS9.782	0	0	0	0	0	0	0	0	6	0	0	0	0	0	0	0	0	0	0	0	0	0	0	0	0	0	0	0	0	0	0	0	0	0	0	0	k:Bacteria	p:Sva0485	p:Sva0485	p:Sva0485	c:uncultured_bacterium	c:uncultured_bacterium	c:uncultured_bacterium
FiltS9.805	0	0	0	0	0	0	0	0	3	0	0	0	0	0	0	0	0	0	0	0	0	0	0	0	0	0	0	0	0	0	0	0	0	0	0	0	k:Bacteria	p:Desulfobacterota	c:Desulfobulbia	o:Desulfobulbales	f:Desulfocapsaceae	g:Desulfopila	s:uncultured_bacterium
FiltS9.807	0	0	0	0	0	0	0	0	7	0	0	0	0	0	0	0	0	0	0	0	0	0	0	0	0	0	0	0	0	0	0	0	0	0	0	0	k:Bacteria	p:Patescibacteria	c:Parcubacteria	c:Parcubacteria	f:uncultured_rumen_bacterium	f:uncultured_rumen_bacterium	f:uncultured_rumen_bacterium
FiltS9.816	0	0	0	0	0	0	0	0	6	0	0	0	0	0	0	0	0	0	0	0	0	0	0	0	0	0	0	0	0	0	0	0	0	0	0	0	k:Bacteria	p:Verrucomicrobiota	c:Verrucomicrobiae	o:Verrucomicrobiales	f:Rubritaleaceae	g:Rubritalea	s:uncultured_bacterium
FiltS9.817	0	0	0	0	0	0	0	0	6	0	0	0	0	0	0	0	0	0	0	0	0	0	0	0	0	0	0	0	0	0	0	0	0	0	0	0	k:Eukaryota	k:Eukaryota	k:Eukaryota	k:Eukaryota	k:Eukaryota	k:Eukaryota	k:Eukaryota
FiltS9.82	0	0	0	0	0	0	0	0	5	0	0	0	0	0	0	0	0	0	0	0	0	0	0	0	0	0	0	0	0	0	0	2	6	0	3	0	k:Bacteria	p:Proteobacteria	c:Gammaproteobacteria	o:Cellvibrionales	f:Cellvibrionaceae	g:Umboniibacter	s:Umboniibacter_marinipuniceus
FiltS9.846	0	0	0	0	0	0	0	0	3	0	0	0	0	0	0	0	0	0	0	0	0	0	0	0	0	0	0	0	0	0	0	0	0	0	0	0	k:Bacteria	p:Verrucomicrobiota	c:Kiritimatiellae	o:Kiritimatiellales	f:Kiritimatiellaceae	g:R76B128	s:uncultured_bacterium
FiltS9.853	0	0	0	0	0	0	0	0	4	0	0	0	0	0	0	0	0	0	0	0	0	0	0	0	0	0	0	0	0	0	0	0	0	0	0	0	k:Bacteria	p:NB1j	p:NB1j	p:NB1j	c:uncultured_bacterium	c:uncultured_bacterium	c:uncultured_bacterium
FiltS9.858	0	0	0	0	0	0	4	3	2	0	0	0	0	0	0	0	0	0	0	0	0	0	0	0	0	0	0	0	0	0	0	0	0	0	0	0	k:Bacteria	p:Fibrobacterota	c:Fibrobacteria	o:Fibrobacterales	f:Fibrobacteraceae	g:uncultured	s:uncultured_Fibrobacteres_bacterium
FiltS9.860	0	0	0	0	0	0	0	0	3	0	0	0	0	0	0	0	0	0	0	0	0	0	0	0	0	0	0	0	0	0	0	0	0	0	0	0	k:Bacteria	p:Proteobacteria	c:Gammaproteobacteria	o:Pseudomonadales	f:Moraxellaceae	g:Permianibacter	s:Permianibacter_aggregans
FiltS9.861	0	0	0	0	0	0	0	0	1	0	0	0	0	1	0	0	0	0	0	0	0	0	0	0	0	0	0	0	0	0	0	0	0	0	0	0	k:Bacteria	p:Proteobacteria	c:Gammaproteobacteria	o:Diplorickettsiales	f:Diplorickettsiaceae	g:Rickettsiella	s:uncultured_bacterium
FiltS9.877	0	0	0	0	0	0	0	0	5	0	0	0	0	0	0	0	0	0	0	0	0	0	0	0	0	0	0	0	0	0	0	0	0	0	0	0	k:Bacteria	p:Dependentiae	c:Babeliae	o:Babeliales	f:UBA12409	g:uncultured_bacterium	g:uncultured_bacterium
FiltS9.889	0	0	0	0	0	0	0	0	4	0	0	0	0	0	0	0	0	0	0	0	0	0	0	0	0	0	0	0	0	0	0	0	0	0	0	0	k:Eukaryota	p:SAR	c:Alveolata	o:Protalveolata	f:Syndiniales	g:Syndiniales_Group_II	s:uncultured_Syndiniales
FiltS9.904	0	0	0	0	0	0	0	2	1	0	0	0	0	0	0	0	0	0	0	0	0	0	0	0	0	0	0	0	0	0	0	0	0	0	0	0	k:Bacteria	p:Firmicutes	c:Clostridia	o:PeptostreptococcalesTissierellales	f:Fusibacteraceae	g:Fusibacter	s:uncultured_bacterium
FiltS9.907	0	0	0	0	0	0	0	0	5	0	0	0	0	0	0	0	0	0	0	0	0	0	0	0	0	0	0	0	0	0	0	0	0	0	0	0	k:Bacteria	p:Latescibacterota	p:Latescibacterota	p:Latescibacterota	c:uncultured_bacterium	c:uncultured_bacterium	c:uncultured_bacterium
FiltS9.91	0	0	0	0	0	0	0	0	5	0	0	0	0	0	0	0	0	0	0	0	0	0	0	0	0	0	0	0	0	0	0	0	0	0	0	0	k:Bacteria	p:Proteobacteria	c:Gammaproteobacteria	o:Cellvibrionales	f:Cellvibrionaceae	g:uncultured_bacterium	g:uncultured_bacterium
FiltS9.93	0	0	0	0	0	6	0	0	3	0	0	0	0	0	0	0	0	0	0	0	0	0	0	0	0	0	0	0	0	0	0	0	0	0	0	0	k:Bacteria	p:Bdellovibrionota	c:Bdellovibrionia	o:Bdellovibrionales	f:Bdellovibrionaceae	g:OM27	g:OM27
FiltS9.941	0	0	0	0	0	0	0	0	4	0	0	0	0	0	0	0	0	0	0	0	0	0	0	0	0	0	0	0	0	0	0	0	0	0	0	0	k:Eukaryota	p:SAR	c:Stramenopiles	o:Ochrophyta	f:Raphidophyceae	g:Olisthodiscus	s:Olisthodiscus_luteus
FiltS9.945	0	0	0	0	0	0	0	0	4	0	0	0	0	0	0	0	0	0	0	0	0	0	0	0	0	0	0	0	0	0	0	0	0	0	0	0	k:Bacteria	p:Planctomycetota	c:Planctomycetes	o:Pirellulales	f:Pirellulaceae	g:Pir4	s:uncultured_bacterium
FiltS9.95	0	0	0	3	2	0	2	2	3	0	0	0	0	0	0	0	0	0	0	0	0	1	3	6	2	2	2	3	9	3	0	0	0	1	0	4	k:Bacteria	p:Cyanobacteria	c:Cyanobacteriia	o:Synechococcales	f:Cyanobiaceae	g:Synechococcus_CC9902	s:Synechococcus_sp._RS9911
FiltS9.956	0	0	0	0	0	0	0	0	10	0	0	0	0	0	0	0	0	0	0	0	0	0	0	0	0	0	0	0	0	0	0	0	0	0	0	0	k:Bacteria	p:Proteobacteria	c:Gammaproteobacteria	o:Oceanospirillales	f:Endozoicomonadaceae	g:Endozoicomonas	s:uncultured_bacterium
FiltS9.970	0	0	0	0	0	0	0	0	3	0	0	0	0	0	0	0	0	0	0	0	0	0	0	0	0	0	0	0	0	0	0	0	0	0	0	0	k:Bacteria	p:Bdellovibrionota	c:Oligoflexia	o:Oligoflexales	f:uncultured	g:uncultured_bacterium	g:uncultured_bacterium
FiltS9.974	0	0	0	0	0	0	0	0	2	0	0	0	0	0	0	0	0	0	0	0	0	0	0	0	0	0	0	0	0	0	0	0	0	0	0	0	k:Bacteria	p:Actinobacteriota	c:Actinobacteria	o:Euzebyales	f:Euzebyaceae	g:uncultured	s:uncultured_bacterium
FiltS9.988	0	0	0	0	0	0	0	0	5	0	0	0	0	0	0	0	0	0	0	0	0	0	0	0	0	0	0	0	0	0	0	0	0	0	0	0	k:Bacteria	p:Verrucomicrobiota	c:Verrucomicrobiae	o:Verrucomicrobiales	f:DEV007	g:uncultured_bacterium	g:uncultured_bacterium
S1R1.102	0	1	0	0	0	0	0	0	0	6	5	0	0	0	0	0	0	0	0	0	0	0	0	0	0	0	0	0	0	0	0	0	0	0	0	0	k:Bacteria	p:Desulfobacterota	c:Desulfuromonadia	o:Geobacterales	f:Geobacteraceae	g:Geobacter	s:uncultured_bacterium
S1R1.103	0	0	0	0	0	0	0	0	0	6	0	4	0	2	8	0	2	2	3	0	17	0	0	0	0	0	6	0	0	0	0	0	0	0	0	0	k:Bacteria	p:Actinobacteriota	c:MBA2108	c:MBA2108	o:uncultured_soil_bacterium	o:uncultured_soil_bacterium	o:uncultured_soil_bacterium
S1R1.105	0	0	0	0	0	0	0	0	0	6	5	0	0	0	0	0	0	0	0	0	0	0	0	0	0	0	0	0	0	0	0	0	0	0	0	0	k:Bacteria	p:Bacteroidota	c:Bacteroidia	o:Chitinophagales	f:Chitinophagaceae	g:uncultured	s:metagenome
S1R1.112	0	0	0	0	0	0	0	0	0	5	11	0	0	0	0	3	0	0	0	0	0	0	0	0	0	0	0	3	0	0	0	0	0	0	0	0	k:Bacteria	p:Acidobacteriota	c:Vicinamibacteria	o:Vicinamibacterales	f:uncultured	g:uncultured_Acidobacteria_bacterium	g:uncultured_Acidobacteria_bacterium
S1R1.113	0	0	0	0	0	0	0	0	0	7	14	0	0	0	3	0	0	0	0	0	0	0	0	0	0	0	0	0	0	0	0	0	0	0	0	0	k:Bacteria	p:Verrucomicrobiota	c:Verrucomicrobiae	o:SBQ257	o:SBQ257	o:SBQ257	o:SBQ257
S1R1.114	0	0	0	0	0	0	0	0	0	4	7	0	0	0	2	0	0	0	0	0	0	0	0	0	0	0	0	0	0	0	0	0	0	0	0	0	k:Bacteria	p:Desulfobacterota	c:Desulfobaccia	o:Desulfobaccales	f:Desulfobaccaceae	g:Desulfobacca	s:uncultured_bacterium
S1R1.115	0	0	0	0	0	0	0	0	0	12	5	0	3	1	0	3	0	0	0	0	0	0	0	0	0	0	0	0	0	0	0	0	0	0	0	0	k:Bacteria	p:Planctomycetota	c:Planctomycetes	o:Pirellulales	f:Pirellulaceae	g:uncultured	s:uncultured_bacterium
S1R1.116	0	0	0	0	0	0	0	0	0	9	0	2	5	0	3	0	0	0	1	0	0	0	0	0	0	0	0	0	0	0	0	0	0	0	0	7	k:Bacteria	p:Proteobacteria	c:Alphaproteobacteria	o:Caulobacterales	f:Caulobacteraceae	g:Phenylobacterium	s:uncultured_bacterium
S1R1.117	0	0	0	0	0	0	0	0	0	9	0	0	0	0	0	0	0	0	0	0	0	0	0	0	0	0	0	0	0	0	0	0	0	0	0	0	k:Bacteria	p:Actinobacteriota	c:Actinobacteria	o:Propionibacteriales	f:Nocardioidaceae	g:Nocardioides	s:Nocardioides_sp.
S1R1.120	0	0	0	0	0	0	0	0	0	4	0	0	0	0	0	0	0	0	0	0	0	0	0	0	0	0	0	0	0	0	0	0	0	13	0	0	k:Bacteria	p:Actinobacteriota	c:MBA2108	c:MBA2108	o:uncultured_bacterium	o:uncultured_bacterium	o:uncultured_bacterium
S1R1.126	0	0	0	0	0	0	0	0	0	7	0	0	0	0	0	0	0	0	0	0	0	0	0	0	0	0	0	0	0	0	0	0	0	0	0	0	k:Bacteria	p:Actinobacteriota	c:Thermoleophilia	o:Gaiellales	f:uncultured	g:uncultured_bacterium	s:uncultured_bacterium
S1R1.130	0	0	0	0	0	0	0	0	0	5	0	0	4	0	0	0	0	0	0	0	0	0	0	0	0	0	0	0	0	0	0	0	0	0	0	0	k:Bacteria	p:Bacteroidota	c:Bacteroidia	o:Bacteroidales	f:Prolixibacteraceae	g:BSV13	s:uncultured_Prolixibacter_sp.
S1R1.133	0	0	0	0	0	0	0	0	0	5	10	2	2	0	7	0	3	2	0	0	0	0	0	0	0	0	0	0	0	0	0	0	0	0	0	0	k:Bacteria	p:Spirochaetota	c:Spirochaetia	o:Spirochaetales	f:Spirochaetaceae	g:Spirochaeta	s:uncultured_bacterium
S1R1.134	0	0	0	0	0	0	0	0	0	5	5	1	0	8	5	0	0	0	0	0	0	0	0	0	0	0	0	0	0	0	0	0	0	0	0	0	k:Bacteria	p:Proteobacteria	c:Alphaproteobacteria	c:Alphaproteobacteria	f:uncultured_bacterium	f:uncultured_bacterium	f:uncultured_bacterium
S1R1.137	0	0	0	0	0	0	0	0	0	7	0	0	0	0	6	0	0	0	0	0	0	0	0	0	0	0	0	0	0	0	0	0	0	0	0	0	k:Bacteria	p:Actinobacteriota	c:Acidimicrobiia	o:Microtrichales	f:Ilumatobacteraceae	g:uncultured	s:uncultured_bacterium
S1R1.139	0	0	0	0	0	0	0	0	0	8	0	0	0	0	1	1	0	0	0	0	0	0	0	0	0	0	0	0	0	0	0	0	0	0	0	0	k:Bacteria	p:Armatimonadota	c:Chthonomonadetes	o:Chthonomonadales	f:uncultured_bacterium	f:uncultured_bacterium	f:uncultured_bacterium
S1R1.148	0	0	0	0	0	0	0	0	0	5	8	10	0	0	0	0	0	0	0	0	0	0	0	0	0	0	0	0	0	0	0	0	0	0	0	0	k:Bacteria	p:Proteobacteria	c:Gammaproteobacteria	o:Burkholderiales	f:Comamonadaceae	g:Ramlibacter	s:uncultured_bacterium
S1R1.149	0	0	0	0	0	0	0	0	1	6	3	0	0	0	0	0	0	0	0	0	0	0	0	0	0	0	0	0	0	0	0	0	0	0	0	0	k:Bacteria	p:Proteobacteria	c:Alphaproteobacteria	o:Rhizobiales	f:Beijerinckiaceae	g:Rhodoblastus	s:uncultured_bacterium
S1R1.151	0	0	0	0	0	0	0	0	0	5	0	0	0	0	3	13	0	0	0	0	0	0	0	0	0	0	0	0	0	0	0	0	0	0	0	0	k:Bacteria	p:Proteobacteria	c:Alphaproteobacteria	o:Rhizobiales	f:Rhizobiales_Incertae_Sedis	g:Bauldia	s:uncultured_bacterium
S1R1.152	0	0	0	0	0	0	0	0	0	6	10	0	0	6	0	0	0	0	0	0	0	0	0	0	0	0	0	0	0	0	0	0	0	0	0	0	k:Bacteria	p:Acidobacteriota	c:Vicinamibacteria	o:Vicinamibacterales	f:Vicinamibacteraceae	g:uncultured_bacterium	g:uncultured_bacterium
S1R1.156	0	0	0	0	0	0	0	0	0	5	0	0	0	1	0	0	0	0	0	0	0	0	0	0	0	0	0	0	0	0	0	0	0	0	0	0	k:Bacteria	p:Chloroflexi	c:Anaerolineae	o:SJA15	f:uncultured_bacterium	g:uncultured_Chloroflexi_bacterium	g:uncultured_Chloroflexi_bacterium
S1R1.157	0	0	0	0	0	0	0	0	0	6	0	0	0	0	0	0	0	0	0	0	0	0	0	0	0	0	0	0	0	0	0	0	0	0	0	0	k:Bacteria	p:Myxococcota	c:Myxococcia	o:Myxococcales	f:Anaeromyxobacteraceae	g:Anaeromyxobacter	s:uncultured_bacterium
S1R1.158	0	0	0	0	0	0	0	0	0	6	0	0	0	0	0	0	0	0	0	0	0	0	0	0	0	0	0	0	0	0	0	0	0	0	0	0	k:Bacteria	p:Actinobacteriota	c:Thermoleophilia	o:Gaiellales	f:uncultured	g:uncultured_bacterium	s:uncultured_bacterium
S1R1.16	0	0	0	0	0	0	0	0	0	21	3	6	10	0	5	0	0	0	3	0	0	0	0	0	0	0	0	0	0	0	0	0	2	0	0	0	k:Bacteria	p:Acidobacteriota	c:Vicinamibacteria	o:Subgroup_17	f:uncultured_Acidobacteria_bacterium	f:uncultured_Acidobacteria_bacterium	f:uncultured_Acidobacteria_bacterium
S1R1.160	0	0	0	0	0	0	0	0	0	6	5	0	0	0	0	0	0	0	0	0	0	0	0	0	0	0	0	0	0	0	0	0	0	0	0	0	k:Bacteria	p:Acidobacteriota	c:Acidobacteriae	o:Solibacterales	f:Solibacteraceae	g:Candidatus_Solibacter	s:uncultured_bacterium
S1R1.163	0	0	0	0	0	0	0	0	0	4	0	3	13	9	9	0	0	0	0	0	0	0	0	0	0	0	0	0	0	0	0	0	0	0	0	0	k:Bacteria	p:Bacteroidota	c:Bacteroidia	o:Bacteroidales	f:Prolixibacteraceae	g:BSV13	s:uncultured_bacterium
S1R1.166	1	0	0	0	0	0	0	0	0	9	7	4	0	0	0	10	0	0	5	0	0	0	0	0	0	0	0	0	0	0	0	0	0	0	0	0	k:Bacteria	p:Gemmatimonadota	c:Gemmatimonadetes	o:Gemmatimonadales	f:Gemmatimonadaceae	g:uncultured	s:metagenome
S1R1.167	0	0	0	0	0	0	0	0	0	4	5	3	0	2	1	0	0	0	0	0	0	0	0	0	0	0	0	0	0	0	0	0	0	0	0	0	k:Bacteria	p:Planctomycetota	c:Pla4	c:Pla4	c:Pla4	c:Pla4	c:Pla4
S1R1.170	0	0	0	0	0	0	0	0	0	6	2	4	0	0	0	0	0	0	0	0	0	0	0	0	0	1	0	0	0	0	0	0	0	0	0	0	k:Archaea	p:Halobacterota	c:Methanocellia	o:Methanocellales	f:Methanocellaceae	g:Rice_Cluster_I	s:uncultured_archaeon
S1R1.171	0	0	0	0	0	0	0	0	0	6	1	5	4	0	0	0	0	0	0	0	0	0	0	0	0	0	0	0	0	0	0	0	0	0	0	0	k:Bacteria	p:Latescibacterota	c:Latescibacteria	o:Latescibacterales	f:Latescibacteraceae	g:metagenome	g:metagenome
S1R1.173	0	0	0	0	0	0	0	0	0	7	0	0	8	1	0	0	0	0	1	0	0	0	0	0	0	0	0	0	0	0	0	0	0	0	0	10	k:Bacteria	p:Proteobacteria	c:Gammaproteobacteria	o:PLTA13	f:uncultured_bacterium	f:uncultured_bacterium	f:uncultured_bacterium
S1R1.177	0	0	0	0	3	0	0	0	0	9	7	5	2	0	5	0	0	0	2	0	0	0	4	0	0	0	0	0	0	0	0	0	0	0	0	0	k:Bacteria	p:Desulfobacterota	c:Syntrophia	o:Syntrophales	f:uncultured	g:uncultured_Smithella_sp.	g:uncultured_Smithella_sp.
S1R1.178	0	0	0	0	0	0	0	0	0	5	0	0	0	0	0	0	3	1	0	0	0	0	0	0	0	0	0	0	0	0	0	0	0	0	0	0	k:Bacteria	p:Proteobacteria	c:Gammaproteobacteria	o:Burkholderiales	f:Rhodocyclaceae	g:Candidatus_Accumulibacter	s:uncultured_bacterium
S1R1.179	1	0	0	0	0	0	0	0	0	5	0	0	0	0	0	0	0	0	0	0	0	0	0	0	0	0	0	0	0	0	0	0	0	0	0	0	k:Bacteria	p:Proteobacteria	c:Gammaproteobacteria	o:Burkholderiales	f:SCI84	g:uncultured_bacterium	g:uncultured_bacterium
S1R1.181	0	0	0	0	0	0	0	0	0	11	0	0	0	0	0	0	0	0	0	0	0	0	0	0	0	0	0	0	0	0	0	0	0	0	0	0	k:Bacteria	p:Chloroflexi	c:Anaerolineae	o:Anaerolineales	f:Anaerolineaceae	g:Anaerolinea	s:uncultured_Chloroflexi_bacterium
S1R1.183	0	0	0	0	0	0	0	0	0	6	0	0	0	0	0	0	0	0	0	0	0	0	0	0	0	0	0	0	0	0	0	0	0	0	0	0	k:Bacteria	p:MBNT15	p:MBNT15	p:MBNT15	o:uncultured_delta_proteobacterium	o:uncultured_delta_proteobacterium	o:uncultured_delta_proteobacterium
S1R1.185	0	0	0	0	0	0	0	0	0	5	0	0	0	0	0	0	0	0	0	0	0	0	0	0	0	0	0	0	0	0	0	0	0	0	0	0	k:Bacteria	p:Actinobacteriota	c:Coriobacteriia	o:OPB41	f:uncultured_bacterium	f:uncultured_bacterium	f:uncultured_bacterium
S1R1.19	0	0	0	0	0	0	0	0	0	18	0	4	0	0	2	2	0	0	0	0	0	0	0	0	0	0	0	0	0	0	0	0	0	0	0	0	k:Bacteria	p:Planctomycetota	c:Planctomycetes	o:Pirellulales	f:Pirellulaceae	g:Pir2	g:Pir2
S1R1.194	0	0	0	0	0	0	0	0	0	14	0	0	0	0	0	0	0	0	0	0	0	0	0	0	0	0	0	0	0	0	0	0	0	0	0	0	k:Bacteria	p:NB1j	p:NB1j	p:NB1j	c:uncultured_bacterium	c:uncultured_bacterium	c:uncultured_bacterium
S1R1.198	0	0	0	0	0	0	0	0	0	3	0	0	0	0	0	0	0	0	0	0	0	0	0	0	0	0	0	0	0	0	0	0	0	0	0	0	k:Bacteria	p:Proteobacteria	c:Alphaproteobacteria	o:Rhizobiales	f:Xanthobacteraceae	g:uncultured	s:uncultured_bacterium
S1R1.2	0	0	0	0	0	0	0	0	3	48	40	4	16	24	0	28	4	0	16	18	8	5	0	0	0	7	7	0	0	0	0	0	0	0	0	0	k:Bacteria	p:Bacteroidota	c:Bacteroidia	o:Bacteroidales	f:Bacteroidetes_vadinHA17	g:uncultured_bacterium	g:uncultured_bacterium
S1R1.204	0	0	0	0	0	0	0	0	0	18	0	0	0	0	6	0	10	0	0	0	0	0	0	0	0	0	0	0	0	0	0	0	0	0	0	0	k:Bacteria	p:Nitrospirota	c:Nitrospiria	o:Nitrospirales	f:Nitrospiraceae	g:Nitrospira	s:uncultured_bacterium
S1R1.209	0	0	0	0	0	0	0	0	0	6	1	0	0	0	0	0	0	0	0	0	0	0	0	0	0	0	0	0	0	0	0	0	0	0	0	0	k:Bacteria	p:Acidobacteriota	c:Subgroup_5	c:Subgroup_5	o:uncultured_Acidobacteria_bacterium	o:uncultured_Acidobacteria_bacterium	o:uncultured_Acidobacteria_bacterium
S1R1.214	0	0	0	0	0	0	0	0	0	8	0	0	0	0	0	0	0	0	0	0	0	0	0	0	0	0	0	0	0	0	0	0	0	0	0	0	k:Bacteria	p:Chloroflexi	c:TK10	c:TK10	o:uncultured_bacterium	o:uncultured_bacterium	o:uncultured_bacterium
S1R1.215	0	0	0	0	0	0	0	0	0	8	0	0	0	3	0	0	0	0	0	0	0	0	0	0	0	0	0	0	0	0	0	0	0	0	0	0	k:Bacteria	p:Desulfobacterota	c:Syntrophobacteria	o:Syntrophobacterales	f:Syntrophobacteraceae	g:Syntrophobacter	s:uncultured_bacterium
S1R1.217	0	0	0	0	0	0	0	0	0	6	3	0	0	0	0	0	0	0	0	0	0	0	0	0	0	0	0	0	0	0	0	0	0	0	0	0	k:Bacteria	p:Chloroflexi	c:Anaerolineae	o:Anaerolineales	f:Anaerolineaceae	g:Leptolinea	s:uncultured_Chloroflexi_bacterium
S1R1.219	0	0	0	0	0	0	0	0	0	5	8	0	5	0	0	2	0	0	0	0	0	3	0	0	0	0	0	0	0	0	0	0	0	0	0	0	k:Bacteria	p:Chloroflexi	c:GittGS136	c:GittGS136	o:uncultured_bacterium	o:uncultured_bacterium	o:uncultured_bacterium
S1R1.223	0	0	0	0	0	0	0	0	0	5	0	3	0	0	0	4	0	0	0	0	0	0	0	0	0	0	0	0	0	0	0	0	0	0	0	0	k:Bacteria	p:Proteobacteria	c:Alphaproteobacteria	c:Alphaproteobacteria	f:uncultured_soil_bacterium	g:Dongia	s:uncultured_bacterium
S1R1.225	0	0	0	0	0	0	0	0	0	5	0	0	0	0	0	0	0	0	0	0	0	0	0	0	0	0	0	0	0	0	0	0	0	0	0	0	k:Bacteria	p:Proteobacteria	c:Alphaproteobacteria	o:Rhizobiales	f:Hyphomicrobiaceae	g:Pedomicrobium	s:uncultured_bacterium
S1R1.228	0	0	0	0	0	0	0	0	0	4	0	0	0	0	0	0	0	0	0	0	2	0	0	0	0	0	0	0	0	0	0	0	0	0	0	0	k:Bacteria	p:Acidobacteriota	c:Vicinamibacteria	o:Vicinamibacterales	f:Vicinamibacteraceae	g:Luteitalea	s:uncultured_bacterium
S1R1.23	0	0	0	0	0	0	0	0	0	16	11	1	0	2	1	0	0	0	0	0	0	0	0	0	0	0	0	0	0	0	0	0	0	0	0	0	k:Bacteria	p:Chloroflexi	c:Anaerolineae	o:Anaerolineales	f:Anaerolineaceae	g:Anaerolinea	s:uncultured_bacterium
S1R1.232	0	0	0	0	0	0	0	0	0	3	0	0	0	0	0	0	0	0	0	0	0	0	0	0	0	0	0	0	0	0	0	0	0	0	0	0	k:Bacteria	p:Proteobacteria	c:Alphaproteobacteria	o:Rhizobiales	f:Xanthobacteraceae	g:uncultured	s:uncultured_bacterium
S1R1.237	0	0	0	0	0	0	0	0	0	4	0	1	0	0	0	0	0	0	0	0	0	0	0	0	0	0	0	0	0	0	0	0	0	0	0	0	k:Bacteria	p:Acidobacteriota	c:Vicinamibacteria	o:Vicinamibacterales	f:Vicinamibacteraceae	g:uncultured_bacterium	s:uncultured_bacterium
S1R1.241	0	0	0	0	0	0	0	0	0	5	0	0	0	0	0	0	0	0	0	0	1	0	0	0	0	0	0	0	0	0	0	0	0	0	0	0	k:Bacteria	p:Actinobacteriota	c:Actinobacteria	o:Streptomycetales	f:Streptomycetaceae	g:Streptomyces	s:Streptomyces_sp.
S1R1.244	0	0	0	0	0	0	0	0	0	3	0	0	0	0	0	0	0	6	0	0	0	0	0	0	0	0	0	0	0	0	0	0	0	0	0	0	k:Bacteria	p:Bacteroidota	c:Bacteroidia	o:Chitinophagales	f:Chitinophagaceae	g:uncultured	s:uncultured_bacterium
S1R1.245	0	0	0	0	0	0	0	0	0	3	0	2	0	3	0	0	0	0	0	0	0	0	0	0	0	0	0	0	0	0	0	0	0	0	0	0	k:Bacteria	p:Actinobacteriota	c:Thermoleophilia	o:Gaiellales	f:Gaiellaceae	g:Gaiella	s:uncultured_bacterium
S1R1.246	0	0	0	0	0	0	0	0	0	3	0	0	0	0	0	0	0	0	0	0	0	0	0	0	0	0	0	0	0	0	0	0	0	0	0	0	k:Bacteria	p:Acidobacteriota	c:Vicinamibacteria	o:Vicinamibacterales	f:uncultured	g:uncultured_bacterium_259	g:uncultured_bacterium_259
S1R1.25	0	0	0	0	0	0	0	0	0	18	10	13	5	0	11	1	0	0	0	0	0	5	3	0	0	2	0	24	0	0	0	0	0	0	0	0	k:Bacteria	p:Proteobacteria	c:Alphaproteobacteria	o:Rhizobiales	f:Xanthobacteraceae	g:uncultured	s:uncultured_bacterium
S1R1.251	0	0	0	0	0	0	0	0	0	8	0	0	0	0	0	0	0	0	0	0	0	0	0	0	0	0	0	0	0	0	0	0	0	0	0	0	k:Bacteria	p:Planctomycetota	c:Planctomycetes	o:Pirellulales	f:Pirellulaceae	g:uncultured	s:uncultured_bacterium
S1R1.252	0	0	0	0	0	0	0	0	0	1	0	0	0	0	0	0	0	0	0	0	0	0	0	0	0	0	0	0	0	0	0	0	0	0	0	0	k:Bacteria	p:Acidobacteriota	c:Vicinamibacteria	o:Vicinamibacterales	f:uncultured	g:uncultured_bacterium	g:uncultured_bacterium
S1R1.253	0	0	0	0	0	0	0	0	0	2	0	0	0	0	0	0	0	0	0	0	0	0	0	0	0	0	0	0	0	0	0	0	0	0	0	0	k:Bacteria	p:Proteobacteria	c:Alphaproteobacteria	o:Rhizobiales	f:Hyphomicrobiaceae	g:Hyphomicrobium	s:uncultured_bacterium
S1R1.254	0	0	0	0	0	0	0	0	0	9	0	0	4	8	0	0	0	0	0	0	0	0	0	0	0	0	0	0	0	0	0	0	0	0	0	0	k:Bacteria	p:Acidobacteriota	c:Subgroup_5	c:Subgroup_5	o:uncultured_Acidobacteria_bacterium	o:uncultured_Acidobacteria_bacterium	o:uncultured_Acidobacteria_bacterium
S1R1.255	0	0	0	0	0	0	0	0	0	2	0	0	0	0	0	0	0	0	0	0	0	0	0	0	0	0	0	0	0	0	0	0	0	0	0	0	k:Bacteria	p:Verrucomicrobiota	c:Verrucomicrobiae	o:Pedosphaerales	f:Pedosphaeraceae	g:ADurb.Bin0631	s:uncultured_bacterium
S1R1.257	0	0	0	0	0	0	0	0	0	5	0	0	0	0	0	0	0	0	0	0	0	0	0	0	0	0	0	0	0	0	0	0	0	0	0	0	k:Bacteria	p:Chloroflexi	c:Anaerolineae	o:Anaerolineales	f:Anaerolineaceae	g:uncultured	s:uncultured_bacterium
S1R1.259	0	0	0	0	0	0	0	0	0	3	0	0	0	5	4	0	0	0	0	6	0	0	0	0	0	0	0	0	0	0	0	0	0	0	0	0	k:Bacteria	p:Planctomycetota	c:Planctomycetes	o:Pirellulales	f:Pirellulaceae	g:Pirellula	s:uncultured_bacterium
S1R1.260	0	0	0	0	0	0	0	0	0	3	0	0	0	0	0	0	0	0	0	0	0	0	0	0	0	0	0	0	0	0	0	0	0	0	0	0	k:Bacteria	p:Acidobacteriota	c:Subgroup_22	c:Subgroup_22	o:uncultured_bacterium	o:uncultured_bacterium	o:uncultured_bacterium
S1R1.263	0	2	0	0	0	0	0	0	0	5	0	5	0	0	0	0	0	0	0	0	0	0	0	0	0	0	0	0	0	0	0	0	0	0	0	0	k:Bacteria	p:Planctomycetota	c:Phycisphaerae	o:Tepidisphaerales	f:WD2101	f:WD2101	f:WD2101
S1R1.264	0	0	0	0	0	0	0	0	0	4	9	0	4	0	0	0	0	0	0	0	0	0	0	0	0	0	0	0	0	0	0	0	0	0	0	0	k:Bacteria	p:Actinobacteriota	c:Thermoleophilia	o:Solirubrobacterales	f:6714	g:uncultured_Rubrobacterales_bacterium	g:uncultured_Rubrobacterales_bacterium
S1R1.265	0	0	0	0	0	0	0	0	0	3	2	0	0	10	0	0	0	0	0	0	0	0	0	0	0	0	0	0	0	0	0	0	0	0	0	0	k:Bacteria	p:Desulfobacterota	c:Syntrophobacteria	o:Syntrophobacterales	f:uncultured	g:uncultured_bacterium	g:uncultured_bacterium
S1R1.267	0	0	0	0	0	0	0	0	0	10	0	0	6	0	0	0	0	0	0	0	0	0	0	0	0	0	0	0	0	0	0	0	0	0	0	0	k:Bacteria	p:Verrucomicrobiota	c:Verrucomicrobiae	o:Pedosphaerales	f:Pedosphaeraceae	g:uncultured_bacterium	s:uncultured_bacterium
S1R1.269	0	0	0	0	0	0	0	0	0	5	0	0	0	2	0	0	0	1	0	0	0	0	0	0	0	0	0	0	0	0	0	0	0	0	0	0	k:Bacteria	p:Proteobacteria	c:Gammaproteobacteria	o:Coxiellales	f:Coxiellaceae	g:Coxiella	s:uncultured_bacterium
S1R1.271	0	0	0	0	0	0	0	0	0	8	0	0	0	0	0	0	0	0	0	0	0	0	0	0	0	0	0	0	0	0	0	0	0	0	0	0	k:Bacteria	p:Proteobacteria	c:Alphaproteobacteria	o:Caulobacterales	f:Hyphomonadaceae	g:SWB02	s:uncultured_bacterium
S1R1.272	0	0	0	0	0	0	0	0	0	4	0	0	0	0	0	2	0	0	0	0	0	0	0	0	0	0	0	0	0	0	0	0	0	0	0	0	k:Bacteria	p:Proteobacteria	c:Alphaproteobacteria	o:Rhizobiales	f:A0839	g:uncultured_bacterium	g:uncultured_bacterium
S1R1.273	0	3	0	0	0	0	0	0	0	3	0	2	0	0	1	0	0	0	0	0	0	0	0	0	0	0	0	0	0	0	0	0	0	0	0	0	k:Bacteria	p:Proteobacteria	c:Alphaproteobacteria	o:Micropepsales	f:Micropepsaceae	g:uncultured	s:uncultured_bacterium
S1R1.281	0	0	0	0	0	0	0	0	0	6	0	0	0	0	0	0	0	0	0	0	0	0	0	0	0	0	0	0	0	0	0	0	0	0	0	0	k:Bacteria	p:Gemmatimonadota	c:Gemmatimonadetes	o:Gemmatimonadales	f:Gemmatimonadaceae	g:uncultured	s:metagenome
S1R1.282	0	0	0	0	0	0	0	0	0	4	0	0	0	0	0	0	0	0	0	0	0	0	9	0	0	0	0	0	0	0	0	0	0	0	0	0	k:Bacteria	p:Proteobacteria	c:Alphaproteobacteria	o:Rhizobiales	f:Beijerinckiaceae	g:alphaI_cluster	s:uncultured_bacterium
S1R1.284	0	0	0	0	0	0	0	0	0	6	0	0	8	0	0	0	0	0	0	0	1	0	0	0	0	0	0	0	0	0	0	0	0	0	0	0	k:Bacteria	p:Myxococcota	c:Polyangia	o:Haliangiales	f:Haliangiaceae	g:Haliangium	s:uncultured_bacterium
S1R1.285	0	0	0	0	0	0	0	0	0	3	0	0	0	0	2	0	0	0	0	0	0	0	0	0	0	0	0	0	0	0	0	0	0	0	0	0	k:Bacteria	p:Acidobacteriota	c:Acidobacteriae	o:Bryobacterales	f:Bryobacteraceae	g:Bryobacter	s:uncultured_bacterium
S1R1.286	0	0	0	0	0	0	0	0	0	4	0	0	0	0	0	0	0	0	0	0	0	0	0	0	0	0	0	0	0	0	0	0	0	0	0	0	k:Bacteria	p:Chloroflexi	c:Anaerolineae	o:Anaerolineales	f:Anaerolineaceae	g:uncultured	s:uncultured_soil_bacterium
S1R1.287	0	0	0	0	0	0	0	0	0	6	0	0	0	0	0	0	0	0	0	0	0	0	0	0	0	0	0	0	0	0	0	0	0	0	0	0	k:Bacteria	p:Chloroflexi	c:SHA26	c:SHA26	o:uncultured_bacterium	o:uncultured_bacterium	o:uncultured_bacterium
S1R1.288	0	0	0	0	0	0	0	0	0	6	0	0	0	0	0	0	0	0	0	0	0	0	0	0	0	0	0	0	0	0	0	0	0	0	0	0	k:Bacteria	p:Planctomycetota	c:Planctomycetes	o:Pirellulales	f:Pirellulaceae	g:Pirellula	s:uncultured_bacterium
S1R1.290	0	0	0	0	0	0	0	0	0	7	0	0	0	0	3	0	0	0	0	0	0	0	0	0	0	0	0	0	0	0	0	0	0	0	0	0	k:Bacteria	p:Proteobacteria	c:Gammaproteobacteria	o:Burkholderiales	f:Nitrosomonadaceae	g:MND1	s:uncultured_bacterium
S1R1.291	0	0	0	0	0	0	0	0	0	7	0	0	0	0	0	0	0	0	0	0	0	0	0	0	0	0	0	0	0	0	0	0	0	0	0	0	k:Bacteria	p:Actinobacteriota	c:Coriobacteriia	o:OPB41	f:uncultured_bacterium	f:uncultured_bacterium	f:uncultured_bacterium
S1R1.292	0	0	0	0	0	0	0	0	0	4	3	0	0	0	0	0	0	7	0	0	0	0	0	0	0	0	0	0	0	0	0	0	0	0	0	0	k:Bacteria	p:Acidobacteriota	c:Acidobacteriae	o:Acidobacteriales	f:Acidobacteriaceae_Subgroup_1	g:Occallatibacter	s:uncultured_Acidobacteria_bacterium
S1R1.294	0	0	0	0	0	0	0	0	0	14	4	0	0	0	0	0	0	0	0	0	0	0	0	0	0	0	0	0	0	0	0	0	0	0	0	0	k:Bacteria	p:Chloroflexi	c:Anaerolineae	o:SJA15	f:uncultured_bacterium	f:uncultured_bacterium	f:uncultured_bacterium
S1R1.295	0	0	0	0	0	0	0	0	0	5	7	2	2	0	0	0	0	0	0	0	0	0	0	0	0	0	5	0	0	0	0	0	0	0	0	0	k:Bacteria	p:Actinobacteriota	c:Acidimicrobiia	o:Microtrichales	f:uncultured	g:uncultured_actinobacterium	g:uncultured_actinobacterium
S1R1.302	0	0	0	0	0	0	0	0	0	4	0	0	0	0	0	0	0	0	0	0	0	0	0	0	0	0	0	0	0	0	0	0	0	0	0	0	k:Bacteria	p:Acidobacteriota	c:Acidobacteriae	o:Solibacterales	f:Solibacteraceae	g:Candidatus_Solibacter	s:uncultured_bacterium
S1R1.304	0	0	0	0	0	0	0	0	0	1	2	3	0	3	4	0	0	0	0	0	0	0	0	0	0	0	0	0	0	0	0	0	0	0	0	0	k:Bacteria	p:Myxococcota	c:Myxococcia	o:Myxococcales	f:Myxococcaceae	g:P3OB42	s:uncultured_bacterium
S1R1.305	0	0	0	0	0	0	0	0	0	3	0	0	0	0	0	0	0	0	0	0	0	0	0	0	0	0	0	0	0	0	0	0	0	0	0	0	k:Bacteria	p:Proteobacteria	c:Alphaproteobacteria	o:Rhizobiales	f:Xanthobacteraceae	g:uncultured	s:uncultured_bacterium
S1R1.307	0	0	0	0	0	0	0	0	0	3	0	0	0	0	0	0	0	0	0	0	0	0	0	0	0	0	0	0	0	0	0	0	0	0	0	0	k:Bacteria	p:Bacteroidota	c:Bacteroidia	o:Chitinophagales	f:Chitinophagaceae	g:Terrimonas	s:uncultured_bacterium
S1R1.308	0	0	0	0	0	0	0	0	0	1	0	0	0	0	0	0	0	0	2	0	0	0	0	0	0	0	0	0	0	0	0	0	0	0	0	0	k:Bacteria	p:Acidobacteriota	c:Vicinamibacteria	o:Vicinamibacterales	f:uncultured	g:uncultured_Acidobacteria_bacterium	g:uncultured_Acidobacteria_bacterium
S1R1.312	0	0	0	0	0	0	0	0	0	4	0	0	0	0	0	0	0	0	0	0	0	0	0	0	0	0	0	0	0	0	0	0	0	0	0	0	k:Bacteria	p:Actinobacteriota	c:MBA2108	c:MBA2108	o:uncultured_bacterium	o:uncultured_bacterium	o:uncultured_bacterium
S1R1.316	0	0	0	0	0	0	0	0	0	3	0	0	0	0	0	0	0	0	0	0	0	0	0	0	0	0	0	0	0	0	0	0	0	0	0	0	k:Bacteria	p:Proteobacteria	c:Gammaproteobacteria	o:CCD24	f:uncultured_bacterium	g:Woeseia	s:uncultured_gamma_proteobacterium
S1R1.317	0	0	0	0	0	0	0	0	0	4	0	0	0	0	0	0	0	0	0	0	0	0	0	0	0	0	4	0	0	0	0	0	0	0	0	0	k:Bacteria	p:Desulfobacterota	p:Desulfobacterota	p:Desulfobacterota	o:uncultured_bacterium	o:uncultured_bacterium	o:uncultured_bacterium
S1R1.323	0	0	0	0	0	0	0	0	0	3	0	0	0	0	0	0	0	0	0	0	0	0	0	0	0	0	0	0	0	0	0	0	0	0	0	0	k:Bacteria	p:Myxococcota	c:Polyangia	o:Polyangiales	f:BIrii41	g:uncultured_bacterium	g:uncultured_bacterium
S1R1.324	0	0	0	0	0	0	0	0	0	8	4	0	0	0	0	0	0	0	0	0	0	0	0	0	0	0	0	0	0	0	0	0	0	0	0	0	k:Bacteria	p:Planctomycetota	c:Planctomycetes	o:Pirellulales	f:Pirellulaceae	g:uncultured	s:uncultured_bacterium
S1R1.325	0	0	0	0	0	0	0	0	0	3	0	15	0	5	0	0	0	0	0	0	0	0	0	0	0	0	0	0	0	0	0	0	0	0	0	0	k:Bacteria	p:Planctomycetota	c:Planctomycetes	o:Gemmatales	f:Gemmataceae	g:uncultured	s:uncultured_bacterium
S1R1.328	0	0	0	0	0	0	0	0	0	3	5	0	2	1	0	0	0	0	0	0	0	0	0	0	0	0	0	0	0	0	0	0	0	0	0	0	k:Bacteria	p:Planctomycetota	c:Phycisphaerae	o:Tepidisphaerales	f:CPla3	f:CPla3	f:CPla3
S1R1.33	0	0	0	0	0	0	0	0	0	14	0	0	17	8	0	0	2	0	7	0	0	0	0	0	0	0	0	0	0	0	0	0	0	0	0	0	k:Bacteria	p:Proteobacteria	c:Gammaproteobacteria	o:Burkholderiales	f:SCI84	g:uncultured_bacterium	g:uncultured_bacterium
S1R1.330	0	0	0	0	0	0	0	0	0	8	0	0	0	0	0	0	0	0	0	0	0	0	0	0	0	0	0	0	0	0	0	0	0	0	0	0	k:Bacteria	p:Planctomycetota	c:Phycisphaerae	o:mle18	f:uncultured_Schlesneria_sp.	f:uncultured_Schlesneria_sp.	f:uncultured_Schlesneria_sp.
S1R1.332	0	0	0	0	0	0	0	0	0	5	0	0	0	4	0	3	0	0	0	0	0	0	0	0	0	0	0	0	0	0	0	0	0	0	0	0	k:Bacteria	p:Planctomycetota	c:Phycisphaerae	o:MSBL9	f:SG84	g:uncultured_bacterium	g:uncultured_bacterium
S1R1.335	0	0	0	0	0	0	0	0	0	4	2	0	0	0	2	0	0	0	0	0	0	0	0	0	0	0	0	0	0	0	0	0	0	0	0	0	k:Bacteria	p:Chloroflexi	c:Anaerolineae	o:Anaerolineales	f:Anaerolineaceae	g:uncultured	s:uncultured_Bellilinea_sp.
S1R1.336	0	0	0	0	0	0	0	0	0	2	0	0	0	0	0	0	0	1	0	0	0	0	0	0	0	0	0	0	0	0	0	0	0	0	0	0	k:Bacteria	p:Acidobacteriota	c:Vicinamibacteria	o:Vicinamibacterales	f:uncultured	g:uncultured_Acidobacteria_bacterium	g:uncultured_Acidobacteria_bacterium
S1R1.337	0	0	0	0	0	0	0	0	0	5	0	0	0	0	6	0	0	0	0	0	0	0	0	0	0	0	0	0	0	0	0	0	0	0	0	0	k:Bacteria	p:MBNT15	c:uncultured_bacterium	o:03196G20	f:uncultured_bacterium	f:uncultured_bacterium	f:uncultured_bacterium
S1R1.338	0	0	0	0	0	0	0	0	0	3	0	0	0	0	0	0	0	0	0	0	0	0	0	0	0	0	0	0	0	0	0	0	0	0	0	0	k:Bacteria	p:Planctomycetota	c:Planctomycetes	o:Pirellulales	f:Pirellulaceae	g:uncultured	s:uncultured_soil_bacterium
S1R1.34	0	0	0	0	0	0	0	0	0	16	5	6	6	6	9	6	0	6	3	0	6	0	0	7	0	0	3	0	0	0	5	0	0	0	0	0	k:Bacteria	p:Planctomycetota	c:Planctomycetes	o:Pirellulales	f:Pirellulaceae	g:uncultured	s:uncultured_bacterium
S1R1.341	0	0	0	0	0	0	0	0	0	3	0	0	0	0	0	0	0	0	0	0	0	0	0	0	0	0	0	0	0	0	0	0	0	0	0	0	k:Bacteria	p:Desulfobacterota	c:Desulfomonilia	o:Desulfomonilales	f:Desulfomonilaceae	g:Desulfomonile	s:Desulfomonile_tiedjei
S1R1.343	0	0	0	0	0	0	0	0	0	6	2	1	5	0	3	0	8	0	0	0	0	0	0	0	0	0	0	0	0	0	0	0	0	0	0	0	k:Bacteria	p:Chloroflexi	c:Anaerolineae	o:SBR1031	f:A4b	g:uncultured_bacterium	g:uncultured_bacterium
S1R1.345	0	0	0	0	0	0	0	0	0	10	0	0	0	0	0	0	0	0	0	0	0	0	0	0	0	0	0	0	0	0	0	0	0	0	0	0	k:Bacteria	p:Sva0485	p:Sva0485	p:Sva0485	c:uncultured_bacterium	c:uncultured_bacterium	c:uncultured_bacterium
S1R1.346	0	0	0	0	0	0	0	0	0	3	0	0	0	5	0	0	0	0	0	0	0	0	0	0	0	0	0	0	0	0	0	0	0	0	0	0	k:Bacteria	p:Bdellovibrionota	c:Oligoflexia	o:03196G20	f:uncultured_bacterium	f:uncultured_bacterium	f:uncultured_bacterium
S1R1.349	0	0	0	0	0	0	0	0	0	3	0	0	2	5	0	0	0	0	0	0	0	0	0	0	0	0	0	0	0	0	0	0	0	0	0	0	k:Bacteria	p:Acidobacteriota	c:Vicinamibacteria	o:Vicinamibacterales	f:Vicinamibacteraceae	g:uncultured_bacterium	s:uncultured_bacterium
S1R1.351	0	0	0	0	0	0	0	0	0	9	0	0	0	0	0	0	0	0	0	0	0	0	0	0	0	0	0	0	0	0	0	0	0	0	0	0	k:Bacteria	p:Proteobacteria	c:Alphaproteobacteria	o:Azospirillales	f:uncultured	g:uncultured_bacterium	g:uncultured_bacterium
S1R1.352	0	0	0	0	0	0	0	0	0	5	0	0	0	0	0	0	0	0	0	0	0	0	0	0	0	0	0	0	0	0	0	0	0	0	0	0	k:Bacteria	p:Chloroflexi	c:Anaerolineae	o:RBG13549	f:uncultured_bacterium	f:uncultured_bacterium	f:uncultured_bacterium
S1R1.354	0	0	0	0	0	0	0	0	0	3	0	0	0	0	0	0	0	0	0	0	0	0	0	0	0	0	0	0	0	0	0	0	0	0	0	0	k:Bacteria	p:Acidobacteriota	c:Subgroup_18	c:Subgroup_18	o:uncultured_bacterium_gp18	o:uncultured_bacterium_gp18	o:uncultured_bacterium_gp18
S1R1.360	0	0	0	0	0	0	0	0	0	6	0	0	0	0	0	0	0	0	0	0	0	0	0	0	0	0	0	0	0	0	0	0	0	0	0	0	k:Bacteria	p:Actinobacteriota	c:Actinobacteria	o:Frankiales	f:Nakamurellaceae	g:Nakamurella	s:uncultured_bacterium
S1R1.361	0	0	0	0	0	0	0	0	0	3	0	0	0	0	0	0	0	0	0	0	0	0	0	0	0	0	0	0	0	0	0	0	0	0	0	0	k:Bacteria	p:Planctomycetota	c:Planctomycetes	o:Gemmatales	f:Gemmataceae	g:uncultured	s:uncultured_planctomycete
S1R1.362	0	0	0	0	0	0	0	0	0	2	0	0	0	0	0	0	0	0	15	2	0	0	0	0	0	0	0	0	0	0	0	0	0	0	0	0	k:Bacteria	p:Myxococcota	c:Polyangia	o:Polyangiales	f:Polyangiaceae	g:Pajaroellobacter	s:uncultured_bacterium
S1R1.363	0	0	0	0	0	0	0	0	0	2	0	0	0	0	0	0	0	1	0	0	0	0	0	0	0	0	0	0	0	0	0	0	0	0	0	0	k:Bacteria	p:Firmicutes	c:Clostridia	o:Clostridiales	f:Clostridiaceae	g:Clostridium_sensu_stricto_1	s:Clostridium_puniceum
S1R1.367	0	0	0	0	0	0	0	0	0	8	5	0	0	0	0	0	0	0	0	0	0	0	0	0	0	0	0	0	0	0	0	0	0	0	0	0	k:Bacteria	p:Chloroflexi	c:Anaerolineae	o:Anaerolineales	f:Anaerolineaceae	g:uncultured	s:uncultured_bacterium
S1R1.368	0	0	0	0	0	0	0	0	0	3	0	0	0	0	0	0	0	0	0	0	0	0	0	0	0	0	0	0	0	0	0	0	0	0	0	0	k:Bacteria	p:Verrucomicrobiota	c:Verrucomicrobiae	o:Verrucomicrobiales	f:Rubritaleaceae	g:Luteolibacter	s:uncultured_bacterium
S1R1.371	0	0	0	0	0	0	0	0	0	12	0	0	0	0	0	0	0	0	0	0	0	0	0	0	0	0	0	0	0	0	0	0	0	0	0	0	k:Bacteria	p:Planctomycetota	c:Phycisphaerae	o:Pla1	o:Pla1	o:Pla1	o:Pla1
S1R1.372	0	0	0	0	0	0	0	0	0	5	0	0	0	0	0	0	0	0	0	0	0	0	0	0	0	0	0	0	0	0	0	0	0	0	0	0	k:Bacteria	p:Acidobacteriota	c:Vicinamibacteria	o:Vicinamibacterales	f:Vicinamibacteraceae	g:uncultured_Acidobacteria_bacterium	g:uncultured_Acidobacteria_bacterium
S1R1.373	0	0	0	0	0	0	0	0	0	4	0	0	0	0	0	0	0	0	0	0	0	0	0	0	0	0	0	0	0	0	0	0	0	0	0	0	k:Bacteria	p:Actinobacteriota	c:Thermoleophilia	o:Gaiellales	f:uncultured	g:uncultured_bacterium	s:uncultured_bacterium
S1R1.374	0	0	0	0	0	0	0	0	0	3	0	0	0	0	0	0	0	0	0	0	0	0	3	0	0	0	0	0	0	0	2	0	0	0	0	0	k:Bacteria	p:Actinobacteriota	c:Actinobacteria	o:Propionibacteriales	f:Nocardioidaceae	g:Nocardioides	s:uncultured_bacterium
S1R1.383	0	0	0	0	0	0	0	0	0	7	0	0	0	0	0	0	0	0	0	0	0	0	0	0	0	0	0	0	0	0	0	0	0	0	0	0	k:Bacteria	p:Proteobacteria	c:Alphaproteobacteria	o:Rhizobiales	f:Rhizobiaceae	g:AllorhizobiumNeorhizobiumPararhizobiumRhizobium	s:Pararhizobium_giardinii
S1R1.388	0	0	0	0	0	0	0	0	0	4	0	0	0	0	0	0	0	0	0	0	0	0	0	0	0	0	0	0	0	0	0	0	0	0	0	0	k:Bacteria	p:Actinobacteriota	c:Acidimicrobiia	o:IMCC26256	f:uncultured_actinobacterium	f:uncultured_actinobacterium	f:uncultured_actinobacterium
S1R1.392	0	0	0	0	0	0	0	0	0	2	3	0	2	7	0	2	0	0	0	0	0	0	0	0	0	0	4	0	0	0	0	0	0	0	0	0	k:Bacteria	p:Acidobacteriota	c:Vicinamibacteria	o:Vicinamibacterales	f:Vicinamibacteraceae	g:uncultured_bacterium	s:Acidobacteria_bacterium_IGE002
S1R1.394	0	0	0	0	0	0	0	0	0	6	0	0	0	0	0	0	0	0	0	0	0	0	0	0	0	0	0	0	0	0	0	0	0	0	0	0	k:Bacteria	p:Planctomycetota	c:Planctomycetes	o:Pirellulales	f:Pirellulaceae	g:uncultured	s:uncultured_bacterium
S1R1.395	0	0	0	0	0	0	0	0	0	4	0	0	0	0	0	0	0	0	0	0	0	0	0	0	0	0	0	0	0	0	0	0	0	0	0	0	k:Bacteria	p:Myxococcota	c:Polyangia	o:Haliangiales	f:Haliangiaceae	g:Haliangium	s:uncultured_bacterium
S1R1.396	0	0	0	0	0	0	0	0	0	2	4	0	0	17	0	0	0	0	0	0	0	0	0	0	0	0	0	0	0	0	0	0	0	0	0	0	k:Bacteria	p:Proteobacteria	c:Alphaproteobacteria	o:Acetobacterales	f:Acetobacteraceae	g:uncultured	s:uncultured_bacterium
S1R1.399	0	0	0	0	0	0	0	0	0	3	2	3	0	0	0	0	0	0	0	0	0	0	0	0	0	0	0	0	0	0	0	0	0	0	0	0	k:Bacteria	p:Planctomycetota	c:Planctomycetes	o:Pirellulales	f:Pirellulaceae	g:uncultured	s:uncultured_bacterium
S1R1.40	0	0	0	0	0	0	0	0	0	11	0	8	0	8	10	0	0	0	0	0	0	0	0	0	0	0	0	0	0	0	0	0	0	0	0	0	k:Bacteria	p:Proteobacteria	c:Alphaproteobacteria	o:Rhizobiales	f:Hyphomicrobiaceae	g:Pedomicrobium	s:uncultured_bacterium
S1R1.402	0	0	0	0	0	0	0	0	0	10	0	0	0	0	0	0	0	0	0	0	0	0	0	0	0	0	0	0	0	0	0	0	0	0	0	0	k:Bacteria	p:Verrucomicrobiota	c:Verrucomicrobiae	o:SBQ257	o:SBQ257	o:SBQ257	o:SBQ257
S1R1.407	0	0	0	0	0	0	0	0	0	2	0	0	0	0	0	0	0	0	0	0	0	0	0	0	0	0	2	0	0	0	0	0	0	0	0	0	k:Bacteria	p:Actinobacteriota	c:Thermoleophilia	o:Gaiellales	f:Gaiellaceae	g:Gaiella	s:uncultured_bacterium
S1R1.409	0	0	0	0	0	0	0	0	0	5	0	0	0	0	1	0	0	0	0	0	0	0	0	0	0	0	0	0	0	0	0	0	0	0	0	0	k:Bacteria	p:Planctomycetota	c:Phycisphaerae	o:Tepidisphaerales	f:WD2101	f:WD2101	f:WD2101
S1R1.41	0	2	0	0	0	0	0	0	0	13	11	10	4	6	7	1	3	0	1	6	0	0	3	0	0	0	0	0	0	0	0	0	0	2	0	0	k:Bacteria	p:Proteobacteria	c:Alphaproteobacteria	o:Rhizobiales	f:Beijerinckiaceae	g:Methylocystis	s:uncultured_bacterium
S1R1.411	0	0	0	0	0	0	0	0	0	3	0	0	0	0	0	0	0	0	0	0	0	0	0	0	0	0	0	0	0	0	0	0	0	0	0	0	k:Bacteria	p:Chloroflexi	c:Anaerolineae	o:SBR1031	f:A4b	g:uncultured_bacterium	g:uncultured_bacterium
S1R1.412	0	0	0	0	0	0	0	0	0	2	0	4	2	0	12	0	0	0	0	0	0	0	0	0	0	0	0	0	0	0	0	0	0	0	0	0	k:Bacteria	p:Chloroflexi	c:Chloroflexia	o:Chloroflexales	f:Roseiflexaceae	g:uncultured	s:uncultured_bacterium
S1R1.414	0	0	0	0	0	0	0	0	0	4	0	0	0	0	0	0	0	0	0	0	0	0	0	0	0	0	0	0	0	0	0	0	0	0	0	0	k:Bacteria	p:NB1j	p:NB1j	p:NB1j	f:Haliangiaceae	g:Haliangium	s:uncultured_bacterium
S1R1.417	0	0	0	0	0	0	0	0	0	3	0	0	0	0	0	0	0	0	0	0	0	0	0	0	0	0	0	0	0	0	0	0	0	0	0	0	k:Bacteria	p:Acidobacteriota	c:Vicinamibacteria	o:Vicinamibacterales	f:uncultured	g:uncultured_Acidobacteria_bacterium	s:uncultured_bacterium
S1R1.418	0	0	0	0	0	0	0	0	0	4	0	0	0	0	0	0	0	0	0	0	0	0	0	0	0	0	0	0	0	0	0	0	0	0	0	0	k:Bacteria	p:Chloroflexi	c:Anaerolineae	o:SBR1031	f:A4b	g:uncultured_bacterium	g:uncultured_bacterium
S1R1.419	0	0	0	0	0	0	0	0	0	4	0	0	0	0	0	0	0	0	0	0	0	0	0	0	0	0	0	0	0	0	0	0	0	0	0	0	k:Bacteria	p:Chloroflexi	c:Anaerolineae	o:Anaerolineales	f:Anaerolineaceae	g:uncultured	s:uncultured_bacterium
S1R1.424	0	0	0	0	0	0	0	0	0	2	0	0	0	0	0	0	0	0	0	0	0	0	0	0	0	0	0	0	0	0	0	0	0	0	0	0	k:Bacteria	p:Actinobacteriota	c:Actinobacteria	o:Propionibacteriales	f:Nocardioidaceae	g:Kribbella	s:Kribbella_soli
S1R1.428	0	0	0	0	0	0	0	0	0	3	0	0	0	0	0	0	2	0	0	0	0	0	0	0	0	0	0	0	0	0	0	0	0	0	0	0	k:Bacteria	p:Actinobacteriota	c:Acidimicrobiia	c:Acidimicrobiia	f:uncultured_bacterium	g:uncultured_bacterium	s:uncultured_bacterium
S1R1.43	0	0	0	0	0	0	0	0	0	11	0	0	0	0	0	0	0	0	0	0	0	0	0	0	0	0	0	0	0	0	0	0	0	0	0	0	k:Bacteria	p:Proteobacteria	c:Gammaproteobacteria	o:Burkholderiales	f:Comamonadaceae	g:Rhizobacter	s:uncultured_bacterium
S1R1.431	0	0	0	0	0	0	0	0	0	2	0	2	0	6	0	0	3	0	0	0	0	0	0	0	0	0	0	0	0	0	0	0	0	0	0	0	k:Bacteria	p:Acidobacteriota	c:Blastocatellia	o:Blastocatellales	f:Blastocatellaceae	g:uncultured	s:uncultured_Acidobacteria_bacterium
S1R1.434	0	0	0	0	0	0	0	0	0	3	0	0	0	0	0	0	0	0	0	0	0	0	0	0	0	0	0	0	0	0	0	0	0	0	0	0	k:Bacteria	p:Planctomycetota	c:Planctomycetes	o:Pirellulales	f:Pirellulaceae	g:uncultured	s:uncultured_bacterium
S1R1.439	0	0	0	0	0	0	0	0	0	3	0	0	0	0	0	0	0	0	0	0	0	0	0	0	0	0	0	0	0	0	0	0	0	0	0	0	k:Bacteria	p:Myxococcota	c:bacteriap25	c:bacteriap25	o:uncultured_bacterium	o:uncultured_bacterium	o:uncultured_bacterium
S1R1.441	0	0	0	0	0	0	0	0	0	3	0	0	0	0	0	0	0	0	0	0	0	0	0	0	0	0	0	0	0	0	0	0	0	0	0	0	k:Bacteria	p:Bacteroidota	c:Bacteroidia	o:Sphingobacteriales	f:Lentimicrobiaceae	g:uncultured_Sphingobacteriia_bacterium	g:uncultured_Sphingobacteriia_bacterium
S1R1.444	0	0	0	0	0	0	0	0	0	20	0	0	0	0	0	0	0	0	0	0	0	0	0	0	0	0	0	0	0	0	0	0	0	0	0	0	k:Bacteria	p:Proteobacteria	c:Gammaproteobacteria	o:Diplorickettsiales	f:Diplorickettsiaceae	g:uncultured	s:uncultured_gamma_proteobacterium
S1R1.446	0	0	0	0	0	0	0	0	0	3	0	0	0	0	0	0	0	0	0	0	0	0	0	0	0	0	0	0	0	0	0	0	0	0	0	0	k:Bacteria	p:Myxococcota	c:Myxococcia	o:Myxococcales	f:Myxococcaceae	g:uncultured	s:metagenome
S1R1.447	0	0	0	0	0	0	0	0	0	24	0	2	0	0	0	0	0	0	0	0	0	0	0	0	0	0	0	0	0	0	0	0	0	0	0	0	k:Bacteria	p:Bacteroidota	c:Bacteroidia	o:Sphingobacteriales	f:AKYH767	g:uncultured_bacterium	g:uncultured_bacterium
S1R1.453	0	0	0	0	0	0	0	0	0	9	0	0	0	0	0	0	0	0	0	0	0	0	0	0	0	0	0	0	0	0	0	0	0	0	0	0	k:Bacteria	p:Actinobacteriota	c:MBA2108	c:MBA2108	o:uncultured_bacterium	o:uncultured_bacterium	o:uncultured_bacterium
S1R1.456	0	0	0	0	0	0	0	0	0	3	0	0	0	0	0	0	0	0	0	0	0	0	0	0	0	0	0	0	0	0	0	0	0	0	0	0	k:Bacteria	p:Planctomycetota	c:Planctomycetes	o:Pirellulales	f:Pirellulaceae	g:Pirellula	s:uncultured_bacterium
S1R1.457	0	0	0	0	0	0	0	0	0	3	0	0	0	0	0	0	0	0	0	0	0	0	0	0	0	0	0	0	0	0	0	0	0	0	0	0	k:Bacteria	p:Proteobacteria	c:Gammaproteobacteria	o:Coxiellales	f:Coxiellaceae	g:Coxiella	s:uncultured_bacterium
S1R1.462	0	0	0	0	0	0	0	0	0	3	0	0	0	0	0	0	0	0	0	0	0	0	0	0	0	0	0	0	0	0	0	0	0	0	0	0	k:Bacteria	p:Planctomycetota	c:Planctomycetes	o:Pirellulales	f:Pirellulaceae	g:uncultured	s:uncultured_soil_bacterium
S1R1.463	0	0	0	0	0	0	0	0	0	10	0	0	0	0	0	0	0	0	0	0	0	0	0	0	0	0	0	0	0	0	0	0	0	0	0	0	k:Bacteria	p:Planctomycetota	c:Planctomycetes	c:Planctomycetes	f:uncultured_bacterium	f:uncultured_bacterium	f:uncultured_bacterium
S1R1.464	0	0	0	0	0	0	0	0	0	4	0	0	0	0	0	0	0	0	0	0	0	0	0	0	0	0	0	0	0	0	0	0	0	0	0	0	k:Bacteria	p:Planctomycetota	c:Planctomycetes	o:Pirellulales	f:Pirellulaceae	g:uncultured	s:uncultured_bacterium
S1R1.468	0	0	0	0	0	0	0	0	0	3	0	0	0	0	0	0	0	5	0	0	0	0	0	0	0	0	0	0	0	10	0	0	0	0	0	0	k:Bacteria	p:Firmicutes	c:Clostridia	o:Clostridiales	f:Clostridiaceae	g:Clostridium_sensu_stricto_13	s:uncultured_bacterium
S1R1.469	0	0	0	0	0	0	0	0	0	38	0	0	0	0	0	0	0	0	0	0	0	0	0	0	0	0	0	0	0	0	0	0	0	0	0	0	k:Bacteria	p:Acidobacteriota	c:Acidobacteriae	o:Subgroup_15	f:uncultured_bacterium	f:uncultured_bacterium	f:uncultured_bacterium
S1R1.47	0	0	0	0	0	0	0	0	0	9	0	0	3	3	7	0	0	0	0	0	0	0	4	0	0	0	0	0	0	0	0	0	0	5	0	0	k:Bacteria	p:Acidobacteriota	c:Vicinamibacteria	o:Vicinamibacterales	f:uncultured	g:uncultured_bacterium	g:uncultured_bacterium
S1R1.473	0	0	0	0	0	0	0	0	0	4	9	21	1	0	3	0	0	0	0	0	0	0	0	0	0	0	0	0	0	0	0	0	0	0	0	0	k:Bacteria	p:Entotheonellaeota	c:Entotheonellia	o:Entotheonellales	f:Entotheonellaceae	g:uncultured_bacterium	g:uncultured_bacterium
S1R1.474	0	0	0	0	0	0	0	0	0	5	0	0	0	11	0	0	0	0	0	0	0	0	0	0	0	0	0	0	0	0	0	0	0	0	0	0	k:Bacteria	p:Acidobacteriota	c:Acidobacteriae	o:Paludibaculum	f:uncultured_soil_bacterium	f:uncultured_soil_bacterium	f:uncultured_soil_bacterium
S1R1.475	0	0	0	0	0	0	0	0	0	5	0	0	0	0	0	0	0	0	0	0	0	0	0	0	0	0	0	0	0	0	0	0	0	0	0	0	k:Bacteria	p:Gemmatimonadota	c:Gemmatimonadetes	o:Gemmatimonadales	f:Gemmatimonadaceae	g:uncultured	s:uncultured_bacterium
S1R1.483	0	0	0	0	0	0	0	0	0	2	0	0	0	0	0	0	0	0	0	0	0	0	0	0	0	0	0	0	0	0	0	0	0	0	0	0	k:Bacteria	p:Acidobacteriota	c:Subgroup_22	c:Subgroup_22	o:uncultured_bacterium	o:uncultured_bacterium	o:uncultured_bacterium
S1R1.486	0	0	0	0	0	0	0	0	0	21	0	0	0	0	0	0	0	0	0	0	0	0	0	0	0	0	0	0	0	0	0	0	0	0	0	0	k:Bacteria	p:Planctomycetota	c:Planctomycetes	o:Gemmatales	f:Gemmataceae	g:uncultured	s:uncultured_bacterium
S1R1.497	0	0	0	0	0	0	0	0	0	3	0	0	0	0	0	0	0	0	0	0	0	0	0	0	0	0	0	0	0	0	0	0	0	0	0	0	k:Bacteria	p:Bacteroidota	c:Bacteroidia	o:Cytophagales	f:Microscillaceae	g:uncultured	s:metagenome
S1R1.501	0	0	0	0	0	0	0	0	0	15	0	0	0	0	0	0	0	0	0	0	0	0	0	0	0	0	0	0	0	0	0	0	0	0	0	0	k:Bacteria	p:Chloroflexi	c:Chloroflexia	o:Chloroflexales	f:Roseiflexaceae	g:uncultured	s:uncultured_Chloroflexi_bacterium
S1R1.508	0	0	0	0	0	0	0	0	0	9	0	0	0	0	0	0	0	0	0	0	0	0	0	0	0	0	0	0	0	0	0	0	0	0	0	0	k:Bacteria	p:Chloroflexi	c:Anaerolineae	o:SBR1031	f:A4b	g:metagenome	g:metagenome
S1R1.509	0	0	0	0	0	0	0	0	0	4	0	0	0	0	0	0	0	0	0	0	0	0	0	0	0	0	0	0	0	0	0	0	0	0	0	0	k:Bacteria	p:Desulfobacterota	c:Syntrophorhabdia	o:Syntrophorhabdales	f:Syntrophorhabdaceae	g:Syntrophorhabdus	s:uncultured_bacterium
S1R1.510	0	0	0	0	0	0	0	0	0	9	0	0	0	0	0	0	0	0	0	0	0	0	0	0	0	0	0	0	0	0	0	0	0	0	0	0	k:Bacteria	p:Chloroflexi	c:Anaerolineae	o:SBR1031	f:uncultured_bacterium	f:uncultured_bacterium	f:uncultured_bacterium
S1R1.513	0	0	0	0	0	0	0	0	0	23	0	0	0	0	0	0	0	0	0	0	0	0	0	0	0	0	0	0	0	0	0	0	0	0	0	0	k:Bacteria	p:Planctomycetota	c:Planctomycetes	o:Pirellulales	f:Pirellulaceae	g:Pir4	g:Pir4
S1R1.515	0	0	0	0	0	0	0	0	0	4	0	0	0	0	0	0	0	0	0	0	0	0	0	0	0	0	0	0	0	0	0	0	0	0	0	0	k:Bacteria	p:Acidobacteriota	c:Acidobacteriae	o:Acidobacteriales	f:uncultured	g:uncultured_bacterium	g:uncultured_bacterium
S1R1.516	0	0	0	0	0	0	0	0	0	8	0	0	0	0	0	0	0	0	0	0	0	0	0	0	0	0	0	0	0	0	0	0	0	0	0	0	k:Eukaryota	k:Eukaryota	k:Eukaryota	k:Eukaryota	k:Eukaryota	k:Eukaryota	k:Eukaryota
S1R1.517	0	0	0	0	0	0	0	0	0	10	0	0	0	0	0	0	0	0	0	0	0	0	1	0	0	0	0	0	0	0	0	0	0	0	0	0	k:Bacteria	p:WS1	p:WS1	p:WS1	c:uncultured_bacterium	c:uncultured_bacterium	c:uncultured_bacterium
S1R1.522	0	0	0	0	0	0	0	0	0	2	0	0	0	0	0	9	0	0	0	0	0	0	0	0	0	0	0	0	0	0	0	0	0	0	0	0	k:Bacteria	p:Planctomycetota	c:Planctomycetes	o:Pirellulales	f:Pirellulaceae	g:Pirellula	s:uncultured_planctomycete
S1R1.526	0	0	0	0	0	0	0	0	0	4	0	0	0	0	0	0	0	0	0	0	0	0	0	0	0	0	0	0	0	0	0	0	0	0	0	0	k:Bacteria	p:Verrucomicrobiota	c:Chlamydiae	o:Chlamydiales	f:cvE6	g:Chlamydiales_bacterium_CRIB_32	g:Chlamydiales_bacterium_CRIB_32
S1R1.527	0	0	0	0	0	0	0	0	0	3	0	0	0	0	0	0	0	0	0	0	0	0	0	0	0	0	0	0	0	0	0	0	0	0	0	0	k:Bacteria	p:Chloroflexi	c:Anaerolineae	o:Anaerolineales	f:Anaerolineaceae	g:uncultured	s:uncultured_bacterium
S1R1.528	0	0	0	0	0	0	0	0	0	5	0	0	0	0	0	0	0	0	0	0	0	0	0	0	0	0	0	0	0	0	0	0	0	0	0	0	k:Bacteria	p:Actinobacteriota	c:Actinobacteria	o:Frankiales	f:Acidothermaceae	g:Acidothermus	s:uncultured_bacterium
S1R1.531	0	0	0	0	0	0	0	0	0	9	0	0	0	0	0	0	0	0	0	0	0	0	0	0	0	0	0	0	0	0	0	0	0	0	0	0	k:Bacteria	p:Acidobacteriota	c:Holophagae	o:Subgroup_7	f:uncultured_soil_bacterium	f:uncultured_soil_bacterium	f:uncultured_soil_bacterium
S1R1.533	0	0	0	0	0	0	0	0	0	10	0	0	0	0	0	0	0	0	0	0	0	0	0	0	0	0	0	0	0	0	0	0	0	0	0	0	k:Bacteria	p:Armatimonadota	p:Armatimonadota	p:Armatimonadota	o:uncultured_bacterium	o:uncultured_bacterium	o:uncultured_bacterium
S1R1.534	0	0	0	0	0	0	0	0	0	4	0	0	0	0	0	0	0	0	0	0	0	0	0	0	0	0	0	0	0	0	0	0	0	0	0	0	k:Bacteria	p:Gemmatimonadota	c:Gemmatimonadetes	o:Gemmatimonadales	f:Gemmatimonadaceae	g:uncultured	s:uncultured_bacterium
S1R1.541	0	0	0	0	0	2	0	0	0	3	0	0	0	3	0	0	0	0	0	0	0	0	0	0	0	0	0	0	0	0	0	0	0	0	0	0	k:Bacteria	p:Planctomycetota	c:Planctomycetes	o:Planctomycetales	f:Schlesneriaceae	g:Planctopirus	s:uncultured_bacterium
S1R1.542	0	0	0	0	0	0	0	0	0	3	0	0	0	0	0	0	0	0	0	0	0	0	0	0	0	0	0	0	0	0	0	0	0	0	0	0	k:Bacteria	p:Bacteroidota	c:Bacteroidia	o:Sphingobacteriales	f:Lentimicrobiaceae	g:uncultured_bacterium	s:uncultured_bacterium
S1R1.543	0	0	0	0	0	0	0	0	0	2	0	0	0	0	0	4	0	0	0	0	0	0	0	0	0	0	0	0	0	0	0	0	0	0	0	0	k:Bacteria	p:Firmicutes	c:Clostridia	o:Christensenellales	f:Christensenellaceae	g:uncultured	s:uncultured_bacterium
S1R1.544	0	0	0	0	0	0	0	0	0	2	0	0	0	0	0	0	0	0	0	0	0	0	0	0	0	0	0	0	0	0	0	0	0	0	0	0	k:Bacteria	p:Planctomycetota	c:Planctomycetes	o:Gemmatales	f:Gemmataceae	g:uncultured	s:uncultured_planctomycete
S1R1.545	0	0	0	0	0	0	0	0	0	4	3	4	0	0	0	0	0	0	0	0	0	0	0	0	0	0	0	0	0	0	0	0	0	0	0	0	k:Bacteria	p:Acidobacteriota	c:Holophagae	o:Holophagales	f:Holophagaceae	g:uncultured	s:uncultured_Acidobacteria_bacterium
S1R1.546	0	0	0	0	0	0	0	0	0	4	2	0	0	0	0	0	0	0	0	0	0	0	0	0	0	0	0	3	0	0	0	0	0	0	0	0	k:Bacteria	p:Chloroflexi	c:Dehalococcoidia	o:S085	f:uncultured_bacterium	f:uncultured_bacterium	f:uncultured_bacterium
S1R1.547	0	0	0	0	0	0	0	0	0	6	0	0	0	21	0	0	0	0	0	0	0	4	0	0	0	0	0	0	0	0	0	0	0	0	0	0	k:Bacteria	p:Planctomycetota	c:Phycisphaerae	o:Tepidisphaerales	f:WD2101	f:WD2101	f:WD2101
S1R1.569	0	0	0	0	0	0	0	0	0	2	0	0	0	0	0	0	0	0	0	0	0	0	0	0	0	0	0	0	0	0	0	0	0	0	0	0	k:Bacteria	p:Acidobacteriota	c:Acidobacteriae	o:Acidobacteriales	f:uncultured	g:uncultured_Acidobacteria_bacterium	s:uncultured_Acidobacteria_bacterium
S1R1.575	0	0	0	0	0	0	0	0	0	3	0	0	0	0	0	0	0	0	2	0	0	0	0	0	0	0	0	0	0	0	0	0	0	0	0	0	k:Bacteria	p:Proteobacteria	c:Alphaproteobacteria	o:Dongiales	f:Dongiaceae	g:Dongia	s:Azospirillum_sp._T2YC6788
S1R1.577	0	0	0	0	0	0	0	0	0	3	0	0	0	0	0	0	0	0	0	0	0	0	0	0	0	0	0	0	0	0	0	0	0	0	0	0	k:Bacteria	p:Chloroflexi	c:Anaerolineae	o:RBG13549	f:uncultured_soil_bacterium	f:uncultured_soil_bacterium	f:uncultured_soil_bacterium
S1R1.579	0	0	0	0	0	0	0	0	0	3	0	0	0	0	0	0	0	0	0	0	0	0	0	0	0	0	0	0	0	0	0	0	0	0	0	0	k:Bacteria	p:Planctomycetota	c:Planctomycetes	o:Pirellulales	f:Pirellulaceae	g:Pirellula	s:uncultured_bacterium
S1R1.582	0	0	0	0	0	0	0	0	0	9	0	0	0	0	0	0	0	0	0	0	0	0	0	0	0	0	0	0	0	0	0	0	0	0	0	0	k:Bacteria	p:Sumerlaeota	c:Sumerlaeia	o:Sumerlaeales	f:Sumerlaeaceae	g:Sumerlaea	s:uncultured_bacterium
S1R1.586	0	0	0	0	0	0	0	0	0	4	0	0	0	0	0	0	0	0	0	0	0	0	0	0	0	0	0	0	0	0	0	0	0	0	0	0	k:Bacteria	p:Verrucomicrobiota	c:Verrucomicrobiae	o:SBQ257	o:SBQ257	o:SBQ257	o:SBQ257
S1R1.599	0	0	0	0	0	0	0	0	0	2	0	0	0	3	0	0	0	0	0	0	0	0	0	0	0	0	0	0	0	0	0	0	0	0	0	0	k:Bacteria	p:Proteobacteria	c:Alphaproteobacteria	o:Defluviicoccales	f:Defluviicoccaceae	g:Defluviicoccus	s:uncultured_bacterium
S1R1.616	0	0	0	0	0	0	0	0	0	4	0	0	0	0	0	0	0	0	0	0	0	0	0	0	0	0	0	0	0	0	0	0	0	0	0	0	k:Bacteria	p:Planctomycetota	c:Planctomycetes	o:Pirellulales	f:Pirellulaceae	g:uncultured	s:uncultured_bacterium
S1R1.619	0	0	0	0	0	0	0	0	0	4	0	0	0	0	0	0	0	0	0	0	0	0	0	0	0	0	0	0	0	0	0	0	0	0	0	0	k:Bacteria	p:Planctomycetota	c:Planctomycetes	o:Pirellulales	f:Pirellulaceae	g:Pir3	s:uncultured_bacterium
S1R1.627	0	0	0	0	0	0	0	0	0	3	0	0	0	0	0	0	0	0	0	0	0	0	0	0	0	0	0	0	0	0	0	0	0	0	0	0	k:Bacteria	p:Actinobacteriota	c:Acidimicrobiia	o:IMCC26256	f:uncultured_Actinomycetales_bacterium	f:uncultured_Actinomycetales_bacterium	f:uncultured_Actinomycetales_bacterium
S1R1.63	0	0	0	0	4	0	0	0	0	12	17	1	3	5	6	0	0	1	0	0	4	0	0	0	1	0	0	0	0	0	1	0	0	0	0	0	k:Bacteria	p:Nitrospirota	c:Thermodesulfovibrionia	c:Thermodesulfovibrionia	f:uncultured_bacterium	f:uncultured_bacterium	f:uncultured_bacterium
S1R1.641	0	0	0	0	0	0	0	0	0	5	0	0	0	0	0	0	0	0	0	0	0	0	0	0	0	0	0	0	0	0	0	0	0	0	0	0	k:Bacteria	p:Planctomycetota	c:Planctomycetes	o:Pirellulales	f:Pirellulaceae	g:uncultured	s:uncultured_bacterium
S1R1.65	0	0	0	0	0	0	0	0	0	10	0	2	1	3	0	20	0	0	0	0	0	0	0	0	0	0	0	0	0	0	0	0	0	0	0	0	k:Bacteria	p:Acidobacteriota	c:Subgroup_11	c:Subgroup_11	o:uncultured_Acidobacteria_bacterium	o:uncultured_Acidobacteria_bacterium	o:uncultured_Acidobacteria_bacterium
S1R1.662	0	0	0	0	0	0	0	0	0	3	0	0	0	0	0	0	0	0	0	0	0	0	0	0	0	0	0	0	0	0	0	0	0	0	0	0	k:Bacteria	p:Bacteroidota	c:Bacteroidia	o:Sphingobacteriales	f:S15AMN91	g:uncultured_bacterium	g:uncultured_bacterium
S1R1.663	0	0	0	0	0	0	0	0	0	8	0	0	0	0	0	0	0	0	0	0	0	0	0	0	0	0	0	0	0	0	0	0	0	0	0	0	k:Bacteria	p:Proteobacteria	c:Gammaproteobacteria	o:Tenderiales	f:Tenderiaceae	g:Candidatus_Tenderia	s:uncultured_bacterium
S1R1.666	0	0	0	0	0	0	0	0	0	30	0	0	0	0	0	0	0	0	0	0	0	0	0	0	0	0	0	0	0	0	0	0	0	0	0	0	k:Bacteria	p:Planctomycetota	c:BD711	c:BD711	o:uncultured_bacterium	o:uncultured_bacterium	o:uncultured_bacterium
S1R1.67	0	0	0	0	0	0	0	0	0	22	0	0	0	0	13	0	0	0	0	0	0	0	0	0	0	0	0	0	0	0	0	0	0	0	0	0	k:Bacteria	p:Methylomirabilota	c:Methylomirabilia	o:Rokubacteriales	f:uncultured_bacterium	f:uncultured_bacterium	f:uncultured_bacterium
S1R1.674	0	0	0	0	0	0	0	0	0	6	0	0	0	0	0	0	0	0	0	0	0	0	0	0	0	0	0	0	0	0	0	0	0	0	0	0	k:Bacteria	p:Acidobacteriota	c:Thermoanaerobaculia	o:Thermoanaerobaculales	f:Thermoanaerobaculaceae	g:Subgroup_10	s:uncultured_bacterium
S1R1.676	0	0	2	0	0	0	0	0	0	4	0	0	0	0	0	0	0	0	0	0	0	0	0	0	0	0	0	0	0	0	0	0	0	0	0	0	k:Bacteria	p:Patescibacteria	c:Parcubacteria	o:Candidatus_Staskawiczbacteria	f:uncultured_bacterium	f:uncultured_bacterium	f:uncultured_bacterium
S1R1.680	0	0	0	0	0	0	0	0	0	20	0	0	0	0	0	0	0	0	0	0	0	0	0	0	0	0	0	0	0	0	0	0	0	0	0	0	k:Eukaryota	k:Eukaryota	k:Eukaryota	k:Eukaryota	k:Eukaryota	k:Eukaryota	k:Eukaryota
S1R1.681	0	0	0	0	0	0	0	0	0	8	0	0	0	0	0	0	0	0	0	0	0	0	0	0	0	0	0	0	0	0	0	0	0	0	0	0	k:Bacteria	p:Planctomycetota	c:Planctomycetes	o:Pirellulales	f:Pirellulaceae	g:Pirellula	s:uncultured_bacterium
S1R1.69	0	0	0	0	0	0	0	0	0	14	11	17	21	0	0	0	0	2	0	0	4	0	0	0	0	0	0	0	0	0	0	0	0	0	0	0	k:Bacteria	p:Nitrospirota	c:Nitrospiria	o:Nitrospirales	f:Nitrospiraceae	g:Nitrospira	s:uncultured_bacterium
S1R1.70	0	0	0	0	0	0	0	0	0	8	2	11	0	0	4	0	0	0	0	0	0	0	0	0	0	0	0	0	0	0	0	0	0	0	0	0	k:Bacteria	p:Acidobacteriota	c:Acidobacteriae	o:Solibacterales	f:Solibacteraceae	g:Candidatus_Solibacter	s:uncultured_bacterium
S1R1.71	0	0	0	0	0	0	0	0	0	10	0	0	0	0	0	0	0	0	0	0	0	0	0	0	0	0	0	0	0	0	0	0	0	0	0	0	k:Bacteria	p:Acidobacteriota	c:Subgroup_18	c:Subgroup_18	o:uncultured_prokaryote	o:uncultured_prokaryote	o:uncultured_prokaryote
S1R1.74	0	0	0	0	0	0	0	0	0	7	0	0	2	0	3	0	0	0	0	0	0	0	0	0	0	0	2	0	0	0	0	0	0	0	0	0	k:Bacteria	p:Acidobacteriota	c:Vicinamibacteria	o:Vicinamibacterales	f:uncultured	g:uncultured_Acidobacteriales_bacterium	g:uncultured_Acidobacteriales_bacterium
S1R1.76	0	0	0	0	0	0	0	0	0	9	0	0	0	0	0	0	0	0	0	0	0	0	0	0	0	0	0	0	0	0	0	0	0	0	0	0	k:Bacteria	p:Desulfobacterota	p:Desulfobacterota	p:Desulfobacterota	o:uncultured_bacterium	o:uncultured_bacterium	o:uncultured_bacterium
S1R1.77	0	0	0	0	0	0	0	0	0	9	0	0	0	1	0	0	0	0	0	0	0	0	0	0	0	0	0	0	0	0	0	0	0	0	0	0	k:Bacteria	p:Proteobacteria	c:Alphaproteobacteria	o:Rhizobiales	f:Hyphomicrobiaceae	g:Hyphomicrobium	s:uncultured_bacterium
S1R1.82	0	0	0	0	0	0	0	0	0	9	4	3	8	0	0	0	0	0	0	0	0	0	0	0	0	0	0	0	0	0	0	0	0	0	0	0	k:Bacteria	p:Acidobacteriota	c:Blastocatellia	o:DS100	f:uncultured_bacterium	f:uncultured_bacterium	f:uncultured_bacterium
S1R1.86	0	0	0	0	0	0	0	0	0	9	0	0	0	0	0	0	4	0	0	0	0	0	0	0	0	0	0	0	0	0	0	0	0	0	0	0	k:Bacteria	p:Bacteroidota	c:Bacteroidia	o:Bacteroidales	f:Bacteroidetes_vadinHA17	g:uncultured_bacterium	g:uncultured_bacterium
S1R1.88	0	0	0	0	0	0	0	0	0	9	8	0	4	0	1	6	16	2	0	0	0	0	0	0	0	0	0	0	0	0	0	0	0	0	0	0	k:Archaea	p:Crenarchaeota	c:Bathyarchaeia	c:Bathyarchaeia	o:uncultured_archaeon	o:uncultured_archaeon	o:uncultured_archaeon
S1R1.89	0	1	0	0	0	0	0	0	0	7	0	5	2	5	4	2	0	0	3	0	3	0	0	0	0	0	0	2	2	0	0	0	0	0	0	0	k:Bacteria	p:Proteobacteria	c:Alphaproteobacteria	o:Rhizobiales	f:Hyphomicrobiaceae	g:Hyphomicrobium	s:uncultured_bacterium
S1R1.92	0	0	0	0	0	0	0	0	0	10	0	0	0	0	5	0	0	0	0	0	0	0	0	0	0	0	0	0	0	0	0	0	0	0	0	0	k:Bacteria	p:Gemmatimonadota	c:Gemmatimonadetes	o:Gemmatimonadales	f:Gemmatimonadaceae	g:uncultured	s:uncultured_bacterium
S1R1.93	0	0	0	0	0	0	0	0	0	11	3	0	0	0	0	0	0	0	0	0	0	0	0	0	0	0	0	0	0	0	0	0	0	0	0	0	k:Bacteria	p:Methylomirabilota	c:Methylomirabilia	o:Rokubacteriales	f:WX65	g:uncultured_bacterium	g:uncultured_bacterium
S1R1.94	0	0	0	0	0	0	0	0	0	10	0	0	0	5	0	0	0	8	4	0	0	0	0	0	0	0	0	0	0	0	0	0	0	0	0	0	k:Bacteria	p:Chloroflexi	c:Anaerolineae	o:Caldilineales	f:Caldilineaceae	g:uncultured	s:uncultured_bacterium
S1R1.97	0	0	0	0	0	0	0	0	0	7	0	0	0	0	0	0	0	0	0	0	0	0	0	0	0	0	0	0	0	0	0	0	0	0	0	0	k:Bacteria	p:Acidobacteriota	c:Vicinamibacteria	o:Vicinamibacterales	f:uncultured_bacterium	g:uncultured_Acidobacteriales_bacterium	g:uncultured_Acidobacteriales_bacterium
S1R2.100	0	0	0	0	0	0	0	0	0	1	4	8	0	10	0	0	0	2	0	0	0	0	0	0	0	0	0	0	0	0	0	0	0	0	0	0	k:Archaea	p:Crenarchaeota	c:Bathyarchaeia	c:Bathyarchaeia	o:uncultured_archaeon	o:uncultured_archaeon	o:uncultured_archaeon
S1R2.1002	0	0	0	0	0	0	0	0	0	0	3	0	0	0	0	0	0	0	0	0	0	0	0	0	0	0	0	0	0	0	0	0	0	0	0	0	k:Bacteria	p:Elusimicrobiota	p:Desulfobacterota	c:Lineage_IIa	o:uncultured_bacterium	o:uncultured_bacterium	o:uncultured_bacterium
S1R2.1008	0	0	0	0	0	0	0	0	0	0	2	0	0	0	0	0	0	0	0	0	0	0	0	0	0	0	0	0	0	0	0	0	0	0	0	0	k:Bacteria	p:NB1j	p:NB1j	p:NB1j	c:uncultured_bacterium	c:uncultured_bacterium	c:uncultured_bacterium
S1R2.1010	0	0	0	0	0	0	0	0	0	0	5	0	0	0	0	0	0	0	0	0	0	0	0	0	0	0	0	0	0	0	0	0	0	0	0	0	k:Bacteria	p:Proteobacteria	c:Gammaproteobacteria	o:Xanthomonadales	f:Xanthomonadaceae	g:Stenotrophomonas	s:Stenotrophomonas_pictorum
S1R2.1012	0	0	0	0	0	0	0	0	0	0	2	0	0	0	0	0	0	0	0	0	0	0	0	0	0	0	0	0	0	0	0	0	0	0	0	0	k:Bacteria	p:Bacteroidota	c:Bacteroidia	o:Chitinophagales	f:uncultured	g:uncultured_bacterium	s:uncultured_Bacteroidetes_bacterium
S1R2.1013	0	0	0	0	0	0	0	0	0	0	5	0	0	0	0	0	0	0	0	0	0	0	0	0	0	0	0	0	0	0	0	0	0	0	0	0	k:Bacteria	p:WS1	p:WS1	p:WS1	c:uncultured_organism	c:uncultured_organism	c:uncultured_organism
S1R2.104	0	0	0	0	0	0	0	0	0	0	6	0	0	0	0	0	0	0	0	0	0	0	0	0	0	0	0	0	0	0	0	0	0	0	0	0	k:Bacteria	p:Proteobacteria	c:Alphaproteobacteria	o:Rhizobiales	f:Hyphomicrobiaceae	g:Pedomicrobium	s:uncultured_bacterium
S1R2.105	0	0	0	0	0	0	0	0	0	0	5	0	0	2	0	0	0	0	0	4	0	0	0	0	0	0	0	0	0	0	0	0	0	0	4	0	k:Bacteria	p:Acidobacteriota	c:Subgroup_18	c:Subgroup_18	o:uncultured_bacterium	o:uncultured_bacterium	o:uncultured_bacterium
S1R2.106	0	0	0	0	0	0	0	0	0	0	5	0	20	12	0	0	5	11	0	0	0	0	0	0	0	0	0	0	0	0	0	0	0	0	0	0	k:Bacteria	p:Proteobacteria	c:Alphaproteobacteria	o:Rhizobiales	f:Rhizobiales_Incertae_Sedis	g:uncultured	s:uncultured_bacterium
S1R2.108	0	0	0	0	0	0	0	0	0	7	5	4	8	0	3	0	3	3	6	3	0	1	1	0	0	1	0	0	0	0	0	0	0	0	0	0	k:Bacteria	p:MBNT15	p:MBNT15	p:MBNT15	c:uncultured_bacterium	c:uncultured_bacterium	c:uncultured_bacterium
S1R2.11	0	0	0	0	0	0	0	0	0	15	22	9	8	3	7	1	5	0	3	0	0	0	0	0	1	0	0	0	0	0	0	0	0	0	0	0	k:Bacteria	p:Chloroflexi	c:Anaerolineae	o:RBG13549	f:uncultured_bacterium	f:uncultured_bacterium	f:uncultured_bacterium
S1R2.115	0	0	0	0	0	0	0	0	0	0	4	0	0	0	2	0	0	0	0	0	0	0	0	0	0	0	0	0	0	0	0	0	0	0	0	0	k:Bacteria	p:Acidobacteriota	c:Vicinamibacteria	o:Vicinamibacterales	f:uncultured	g:uncultured_bacterium	g:uncultured_bacterium
S1R2.116	0	0	0	3	0	0	0	0	0	0	7	4	3	3	0	2	0	3	2	2	2	0	0	0	0	0	0	0	0	0	0	0	0	0	0	0	k:Bacteria	p:Actinobacteriota	c:MBA2108	c:MBA2108	o:uncultured_bacterium	o:uncultured_bacterium	o:uncultured_bacterium
S1R2.117	0	0	0	0	0	0	0	0	0	0	5	0	0	0	0	0	0	0	0	0	0	0	0	0	0	0	0	0	0	0	0	0	0	0	0	0	k:Bacteria	p:Verrucomicrobiota	c:Verrucomicrobiae	o:Chthoniobacterales	f:Chthoniobacteraceae	g:Candidatus_Udaeobacter	s:uncultured_Verrucomicrobia_bacterium
S1R2.118	0	0	0	0	0	0	0	0	0	0	7	0	0	0	1	0	0	0	0	0	0	0	0	0	0	0	0	0	0	0	0	0	0	0	0	0	k:Bacteria	p:Desulfobacterota	c:Syntrophorhabdia	o:Syntrophorhabdales	f:Syntrophorhabdaceae	g:Syntrophorhabdus	s:uncultured_bacterium
S1R2.121	0	0	0	0	0	0	0	0	0	0	6	0	2	0	0	0	0	0	0	0	0	0	3	0	0	0	0	0	0	0	0	0	0	0	0	0	k:Bacteria	p:Planctomycetota	c:Planctomycetes	o:Isosphaerales	f:Isosphaeraceae	g:Aquisphaera	s:uncultured_bacterium
S1R2.125	0	0	0	0	0	0	0	0	0	0	5	0	0	0	0	0	0	0	0	0	0	0	0	0	0	0	0	0	0	0	0	0	0	0	0	0	k:Bacteria	p:Proteobacteria	c:Alphaproteobacteria	o:Sphingomonadales	f:Sphingomonadaceae	g:Novosphingobium	s:uncultured_bacterium
S1R2.127	0	0	0	0	0	0	0	0	0	0	4	0	0	0	0	0	0	0	0	0	0	0	0	0	0	0	0	0	0	0	0	0	0	0	0	0	k:Bacteria	p:Acidobacteriota	c:Vicinamibacteria	o:Vicinamibacterales	f:uncultured	g:uncultured_Acidobacteria_bacterium	g:uncultured_Acidobacteria_bacterium
S1R2.128	0	0	0	0	0	0	0	0	0	5	6	0	0	3	0	0	0	4	0	0	5	0	3	0	0	0	0	0	0	0	0	0	0	0	0	0	k:Bacteria	p:Acidobacteriota	c:Subgroup_18	c:Subgroup_18	o:uncultured_bacterium	o:uncultured_bacterium	o:uncultured_bacterium
S1R2.129	0	0	0	0	0	0	0	0	0	0	6	0	0	0	0	0	0	0	0	0	0	0	0	0	0	0	0	0	0	0	0	0	0	0	0	0	k:Bacteria	p:Chloroflexi	c:Anaerolineae	o:Anaerolineales	f:Anaerolineaceae	g:uncultured	s:uncultured_bacterium
S1R2.130	0	0	0	0	0	0	0	0	0	0	9	0	0	0	0	0	0	0	0	0	0	0	0	0	0	0	0	0	0	0	0	0	0	0	0	0	k:Eukaryota	k:Eukaryota	k:Eukaryota	k:Eukaryota	k:Eukaryota	k:Eukaryota	k:Eukaryota
S1R2.139	0	0	0	0	0	0	0	0	0	5	6	6	2	0	4	2	0	0	0	0	0	2	0	0	0	0	2	0	0	0	0	0	0	0	0	0	k:Bacteria	p:Desulfobacterota	p:Desulfobacterota	p:Desulfobacterota	o:uncultured_bacterium	o:uncultured_bacterium	o:uncultured_bacterium
S1R2.146	0	0	0	0	0	0	0	0	0	0	5	0	0	0	0	0	3	0	0	0	0	0	0	0	0	0	0	0	0	0	0	0	0	0	7	0	k:Bacteria	p:Planctomycetota	c:Planctomycetes	o:Planctomycetales	f:uncultured	g:uncultured_bacterium	g:uncultured_bacterium
S1R2.152	0	0	0	0	0	0	0	0	0	0	6	0	0	0	0	0	0	3	0	0	0	0	0	0	0	0	0	0	0	0	0	0	0	0	0	2	k:Bacteria	p:Actinobacteriota	c:Thermoleophilia	o:Gaiellales	f:uncultured	g:uncultured_bacterium	s:uncultured_bacterium
S1R2.165	0	0	0	0	0	0	0	0	0	0	7	0	0	0	0	0	2	0	0	0	0	0	0	0	0	0	0	0	0	0	0	0	0	0	0	0	k:Bacteria	p:Verrucomicrobiota	c:Verrucomicrobiae	o:Opitutales	f:Opitutaceae	g:Opitutus	s:uncultured_bacterium
S1R2.170	0	0	0	0	0	0	0	0	0	0	5	0	0	0	0	0	0	0	0	0	0	0	0	0	0	0	0	0	0	0	0	0	0	0	0	0	k:Bacteria	p:Proteobacteria	c:Alphaproteobacteria	o:Elsterales	f:uncultured	g:uncultured_bacterium	g:uncultured_bacterium
S1R2.171	0	0	0	0	0	0	0	0	0	0	7	0	0	0	0	0	0	0	0	0	0	0	0	0	0	0	0	0	0	0	0	0	0	0	0	0	k:Bacteria	p:Acidobacteriota	c:Vicinamibacteria	o:Vicinamibacterales	f:Vicinamibacteraceae	g:uncultured_bacterium	g:uncultured_bacterium
S1R2.172	0	0	2	0	0	0	0	0	0	0	4	0	0	0	0	0	0	3	0	0	0	2	3	0	0	0	0	0	0	0	0	0	0	0	0	0	k:Bacteria	p:Proteobacteria	c:Alphaproteobacteria	o:Reyranellales	f:Reyranellaceae	g:Reyranella	s:metagenome
S1R2.173	0	0	0	0	0	0	0	0	0	0	5	0	0	0	0	2	0	0	0	0	0	0	0	0	0	0	0	0	0	0	0	0	0	0	0	0	k:Bacteria	p:Chloroflexi	c:Anaerolineae	o:Anaerolineales	f:Anaerolineaceae	g:uncultured	s:uncultured_Chloroflexi_bacterium
S1R2.175	0	0	0	0	0	0	0	0	0	0	4	0	0	0	1	0	0	0	0	0	0	0	0	0	0	0	0	0	0	0	0	0	0	0	0	0	k:Bacteria	p:Acidobacteriota	c:Blastocatellia	o:Pyrinomonadales	f:Pyrinomonadaceae	g:RB41	s:uncultured_Acidobacteria_bacterium
S1R2.178	0	0	0	0	0	0	0	0	0	0	3	3	0	0	0	0	0	0	0	2	0	0	0	0	0	0	0	0	0	0	0	0	0	0	0	0	k:Bacteria	p:Desulfobacterota	c:Syntrophia	o:Syntrophales	f:Syntrophaceae	g:Syntrophus	s:uncultured_bacterium
S1R2.180	0	0	0	0	0	0	0	0	0	0	5	0	0	1	0	0	0	0	0	0	0	0	0	0	0	0	0	0	0	0	0	0	0	0	0	0	k:Bacteria	p:Chloroflexi	c:Anaerolineae	o:Anaerolineales	f:Anaerolineaceae	g:Leptolinea	s:metagenome
S1R2.182	0	0	0	0	0	0	0	0	0	4	3	4	3	5	4	0	0	4	0	0	6	0	0	0	0	0	0	0	0	0	0	0	0	0	0	0	k:Bacteria	p:Chloroflexi	c:JG30KFCM66	c:JG30KFCM66	o:uncultured_bacterium	o:uncultured_bacterium	o:uncultured_bacterium
S1R2.183	0	0	0	0	0	0	0	0	0	4	5	2	0	0	0	0	3	5	0	0	0	0	0	0	0	0	0	0	0	0	0	0	0	0	0	0	k:Bacteria	p:NB1j	p:NB1j	p:NB1j	c:uncultured_proteobacterium	c:uncultured_proteobacterium	c:uncultured_proteobacterium
S1R2.184	0	0	0	0	0	0	0	0	0	4	4	2	0	0	0	0	0	0	0	0	0	0	0	0	4	0	0	0	0	0	0	0	0	0	0	0	k:Bacteria	p:NB1j	p:NB1j	p:NB1j	c:uncultured_bacterium	c:uncultured_bacterium	c:uncultured_bacterium
S1R2.188	0	0	0	0	0	0	0	0	0	0	5	0	0	0	0	0	0	0	0	0	0	0	0	0	0	0	0	0	0	0	0	0	0	0	0	0	k:Bacteria	p:Proteobacteria	c:Gammaproteobacteria	o:Steroidobacterales	f:Steroidobacteraceae	g:uncultured	s:uncultured_bacterium
S1R2.190	0	0	0	0	0	0	0	0	0	0	3	0	0	0	5	0	0	0	0	0	0	0	0	0	0	0	4	0	0	0	0	0	0	0	0	0	k:Bacteria	p:Acidobacteriota	c:Acidobacteriae	o:Acidobacteriales	f:uncultured	g:uncultured_bacterium	s:uncultured_bacterium
S1R2.191	0	0	0	0	0	0	0	0	0	0	3	0	0	0	0	0	0	0	0	0	0	0	0	0	0	0	0	0	0	0	0	0	0	0	0	0	k:Bacteria	p:Acidobacteriota	c:Vicinamibacteria	o:Vicinamibacterales	f:uncultured	g:uncultured_bacterium	g:uncultured_bacterium
S1R2.193	0	0	0	0	0	0	0	0	0	0	3	0	0	2	0	0	0	0	0	0	0	0	0	0	0	0	0	0	0	0	0	0	0	0	0	0	k:Bacteria	p:Acidobacteriota	c:Thermoanaerobaculia	o:Thermoanaerobaculales	f:Thermoanaerobaculaceae	g:Subgroup_10	s:uncultured_bacterium
S1R2.199	0	0	0	0	0	0	0	0	0	0	2	0	0	0	0	0	0	0	0	0	0	0	0	0	0	0	0	0	0	0	0	0	0	0	0	0	k:Bacteria	p:Acidobacteriota	c:Vicinamibacteria	o:Vicinamibacterales	f:uncultured	g:uncultured_bacterium	s:uncultured_bacterium
S1R2.200	0	0	0	0	0	0	0	0	0	0	3	0	0	0	0	0	0	0	0	0	0	0	0	0	0	0	0	0	0	0	0	0	0	0	0	0	k:Bacteria	p:Chloroflexi	c:Anaerolineae	o:SJA15	f:uncultured_bacterium	f:uncultured_bacterium	f:uncultured_bacterium
S1R2.202	0	0	0	0	0	0	0	0	0	0	4	0	0	0	0	0	0	0	0	0	0	0	0	0	0	0	0	0	0	0	0	0	0	0	0	0	k:Bacteria	p:Actinobacteriota	c:Thermoleophilia	o:Gaiellales	f:uncultured	g:uncultured_bacterium	s:uncultured_bacterium
S1R2.203	0	0	0	0	0	0	0	0	0	5	3	0	2	0	3	0	0	0	0	0	0	0	0	0	0	0	0	0	0	0	0	0	0	0	0	0	k:Bacteria	p:Proteobacteria	c:Alphaproteobacteria	o:Rhizobiales	f:Beijerinckiaceae	g:Roseiarcus	s:uncultured_bacterium
S1R2.205	0	0	0	0	0	0	0	0	0	0	4	0	0	0	0	0	0	0	0	0	0	0	0	0	0	0	0	0	0	0	0	0	0	0	0	0	k:Bacteria	p:Acidobacteriota	c:Acidobacteriae	o:Solibacterales	f:Solibacteraceae	g:Candidatus_Solibacter	s:uncultured_bacterium
S1R2.206	0	0	0	0	0	0	0	0	0	0	4	0	0	0	0	0	0	0	0	0	0	0	0	0	0	0	0	0	0	0	0	0	0	0	0	0	k:Bacteria	p:Acidobacteriota	c:Acidobacteriae	o:Solibacterales	f:Solibacteraceae	g:Candidatus_Solibacter	s:uncultured_bacterium
S1R2.209	0	0	0	0	0	0	0	0	0	0	2	0	0	0	0	0	0	0	3	0	0	0	0	0	0	0	0	0	0	0	0	0	0	0	2	0	k:Bacteria	p:Actinobacteriota	c:Thermoleophilia	o:Gaiellales	f:Gaiellaceae	g:Gaiella	s:uncultured_bacterium
S1R2.212	0	0	0	0	0	0	0	0	0	0	4	0	0	0	0	0	0	0	0	0	0	0	0	0	0	0	0	0	0	0	0	0	0	0	0	0	k:Bacteria	p:Proteobacteria	c:Alphaproteobacteria	o:Elsterales	f:uncultured	g:uncultured_bacterium	g:uncultured_bacterium
S1R2.213	0	0	0	0	0	0	0	0	0	0	3	0	0	0	0	0	0	0	0	0	0	0	0	0	0	0	0	0	0	0	0	0	0	0	0	0	k:Bacteria	p:Acidobacteriota	c:Vicinamibacteria	o:Vicinamibacterales	f:uncultured	g:uncultured_bacterium	g:uncultured_bacterium
S1R2.215	0	0	0	0	0	0	0	0	0	0	2	0	2	0	0	0	0	0	0	0	0	0	0	0	0	0	0	0	0	0	0	0	0	0	0	0	k:Bacteria	p:Bacteroidota	c:Kryptonia	o:Kryptoniales	f:BSV26	g:uncultured_bacterium	g:uncultured_bacterium
S1R2.216	0	0	0	0	0	0	0	0	0	0	9	0	0	0	0	0	0	0	0	0	0	0	0	0	0	0	0	0	0	0	0	0	0	0	0	0	k:Bacteria	p:Actinobacteriota	c:Acidimicrobiia	o:Microtrichales	f:uncultured	g:uncultured_bacterium	g:uncultured_bacterium
S1R2.219	0	0	0	0	0	0	0	0	0	0	3	0	0	0	0	0	0	0	0	0	0	0	0	0	0	0	0	0	0	0	0	0	0	0	0	0	k:Bacteria	p:Armatimonadota	c:Chthonomonadetes	o:Chthonomonadales	f:uncultured_bacterium	f:uncultured_bacterium	f:uncultured_bacterium
S1R2.224	0	0	0	0	0	0	0	0	0	0	3	0	3	1	0	2	2	0	0	0	4	0	0	0	0	0	0	0	0	0	0	0	0	0	0	0	k:Bacteria	p:Desulfobacterota	c:Desulfobulbia	o:Desulfobulbales	f:Desulfobulbaceae	g:Desulfobulbus	s:uncultured_bacterium
S1R2.226	0	0	0	0	0	0	0	0	0	0	4	3	0	0	1	1	0	0	0	0	0	0	0	0	0	0	0	0	0	0	0	0	0	0	0	0	k:Bacteria	p:Desulfobacterota	c:Desulfobacteria	o:Desulfobacterales	f:Desulfosarcinaceae	g:Incertae_Sedis	s:uncultured_bacterium
S1R2.227	0	0	0	0	0	0	0	0	0	0	7	0	0	0	1	0	0	0	0	0	0	0	0	0	0	0	0	0	0	0	0	0	0	0	0	0	k:Bacteria	p:Proteobacteria	c:Alphaproteobacteria	o:Dongiales	f:Dongiaceae	g:Dongia	s:Azospirillum_sp._T2YC6788
S1R2.228	0	0	0	0	0	0	0	0	0	0	1	2	2	0	4	0	0	0	0	0	0	0	0	0	0	0	0	0	0	0	0	0	0	8	0	0	k:Bacteria	p:Bacteroidota	c:Bacteroidia	o:Chitinophagales	f:Chitinophagaceae	g:Puia	s:metagenome
S1R2.229	0	0	0	0	0	0	0	0	0	0	4	0	0	0	0	0	0	0	0	0	0	0	0	0	0	0	0	0	0	0	0	0	0	0	0	0	k:Bacteria	p:Planctomycetota	c:Planctomycetes	o:Pirellulales	f:Pirellulaceae	g:uncultured	s:uncultured_bacterium
S1R2.234	0	0	0	0	0	0	0	0	0	0	4	0	0	0	0	2	0	0	0	0	0	0	0	0	0	0	0	0	0	0	0	0	0	0	0	0	k:Bacteria	p:Sva0485	p:Sva0485	p:Sva0485	c:uncultured_bacterium	c:uncultured_bacterium	c:uncultured_bacterium
S1R2.235	0	0	0	0	0	0	0	0	0	9	3	0	2	4	0	1	0	0	0	0	3	0	0	0	0	0	0	0	0	0	0	0	0	0	0	0	k:Bacteria	p:Actinobacteriota	c:Thermoleophilia	o:Gaiellales	f:uncultured	g:uncultured_bacterium	s:uncultured_bacterium
S1R2.239	0	0	0	0	0	0	0	0	0	0	3	0	0	0	0	0	0	0	0	0	0	0	0	0	0	0	0	0	0	0	0	0	0	0	0	0	k:Bacteria	p:Bacteroidota	c:Bacteroidia	o:Chitinophagales	f:Chitinophagaceae	g:uncultured	s:uncultured_bacterium
S1R2.245	0	0	0	0	0	0	0	0	0	0	6	0	0	0	0	0	0	0	0	0	0	0	0	0	0	0	0	0	0	0	0	0	0	0	0	0	k:Bacteria	p:Actinobacteriota	c:Thermoleophilia	o:Gaiellales	f:uncultured	g:uncultured_bacterium	g:uncultured_bacterium
S1R2.246	0	0	0	0	0	0	0	0	0	0	2	0	0	0	0	0	0	0	0	0	0	0	0	0	0	0	0	0	0	0	0	0	0	0	0	0	k:Bacteria	p:Proteobacteria	c:Gammaproteobacteria	o:Methylococcales	f:Methylomonadaceae	g:pLW20	s:uncultured_bacterium
S1R2.247	0	0	0	1	0	0	0	0	0	0	3	0	0	0	0	0	0	0	0	0	0	0	0	0	0	0	0	0	0	0	0	0	0	5	0	0	k:Bacteria	p:Acidobacteriota	c:Vicinamibacteria	o:Vicinamibacterales	f:Vicinamibacteraceae	g:uncultured_bacterium	g:uncultured_bacterium
S1R2.248	0	0	0	0	0	0	0	0	0	0	3	0	0	0	0	0	0	0	0	0	0	0	0	0	0	0	0	0	0	0	0	0	0	0	0	0	k:Bacteria	p:Acidobacteriota	c:Vicinamibacteria	o:Vicinamibacterales	f:uncultured	g:uncultured_bacterium	g:uncultured_bacterium
S1R2.251	0	0	0	0	0	0	0	0	0	0	2	0	0	0	0	0	0	0	0	0	0	0	0	0	0	0	0	0	0	0	0	0	0	0	0	0	k:Bacteria	p:Acidobacteriota	c:Vicinamibacteria	o:Vicinamibacterales	f:Vicinamibacteraceae	g:uncultured	s:uncultured_bacterium
S1R2.252	0	0	0	0	0	0	0	0	0	0	3	0	0	0	0	0	0	0	0	0	0	0	0	0	0	0	0	0	0	0	0	0	0	0	0	0	k:Bacteria	p:Proteobacteria	c:Gammaproteobacteria	o:Burkholderiales	f:SCI84	g:uncultured_bacterium	g:uncultured_bacterium
S1R2.257	0	0	0	0	0	0	0	0	0	0	3	0	0	0	0	0	0	0	0	0	0	0	0	0	0	0	0	0	0	0	0	0	0	0	0	0	k:Bacteria	p:Proteobacteria	c:Gammaproteobacteria	o:Burkholderiales	f:Gallionellaceae	g:Candidatus_Nitrotoga	s:uncultured_bacterium
S1R2.259	0	0	0	0	0	0	0	0	0	0	4	0	0	0	0	0	0	0	0	0	0	0	0	0	0	0	0	0	0	0	0	0	0	0	0	0	k:Bacteria	p:Proteobacteria	c:Alphaproteobacteria	o:Elsterales	f:uncultured	g:uncultured_bacterium	g:uncultured_bacterium
S1R2.263	0	0	0	0	0	0	0	0	0	0	2	0	0	0	0	0	0	0	0	0	0	0	0	0	0	0	0	0	0	0	0	0	0	0	0	0	k:Bacteria	p:Proteobacteria	c:Alphaproteobacteria	o:Sphingomonadales	f:Sphingomonadaceae	g:Novosphingobium	s:uncultured_bacterium
S1R2.264	0	0	0	0	0	0	0	0	0	4	3	0	0	0	0	0	0	0	0	0	0	0	0	0	0	0	0	0	0	0	0	0	0	0	0	0	k:Bacteria	p:Actinobacteriota	c:Actinobacteria	o:Propionibacteriales	f:Nocardioidaceae	g:Nocardioides	s:uncultured_bacterium
S1R2.265	0	0	0	0	0	0	0	0	0	0	6	0	0	0	0	0	0	0	0	0	0	0	0	0	0	0	0	0	0	0	0	0	0	0	0	0	k:Bacteria	p:Proteobacteria	c:Gammaproteobacteria	o:Burkholderiales	f:A21b	g:uncultured_bacterium	g:uncultured_bacterium
S1R2.266	0	0	0	0	0	0	0	0	0	0	1	0	0	0	0	0	0	0	0	0	0	0	0	0	0	0	0	0	0	0	0	0	0	0	0	0	k:Bacteria	p:Actinobacteriota	c:Actinobacteria	o:Frankiales	f:Nakamurellaceae	g:Nakamurella	s:Nakamurella_sp.
S1R2.267	0	0	0	0	0	0	0	0	0	0	2	0	0	0	0	0	0	0	0	0	0	0	0	0	0	0	0	0	0	0	0	0	0	0	0	0	k:Bacteria	p:Armatimonadota	p:Armatimonadota	p:Armatimonadota	o:uncultured_bacterium	o:uncultured_bacterium	o:uncultured_bacterium
S1R2.27	0	0	0	0	0	0	0	0	0	7	13	8	5	9	0	16	3	3	2	1	6	0	0	0	3	2	0	0	10	2	0	0	0	0	0	0	k:Bacteria	p:Actinobacteriota	c:Thermoleophilia	o:Gaiellales	f:uncultured	g:uncultured_bacterium	g:uncultured_bacterium
S1R2.271	0	0	0	0	0	0	0	0	0	0	4	2	3	0	0	0	0	0	0	0	0	0	5	0	0	0	0	0	0	0	0	0	0	2	0	0	k:Bacteria	p:Actinobacteriota	c:Actinobacteria	o:Micrococcales	f:Micrococcaceae	g:Arthrobacter	s:Arthrobacter_sp._DHXJ14
S1R2.276	0	0	0	0	0	0	0	0	0	0	7	0	0	0	0	0	0	0	0	0	0	0	0	0	0	0	0	0	0	0	0	0	0	0	0	0	k:Bacteria	p:Chloroflexi	c:Anaerolineae	o:RBG13549	f:uncultured_bacterium	f:uncultured_bacterium	f:uncultured_bacterium
S1R2.278	0	0	0	0	0	0	0	0	0	0	5	0	0	0	0	0	0	0	0	3	0	0	0	0	0	0	0	0	0	0	0	0	0	0	0	0	k:Bacteria	p:Proteobacteria	c:Gammaproteobacteria	o:PLTA13	f:uncultured_bacterium	f:uncultured_bacterium	f:uncultured_bacterium
S1R2.279	0	0	0	0	0	0	0	0	0	0	3	0	0	11	0	0	0	0	0	0	0	0	0	0	0	0	0	0	0	0	0	0	0	0	0	0	k:Bacteria	p:Acidobacteriota	c:Aminicenantia	o:Aminicenantales	f:uncultured_bacterium	f:uncultured_bacterium	f:uncultured_bacterium
S1R2.280	0	0	0	0	0	0	0	0	0	1	3	0	0	0	0	0	0	0	6	0	0	0	0	0	0	0	4	0	0	0	0	0	0	0	2	0	k:Bacteria	p:Acidobacteriota	c:Vicinamibacteria	o:Vicinamibacterales	f:uncultured	g:uncultured_bacterium	g:uncultured_bacterium
S1R2.281	0	0	0	0	0	0	0	0	0	0	2	0	0	0	0	0	0	0	0	0	0	0	0	0	0	0	0	0	0	0	0	0	0	0	0	0	k:Bacteria	p:Sva0485	p:Sva0485	p:Sva0485	c:uncultured_bacterium	c:uncultured_bacterium	c:uncultured_bacterium
S1R2.283	0	0	0	0	0	0	0	0	0	0	4	0	0	0	0	0	0	0	0	0	0	0	1	0	0	0	0	0	0	0	0	0	0	0	0	0	k:Bacteria	p:Proteobacteria	c:Gammaproteobacteria	o:Burkholderiales	f:SCI84	g:uncultured_bacterium	s:uncultured_bacterium
S1R2.288	0	0	0	0	0	0	0	0	0	0	2	8	0	0	0	0	0	0	0	0	0	0	0	0	0	0	0	0	0	0	0	0	0	0	0	0	k:Bacteria	p:RCP254	p:RCP254	p:RCP254	o:uncultured_delta_proteobacterium	o:uncultured_delta_proteobacterium	o:uncultured_delta_proteobacterium
S1R2.289	0	0	0	0	0	0	0	0	0	0	7	0	0	0	0	0	0	0	0	0	0	0	0	0	0	0	0	0	0	0	0	0	0	0	0	0	k:Bacteria	p:Gemmatimonadota	c:Gemmatimonadetes	o:Gemmatimonadales	f:Gemmatimonadaceae	g:uncultured	s:uncultured_bacterium
S1R2.29	0	0	0	0	0	0	0	0	0	3	14	5	0	0	0	0	0	0	0	4	0	0	0	0	0	0	0	0	0	0	0	0	0	0	0	0	k:Bacteria	p:Actinobacteriota	c:Coriobacteriia	o:OPB41	f:uncultured_bacterium	f:uncultured_bacterium	f:uncultured_bacterium
S1R2.290	0	0	0	0	0	0	0	0	0	0	2	0	0	0	0	0	0	0	0	0	0	0	0	0	0	0	0	0	0	0	0	0	0	0	0	0	k:Bacteria	p:Proteobacteria	c:Gammaproteobacteria	o:Burkholderiales	f:Nitrosomonadaceae	g:Ellin6067	s:uncultured_beta_proteobacterium
S1R2.291	0	0	0	0	0	0	0	0	0	0	1	0	0	0	0	0	0	0	0	0	2	0	0	0	0	0	0	0	0	0	0	0	0	0	0	0	k:Bacteria	p:Verrucomicrobiota	c:Verrucomicrobiae	o:Chthoniobacterales	f:Chthoniobacteraceae	g:Candidatus_Udaeobacter	s:uncultured_bacterium
S1R2.294	0	0	0	0	0	0	0	0	0	0	6	0	0	0	0	0	0	0	0	0	0	0	0	0	0	0	0	0	0	0	0	0	0	0	0	0	k:Bacteria	p:Chloroflexi	c:OLB14	c:OLB14	o:uncultured_bacterium	o:uncultured_bacterium	o:uncultured_bacterium
S1R2.296	0	0	0	0	0	0	0	0	0	0	3	0	0	0	0	0	0	0	0	0	0	0	0	0	0	0	0	0	0	0	0	0	0	0	0	0	k:Bacteria	p:Acidobacteriota	c:Acidobacteriae	o:Solibacterales	f:Solibacteraceae	g:Candidatus_Solibacter	s:uncultured_bacterium
S1R2.298	0	0	0	0	0	0	0	0	0	0	3	0	0	1	0	0	0	0	0	0	0	0	0	0	0	0	0	0	0	0	0	0	0	0	0	0	k:Bacteria	p:Acidobacteriota	c:Holophagae	o:Holophagales	f:Holophagaceae	g:Geothrix	s:metagenome
S1R2.299	0	0	0	0	0	0	0	0	0	0	3	0	0	0	0	0	0	0	0	0	0	0	0	0	0	0	0	0	0	0	0	0	0	0	0	0	k:Bacteria	p:Acidobacteriota	c:Acidobacteriae	o:Bryobacterales	f:Bryobacteraceae	g:Bryobacter	s:uncultured_Acidobacteria_bacterium
S1R2.306	0	0	0	0	0	0	0	0	0	0	4	0	0	18	0	0	0	0	0	0	0	0	0	0	0	0	0	0	0	0	0	0	0	0	0	0	k:Bacteria	p:Desulfobacterota	c:Syntrophobacteria	o:Syntrophobacterales	f:Syntrophobacteraceae	g:Syntrophobacter	s:Syntrophobacter_fumaroxidans_MPOB
S1R2.307	0	0	0	0	0	0	0	0	0	0	3	0	0	0	0	1	0	0	0	0	0	0	0	0	0	0	0	0	0	0	0	0	0	0	0	0	k:Bacteria	p:Proteobacteria	c:Gammaproteobacteria	o:Burkholderiales	f:B17BS	g:uncultured_bacterium	s:uncultured_beta_proteobacterium
S1R2.308	0	0	0	0	0	0	0	0	0	0	3	0	0	0	0	0	0	0	0	0	0	0	0	0	0	0	0	0	0	0	0	0	0	0	0	0	k:Bacteria	p:Verrucomicrobiota	c:Verrucomicrobiae	o:Pedosphaerales	f:Pedosphaeraceae	g:uncultured_bacterium	s:uncultured_bacterium
S1R2.31	0	9	0	0	3	0	0	0	0	7	11	15	13	10	8	0	1	0	3	3	0	0	0	0	0	2	7	0	0	0	0	0	0	0	0	0	k:Bacteria	p:Nitrospirota	c:4291	c:4291	o:uncultured_bacterium	o:uncultured_bacterium	o:uncultured_bacterium
S1R2.311	0	0	0	0	0	0	0	0	0	0	3	2	0	0	4	0	0	0	0	0	0	0	0	0	0	0	0	0	0	0	0	0	0	0	0	0	k:Bacteria	p:Acidobacteriota	c:Acidobacteriae	o:Paludibaculum	f:uncultured_Acidobacteria_bacterium	f:uncultured_Acidobacteria_bacterium	f:uncultured_Acidobacteria_bacterium
S1R2.316	0	0	0	0	0	0	0	0	0	0	4	0	0	0	0	0	0	0	0	0	0	0	0	0	0	0	0	0	0	0	0	0	0	0	0	0	k:Bacteria	p:Acidobacteriota	c:Subgroup_18	c:Subgroup_18	o:uncultured_bacterium	o:uncultured_bacterium	o:uncultured_bacterium
S1R2.318	0	0	0	0	0	0	0	0	0	0	2	0	0	0	0	0	0	0	0	0	0	0	0	0	0	0	0	0	0	0	0	0	0	0	0	0	k:Bacteria	p:Chloroflexi	c:Anaerolineae	o:SJA15	f:uncultured_bacterium	f:uncultured_bacterium	f:uncultured_bacterium
S1R2.320	0	0	0	0	0	0	0	0	0	0	1	0	0	0	0	0	0	1	3	0	0	0	0	0	0	0	10	0	0	0	0	0	0	0	0	0	k:Bacteria	p:Actinobacteriota	c:Thermoleophilia	o:Gaiellales	f:Gaiellaceae	g:Gaiella	s:uncultured_bacterium
S1R2.323	0	0	0	0	0	0	0	0	0	2	4	0	0	0	4	0	0	0	0	0	0	0	0	0	0	0	0	0	0	0	0	0	0	0	0	0	k:Bacteria	p:Chloroflexi	c:Ktedonobacteria	o:Ktedonobacterales	f:JG30KFAS9	g:uncultured_bacterium	g:uncultured_bacterium
S1R2.329	0	0	0	0	0	0	0	0	0	0	1	0	0	0	0	0	0	0	0	0	0	0	0	0	0	0	0	0	0	0	0	0	0	0	0	0	k:Bacteria	p:Chloroflexi	c:Anaerolineae	o:Anaerolineales	f:Anaerolineaceae	g:uncultured	s:uncultured_bacterium
S1R2.330	0	0	0	0	0	0	0	0	0	0	2	0	0	0	0	0	0	0	0	0	0	0	0	0	0	0	0	0	0	0	0	0	0	0	0	0	k:Bacteria	p:Desulfobacterota	c:Desulfuromonadia	o:Geothermobacteraceae	f:Geothermobacter	g:uncultured_bacterium	s:Polyangium_sp.
S1R2.332	0	0	0	0	0	0	0	0	0	0	2	0	0	1	0	0	0	0	0	0	0	0	0	0	0	0	0	0	0	0	0	0	0	0	0	0	k:Bacteria	p:Bacteroidota	c:Bacteroidia	o:Chitinophagales	f:Chitinophagaceae	g:uncultured	s:uncultured_Bacteroidetes_bacterium
S1R2.333	0	0	0	0	0	0	0	0	0	0	3	0	0	0	0	0	0	0	0	0	0	0	0	0	0	0	0	0	0	0	0	0	0	0	0	0	k:Bacteria	p:Proteobacteria	c:Gammaproteobacteria	o:Cellvibrionales	f:Halieaceae	g:OM60NOR5	s:uncultured_gamma_proteobacterium
S1R2.334	0	0	0	0	0	0	0	0	0	0	2	5	0	0	0	0	0	0	0	0	0	0	0	0	0	0	0	0	0	0	0	0	0	0	0	0	k:Bacteria	p:Gemmatimonadota	c:Gemmatimonadetes	o:Gemmatimonadales	f:Gemmatimonadaceae	g:uncultured	s:uncultured_bacterium
S1R2.335	0	0	0	0	0	0	0	0	0	0	3	0	0	0	2	0	0	0	0	0	0	0	0	0	0	0	0	0	0	0	0	0	0	0	0	0	k:Bacteria	p:Proteobacteria	c:Alphaproteobacteria	o:Acetobacterales	f:Acetobacteraceae	g:uncultured	s:uncultured_bacterium
S1R2.336	0	1	0	0	0	0	0	2	0	0	2	3	0	0	0	0	0	0	0	0	0	0	0	2	3	0	4	0	0	0	0	0	0	0	0	0	k:Bacteria	p:Proteobacteria	c:Alphaproteobacteria	o:Rhizobiales	f:Xanthobacteraceae	g:Pseudorhodoplanes	s:uncultured_bacterium
S1R2.337	0	0	0	0	0	0	0	0	0	0	2	0	0	0	0	0	0	0	0	0	0	0	0	0	0	0	0	0	0	0	0	0	0	0	0	0	k:Bacteria	p:Actinobacteriota	c:Acidimicrobiia	o:Microtrichales	f:Ilumatobacteraceae	g:CL50029	s:uncultured_bacterium
S1R2.338	0	0	0	0	0	0	0	0	0	0	4	0	0	0	0	0	0	0	0	0	0	0	0	0	0	0	0	0	0	0	0	0	0	0	0	0	k:Bacteria	p:Acidobacteriota	c:Subgroup_5	c:Subgroup_5	f:uncultured	g:uncultured_bacterium	g:uncultured_bacterium
S1R2.339	0	0	0	0	0	0	0	0	0	0	2	0	0	5	0	0	0	0	2	0	0	0	2	0	0	0	0	0	0	0	0	0	0	0	0	0	k:Bacteria	p:Proteobacteria	c:Alphaproteobacteria	o:Rhizobiales	f:Hyphomicrobiaceae	g:Hyphomicrobium	s:Hyphomicrobium_facile
S1R2.342	0	0	0	0	0	0	0	0	0	9	2	0	0	0	0	0	0	0	0	0	0	0	0	0	0	0	0	0	0	0	0	0	0	0	0	0	k:Bacteria	p:Actinobacteriota	c:Acidimicrobiia	o:Microtrichales	f:Ilumatobacteraceae	g:uncultured	s:uncultured_bacterium
S1R2.347	0	0	0	0	0	0	0	0	0	0	3	0	0	0	0	0	0	0	0	0	0	0	0	0	0	0	0	0	0	0	0	0	0	0	0	0	k:Bacteria	p:Bacteroidota	c:Bacteroidia	o:Bacteroidales	f:Bacteroidetes_vadinHA17	g:uncultured_bacterium	g:uncultured_bacterium
S1R2.348	0	1	0	0	0	0	0	0	0	0	2	0	0	1	0	0	0	0	0	0	0	0	0	0	0	0	0	0	0	0	0	0	0	0	0	0	k:Bacteria	p:Verrucomicrobiota	c:Verrucomicrobiae	o:Pedosphaerales	f:Pedosphaeraceae	g:ADurb.Bin0631	s:uncultured_bacterium
S1R2.349	0	0	0	0	0	0	0	0	0	0	3	5	0	0	0	0	0	0	0	0	0	0	0	0	0	0	0	0	0	0	0	0	0	0	4	0	k:Bacteria	p:Proteobacteria	c:Gammaproteobacteria	o:Burkholderiales	f:TRA320	g:uncultured_bacterium	g:uncultured_bacterium
S1R2.350	0	0	0	0	0	0	0	0	0	0	2	5	0	0	0	4	0	0	0	0	0	0	0	0	0	0	0	0	0	0	0	0	0	0	0	0	k:Bacteria	p:Bacteroidota	c:Bacteroidia	o:Chitinophagales	f:Chitinophagaceae	g:Puia	s:uncultured_bacterium
S1R2.352	0	0	0	0	0	0	0	0	0	0	2	0	0	0	0	0	0	0	0	0	0	0	0	0	0	0	0	0	0	0	0	0	0	0	0	0	k:Bacteria	p:Chloroflexi	c:Anaerolineae	o:RBG13549	f:uncultured_bacterium	f:uncultured_bacterium	f:uncultured_bacterium
S1R2.353	0	0	0	0	0	0	0	0	0	0	3	0	0	0	0	0	0	0	0	0	0	0	0	0	0	0	0	0	0	0	0	0	0	0	0	0	k:Bacteria	p:Proteobacteria	c:Gammaproteobacteria	o:JG36GS52	f:uncultured_gamma_proteobacterium	f:uncultured_gamma_proteobacterium	f:uncultured_gamma_proteobacterium
S1R2.354	0	0	0	0	0	0	0	0	0	0	4	0	0	0	0	0	0	7	0	0	0	0	0	0	0	0	0	0	0	0	0	0	0	0	0	0	k:Bacteria	p:Armatimonadota	c:Fimbriimonadia	o:Fimbriimonadales	f:Fimbriimonadaceae	g:uncultured_bacterium	g:uncultured_bacterium
S1R2.356	0	0	0	0	0	0	0	0	0	15	4	0	0	0	0	0	0	12	0	0	0	0	0	0	0	0	0	0	0	0	0	0	0	0	0	0	k:Bacteria	p:Actinobacteriota	c:Thermoleophilia	o:Gaiellales	f:uncultured	g:uncultured_bacterium	g:uncultured_bacterium
S1R2.358	0	0	0	0	0	0	0	0	0	4	3	0	0	0	0	0	0	0	0	0	0	0	0	0	0	0	0	0	0	0	0	0	0	0	0	0	k:Bacteria	p:Acidobacteriota	c:Subgroup_5	c:Subgroup_6	o:metagenome	o:metagenome	o:metagenome
S1R2.359	0	0	0	0	0	0	0	0	0	0	1	0	0	0	0	0	0	0	0	0	0	0	0	0	0	0	0	0	0	0	0	0	0	0	0	0	k:Bacteria	p:Armatimonadota	c:Fimbriimonadia	o:Fimbriimonadales	f:Fimbriimonadaceae	g:uncultured_bacterium	g:uncultured_bacterium
S1R2.360	0	0	0	0	0	0	0	0	0	2	3	0	0	0	0	0	0	0	0	0	0	0	0	0	0	0	0	0	0	0	0	0	0	0	0	0	k:Bacteria	p:Bacteroidota	c:Kryptonia	o:Kryptoniales	f:BSV26	g:uncultured_Chlorobi_bacterium	g:uncultured_Chlorobi_bacterium
S1R2.362	0	0	0	0	0	0	0	0	0	0	7	0	0	0	0	0	0	0	0	0	0	0	0	0	0	0	0	0	0	0	0	0	0	0	0	0	k:Bacteria	p:Firmicutes	c:Bacilli	o:Bacillales	f:Planococcaceae	g:Lysinibacillus	s:uncultured_bacterium
S1R2.364	0	0	0	0	0	0	0	0	0	0	4	2	0	0	0	0	0	0	0	0	0	0	0	0	0	0	0	0	0	0	0	0	0	0	0	0	k:Bacteria	p:Armatimonadota	c:Fimbriimonadia	o:Fimbriimonadales	f:uncultured_bacterium	f:uncultured_bacterium	f:uncultured_bacterium
S1R2.366	0	0	0	0	0	0	0	0	0	0	10	0	0	0	0	0	0	11	4	0	0	0	0	0	0	0	0	0	2	0	0	0	0	0	0	0	k:Bacteria	p:Planctomycetota	c:Phycisphaerae	o:Pla1	o:Pla1	o:Pla1	o:Pla1
S1R2.367	0	0	0	0	0	0	0	0	0	0	4	0	0	0	5	0	0	0	0	0	0	0	0	0	0	0	0	0	0	0	0	0	0	0	0	0	k:Bacteria	p:Bacteroidota	c:Kryptonia	o:Kryptoniales	f:BSV26	g:uncultured_bacterium	g:uncultured_bacterium
S1R2.368	0	0	0	0	0	0	0	0	0	0	5	0	0	0	0	0	0	0	0	0	0	0	0	0	0	0	0	0	0	0	0	0	0	0	0	0	k:Bacteria	p:Acidobacteriota	c:Thermoanaerobaculia	o:Thermoanaerobaculales	f:Thermoanaerobaculaceae	g:Subgroup_10	s:uncultured_bacterium
S1R2.372	0	0	0	0	0	0	0	0	0	0	4	0	0	0	0	0	0	0	0	0	0	0	0	0	0	0	0	0	0	0	0	0	0	0	0	0	k:Bacteria	p:Desulfobacterota	c:Desulfobacteria	o:Desulfatiglandales	f:Desulfatiglandaceae	g:Desulfatiglans	s:uncultured_bacterium
S1R2.379	0	0	0	0	0	0	0	0	0	0	4	0	0	0	0	0	0	0	0	0	0	0	0	0	0	0	0	0	0	0	0	0	0	0	0	0	k:Bacteria	p:Desulfobacterota	c:Desulfobulbia	o:Desulfobulbales	f:Desulfocapsaceae	g:uncultured	s:uncultured_bacterium
S1R2.381	0	0	0	0	0	0	0	0	0	0	3	0	0	0	0	0	0	0	0	0	0	0	0	0	0	0	0	0	0	0	0	0	0	0	0	0	k:Bacteria	p:Chloroflexi	c:Anaerolineae	o:SBR1031	f:A4b	g:uncultured_bacterium	g:uncultured_bacterium
S1R2.382	0	0	0	0	0	0	0	0	0	0	4	0	0	4	0	0	0	0	0	0	0	0	0	0	0	0	0	0	0	0	0	0	0	0	0	0	k:Bacteria	p:Chloroflexi	c:Dehalococcoidia	o:Sh765BTzT20	f:uncultured_bacterium	f:uncultured_bacterium	f:uncultured_bacterium
S1R2.383	0	0	0	0	0	0	0	0	0	0	2	0	0	0	0	0	0	0	0	0	0	0	0	0	0	0	0	0	0	0	0	0	0	0	0	0	k:Bacteria	p:Myxococcota	c:Polyangia	o:mle127	f:uncultured_bacterium	f:uncultured_bacterium	f:uncultured_bacterium
S1R2.386	0	0	0	0	0	0	0	0	0	0	5	0	0	0	0	0	0	0	0	0	0	0	0	0	0	0	0	0	0	0	0	0	0	0	0	0	k:Bacteria	p:Myxococcota	c:Polyangia	o:Polyangiales	f:Polyangiaceae	g:Pajaroellobacter	s:uncultured_Polyangiaceae_bacterium
S1R2.388	0	0	0	0	0	0	0	0	0	0	8	0	0	0	0	0	0	0	0	0	0	0	0	0	0	0	0	0	0	0	0	0	0	0	0	0	k:Bacteria	p:Acidobacteriota	c:Subgroup_22	c:Subgroup_22	o:uncultured_bacterium	o:uncultured_bacterium	o:uncultured_bacterium
S1R2.390	0	0	0	0	0	0	0	0	0	10	1	3	0	4	0	0	0	0	0	12	0	2	0	0	0	3	0	0	0	0	0	0	0	0	0	0	k:Archaea	p:Halobacterota	c:Methanosarcinia	o:Methanosarciniales	f:Methanosarcinaceae	g:Methanosarcina	s:uncultured_archaeon
S1R2.393	0	0	0	0	0	0	0	0	0	0	3	0	0	0	0	0	0	0	0	0	0	0	0	0	0	0	0	0	0	0	0	0	0	0	0	0	k:Bacteria	p:Desulfobacterota	p:Desulfobacterota	p:Desulfobacterota	f:Desulfobulbaceae	g:Desulfobulbus	s:uncultured_bacterium
S1R2.395	0	0	0	0	0	0	0	0	0	0	3	0	0	0	0	0	0	0	0	0	0	0	0	0	0	0	0	0	0	0	0	0	0	0	0	0	k:Bacteria	p:Latescibacterota	p:Latescibacterota	p:Latescibacterota	c:uncultured_bacterium	c:uncultured_bacterium	c:uncultured_bacterium
S1R2.396	0	0	0	0	0	0	0	0	0	0	4	0	0	0	0	0	0	0	0	0	0	0	0	0	0	0	0	0	0	0	0	0	0	0	0	0	k:Bacteria	p:Myxococcota	c:Polyangia	o:Polyangiales	f:Sandaracinaceae	g:uncultured	s:uncultured_soil_bacterium
S1R2.398	0	0	0	0	0	0	0	0	0	0	2	0	0	0	0	1	0	0	0	0	0	0	0	0	0	0	0	0	0	0	0	0	0	0	0	0	k:Bacteria	p:Chloroflexi	c:SHA26	c:SHA26	o:uncultured_soil_bacterium	o:uncultured_soil_bacterium	o:uncultured_soil_bacterium
S1R2.399	0	0	0	0	0	0	0	0	0	0	3	1	6	4	0	0	4	0	0	0	0	0	0	0	0	0	0	0	0	0	0	0	0	0	0	0	k:Bacteria	p:Bdellovibrionota	c:Oligoflexia	o:053A03BDIP58	f:uncultured_delta_proteobacterium	g:Deferrisoma	s:uncultured_bacterium
S1R2.400	0	0	0	0	0	0	0	0	0	0	11	0	0	0	0	0	0	0	0	0	0	0	0	0	0	0	0	0	0	0	0	0	0	0	0	0	k:Bacteria	p:NB1j	p:NB1j	p:NB1j	c:uncultured_bacterium	c:uncultured_bacterium	c:uncultured_bacterium
S1R2.401	0	0	0	0	0	0	0	0	0	0	5	0	0	0	4	0	0	0	0	0	0	0	0	0	0	0	0	0	0	0	0	0	0	0	0	0	k:Bacteria	p:Chloroflexi	c:Anaerolineae	o:Anaerolineales	f:Anaerolineaceae	g:uncultured	s:uncultured_bacterium
S1R2.403	0	0	0	0	0	0	0	0	0	0	3	0	0	0	0	1	0	0	0	0	0	0	0	0	0	0	0	0	0	0	0	0	0	0	0	0	k:Bacteria	p:Actinobacteriota	c:Thermoleophilia	o:Solirubrobacterales	f:6714	g:uncultured_bacterium	g:uncultured_bacterium
S1R2.408	0	0	0	0	0	0	0	0	0	0	3	0	0	0	0	0	0	0	0	0	0	0	0	0	0	0	0	0	0	0	0	0	0	0	0	0	k:Bacteria	p:Acidobacteriota	c:Vicinamibacteria	o:Vicinamibacterales	f:uncultured	g:uncultured_bacterium	s:uncultured_Acidobacteria_bacterium
S1R2.413	1	0	0	0	0	0	0	0	0	0	1	1	0	0	7	0	0	7	0	0	1	0	0	0	0	0	0	0	0	0	0	0	0	2	0	0	k:Bacteria	p:Acidobacteriota	c:Vicinamibacteria	o:Vicinamibacterales	f:Vicinamibacteraceae	g:uncultured_bacterium	g:uncultured_bacterium
S1R2.415	0	0	0	0	0	0	0	0	0	0	4	0	0	0	0	0	0	0	0	0	0	0	0	0	0	0	0	0	0	0	0	0	0	0	0	0	k:Bacteria	p:Bacteroidota	c:Bacteroidia	o:Chitinophagales	f:Chitinophagaceae	g:UTBCD1	s:uncultured_bacterium
S1R2.416	0	0	0	0	0	0	0	0	0	0	1	0	0	0	0	0	0	0	0	0	0	0	0	0	0	0	0	0	0	0	0	0	0	0	0	0	k:Bacteria	p:Verrucomicrobiota	c:Verrucomicrobiae	o:Pedosphaerales	f:Pedosphaeraceae	g:Ellin516	s:uncultured_bacterium
S1R2.417	0	0	0	0	0	0	0	0	0	0	1	0	0	0	0	0	0	0	0	0	0	0	0	0	2	0	0	0	0	0	0	0	0	0	0	0	k:Bacteria	p:Proteobacteria	c:Gammaproteobacteria	o:Arenicellales	f:Arenicellaceae	g:uncultured	s:uncultured_Chromatiaceae_bacterium
S1R2.419	0	0	0	0	0	0	0	0	0	0	1	0	0	0	0	0	0	0	0	0	0	0	0	0	0	0	0	0	0	0	0	0	0	0	0	0	k:Bacteria	p:Chloroflexi	c:Anaerolineae	o:Anaerolineales	f:Anaerolineaceae	g:uncultured	s:uncultured_bacterium
S1R2.426	3	0	0	0	0	0	0	0	0	0	2	0	3	0	4	25	0	0	0	0	0	0	0	0	0	0	0	0	0	0	0	0	0	0	0	0	k:Bacteria	p:Acidobacteriota	c:Holophagae	o:Holophagales	f:Holophagaceae	g:Geothrix	s:Geothrix_fermentans
S1R2.427	0	0	0	0	0	0	0	0	0	0	2	0	0	0	0	0	0	0	0	0	5	0	0	0	0	0	0	0	0	0	0	0	0	0	0	0	k:Bacteria	p:Proteobacteria	c:Alphaproteobacteria	o:Rhizobiales	f:Xanthobacteraceae	g:Bradyrhizobium	s:Bradyrhizobium_viridifuturi
S1R2.437	0	0	0	0	0	0	0	0	0	0	2	0	0	0	0	0	0	0	0	0	0	0	0	0	0	0	0	0	0	0	0	0	0	0	0	0	k:Bacteria	p:Verrucomicrobiota	c:Verrucomicrobiae	o:Pedosphaerales	f:Pedosphaeraceae	g:uncultured	s:uncultured_bacterium
S1R2.440	0	0	0	0	0	0	0	0	0	0	2	0	0	0	0	0	3	0	0	0	0	0	0	0	0	0	0	0	0	0	0	0	7	0	0	0	k:Bacteria	p:Myxococcota	c:Polyangia	o:Polyangiales	f:Polyangiaceae	g:Pajaroellobacter	s:uncultured_bacterium
S1R2.441	0	0	0	0	0	0	0	0	0	0	6	0	0	0	0	0	0	0	0	0	0	0	0	0	0	0	0	0	0	0	0	0	0	0	0	0	k:Bacteria	p:Proteobacteria	c:Gammaproteobacteria	o:Burkholderiales	f:TRA320	g:uncultured_bacterium	s:uncultured_bacterium
S1R2.445	0	0	0	0	0	0	0	0	0	0	2	0	0	0	0	0	0	0	1	0	0	3	0	0	0	0	2	0	0	0	0	0	0	0	0	0	k:Bacteria	p:Acidobacteriota	c:Holophagae	o:Subgroup_7	f:uncultured_bacterium	f:uncultured_bacterium	f:uncultured_bacterium
S1R2.447	0	0	0	0	0	0	0	0	0	0	4	0	0	0	0	0	0	0	0	0	0	0	0	0	0	0	0	0	0	0	0	0	0	0	0	0	k:Bacteria	p:Acidobacteriota	c:Subgroup_18	c:Subgroup_18	o:uncultured_bacterium	o:uncultured_bacterium	o:uncultured_bacterium
S1R2.449	0	0	0	0	0	0	0	0	0	0	4	0	0	0	0	0	0	0	0	0	0	0	0	0	0	0	0	0	0	0	0	0	0	0	0	0	k:Bacteria	p:Bacteroidota	c:Bacteroidia	o:Chitinophagales	f:uncultured	g:uncultured_bacterium	g:uncultured_bacterium
S1R2.450	0	0	0	0	0	0	0	0	0	0	2	0	0	0	0	0	0	0	0	0	0	0	0	0	0	0	0	0	0	0	0	0	0	0	0	0	k:Bacteria	p:Acidobacteriota	c:Subgroup_5	c:Subgroup_5	o:uncultured_Acidobacteria_bacterium	o:uncultured_Acidobacteria_bacterium	o:uncultured_Acidobacteria_bacterium
S1R2.452	0	0	0	0	0	0	0	0	0	0	2	0	0	0	0	0	0	0	0	0	0	0	0	0	0	0	0	0	0	0	0	0	0	0	0	0	k:Bacteria	p:Bacteroidota	c:Bacteroidia	o:Chitinophagales	f:Chitinophagaceae	g:Aurantisolimonas	s:uncultured_Chitinophagaceae_bacterium
S1R2.457	0	0	0	0	0	0	0	0	0	0	2	0	0	0	0	0	0	0	0	0	0	0	0	0	0	0	0	0	0	0	0	0	0	0	0	0	k:Bacteria	p:Proteobacteria	c:Gammaproteobacteria	o:Burkholderiales	f:uncultured	g:uncultured_bacterium	g:uncultured_bacterium
S1R2.464	0	0	0	0	0	0	0	0	0	0	18	0	2	2	0	0	0	0	0	0	0	0	0	0	0	0	0	0	0	0	0	0	0	0	0	0	k:Bacteria	p:Chloroflexi	c:Ktedonobacteria	o:Ktedonobacterales	f:Ktedonobacteraceae	g:HSB_OF53F07	s:uncultured_bacterium
S1R2.466	0	0	0	0	0	0	0	0	0	0	5	0	0	0	0	14	0	0	0	0	0	0	0	0	0	0	0	0	0	0	0	0	0	0	0	0	k:Bacteria	p:Proteobacteria	c:Gammaproteobacteria	o:Methylococcales	f:Methylococcaceae	g:Methyloterricola	s:Methyloterricola_oryzae
S1R2.490	0	0	0	0	0	0	0	0	0	0	3	0	0	0	0	0	0	0	0	0	0	0	0	0	0	0	0	0	0	0	0	0	0	0	0	0	k:Bacteria	p:Acidobacteriota	c:Acidobacteriae	o:Bryobacterales	f:Bryobacteraceae	g:Bryobacter	s:uncultured_bacterium
S1R2.511	0	0	0	0	0	0	0	0	0	0	2	0	0	0	0	0	0	0	0	0	0	0	0	0	0	0	0	0	0	0	0	0	0	0	0	0	k:Bacteria	p:Actinobacteriota	c:MBA2108	c:MBA2108	o:uncultured_bacterium	o:uncultured_bacterium	o:uncultured_bacterium
S1R2.513	0	0	0	0	0	0	0	0	0	0	6	0	0	0	0	0	0	0	0	0	0	0	0	0	0	0	0	0	0	0	0	0	0	0	0	0	k:Bacteria	p:Proteobacteria	c:Gammaproteobacteria	o:Methylococcales	f:Methylomonadaceae	g:uncultured	s:uncultured_bacterium
S1R2.517	0	0	0	0	0	0	0	0	0	0	6	0	0	0	0	0	0	0	0	0	0	0	0	0	0	0	0	0	0	0	0	0	0	0	0	0	k:Bacteria	p:Planctomycetota	c:Planctomycetes	o:Pirellulales	f:Pirellulaceae	g:uncultured	s:uncultured_bacterium
S1R2.52	0	0	0	0	0	0	0	0	0	6	8	4	7	5	1	2	0	0	0	11	0	0	0	3	0	5	0	0	0	0	0	0	0	0	0	0	k:Bacteria	p:Acidobacteriota	c:Acidobacteriae	o:Acidobacteriales	f:Koribacteraceae	g:Candidatus_Koribacter	s:uncultured_Acidobacteria_bacterium
S1R2.520	0	0	0	0	0	0	0	0	0	0	6	0	0	0	0	0	0	0	0	0	0	0	0	0	0	0	0	0	0	0	0	0	0	0	0	0	k:Bacteria	p:Chloroflexi	c:Dehalococcoidia	o:FW22	f:uncultured_bacterium	f:uncultured_bacterium	f:uncultured_bacterium
S1R2.524	0	0	0	0	0	0	0	0	0	0	30	0	0	0	0	0	0	0	0	0	0	0	0	0	0	0	0	0	0	0	0	0	0	0	0	0	k:Bacteria	p:Actinobacteriota	c:Actinobacteria	o:Micromonosporales	f:Micromonosporaceae	g:Micromonospora	s:uncultured_bacterium
S1R2.525	0	0	0	0	0	0	0	0	0	0	6	1	0	0	0	0	0	0	0	0	0	0	0	0	0	0	0	0	0	0	0	0	0	0	0	0	k:Bacteria	p:Planctomycetota	c:Planctomycetes	o:Gemmatales	f:Gemmataceae	g:uncultured	s:uncultured_planctomycete
S1R2.527	0	0	0	0	0	0	0	0	0	0	5	0	0	0	0	0	0	0	0	0	0	0	0	0	0	0	0	0	0	0	0	0	0	0	0	0	k:Bacteria	p:Planctomycetota	c:Phycisphaerae	o:Tepidisphaerales	f:WD2101	f:WD2101	f:WD2101
S1R2.528	0	0	0	0	0	0	0	0	0	0	3	0	0	0	0	0	0	0	0	0	0	0	0	0	0	0	0	0	0	0	0	0	0	0	0	0	k:Bacteria	p:Proteobacteria	c:Gammaproteobacteria	o:Burkholderiales	f:Nitrosomonadaceae	g:9661	s:uncultured_bacterium
S1R2.529	0	0	0	0	0	0	0	0	0	0	29	0	0	0	0	0	0	0	0	0	0	0	0	0	0	0	0	0	0	0	0	0	0	0	0	0	k:Bacteria	p:Sumerlaeota	c:Sumerlaeia	o:Sumerlaeales	f:Sumerlaeaceae	g:Sumerlaea	s:uncultured_soil_bacterium_PBSIII18
S1R2.53	0	0	0	0	0	0	0	0	0	7	9	0	0	0	2	0	0	0	0	0	0	0	0	0	0	0	0	0	0	0	0	0	0	0	0	0	k:Bacteria	p:Chloroflexi	c:Anaerolineae	o:Anaerolineales	f:Anaerolineaceae	g:RBG165814	s:uncultured_Bellilinea_sp.
S1R2.530	0	0	0	0	0	0	0	0	0	0	4	0	0	0	0	0	0	0	0	0	0	0	0	0	0	0	0	0	0	0	0	0	0	0	0	0	k:Bacteria	p:Verrucomicrobiota	c:Verrucomicrobiae	o:Pedosphaerales	f:Pedosphaeraceae	g:uncultured_bacterium	s:uncultured_bacterium
S1R2.531	0	0	0	0	0	0	0	0	0	0	2	0	0	0	0	0	0	0	0	0	0	0	0	0	0	0	0	0	0	0	0	0	0	0	0	0	k:Bacteria	p:Proteobacteria	c:Gammaproteobacteria	o:Diplorickettsiales	f:Diplorickettsiaceae	g:Aquicella	s:uncultured_bacterium
S1R2.535	0	0	0	0	0	0	0	0	0	0	3	0	0	0	0	0	0	0	0	0	0	0	0	0	0	0	0	0	0	0	0	0	0	0	0	0	k:Bacteria	p:Planctomycetota	c:Phycisphaerae	o:MSBL9	f:GWC24544	g:uncultured_bacterium	g:uncultured_bacterium
S1R2.537	0	0	0	0	0	0	0	0	0	0	3	0	14	0	0	0	0	0	0	0	0	0	0	0	0	0	0	0	0	0	0	0	0	0	0	0	k:Bacteria	p:Bacteroidota	c:Kryptonia	o:Kryptoniales	f:BSV26	g:uncultured_bacterium	g:uncultured_bacterium
S1R2.539	0	2	0	0	0	0	0	0	0	0	8	5	0	0	11	0	0	0	0	0	0	0	0	0	0	0	0	0	0	0	0	0	0	0	0	0	k:Bacteria	p:Bacteroidota	c:Bacteroidia	o:Sphingobacteriales	f:Lentimicrobiaceae	g:uncultured_bacterium	g:uncultured_bacterium
S1R2.543	0	0	0	0	0	0	0	0	0	0	11	0	0	0	0	0	0	0	0	0	0	0	0	0	0	0	0	0	0	0	0	0	0	0	0	0	k:Bacteria	p:Chloroflexi	c:Anaerolineae	o:SBR1031	f:uncultured_sludge_bacterium_H5	f:uncultured_sludge_bacterium_H5	f:uncultured_sludge_bacterium_H5
S1R2.546	0	0	0	0	0	0	0	0	0	0	1	0	0	0	0	0	0	0	0	0	0	0	0	0	0	0	0	0	0	0	0	0	0	0	0	0	k:Bacteria	p:Chloroflexi	c:Anaerolineae	o:SBR1031	f:A4b	g:uncultured_bacterium	g:uncultured_bacterium
S1R2.55	0	0	0	0	0	0	0	0	0	0	10	0	0	0	0	2	0	0	0	0	0	0	0	0	0	0	0	0	0	0	0	0	0	0	0	0	k:Bacteria	p:MBNT15	p:Desulfobacterota	p:Desulfobacterota	o:uncultured_bacterium	o:uncultured_bacterium	o:uncultured_bacterium
S1R2.550	0	0	0	0	0	0	0	0	0	0	15	0	0	0	0	0	0	0	0	0	0	0	0	0	0	0	0	0	0	0	0	0	0	0	0	0	k:Bacteria	p:Actinobacteriota	c:Actinobacteria	o:Frankiales	f:Acidothermaceae	g:Acidothermus	s:bacterium_Ellin5129
S1R2.552	0	0	0	0	0	0	0	0	0	0	3	0	0	3	0	0	0	0	0	0	0	0	0	0	0	0	0	0	0	0	0	0	0	0	0	0	k:Bacteria	p:Chloroflexi	c:Anaerolineae	o:Anaerolineales	f:Anaerolineaceae	g:Anaerolinea	s:metagenome
S1R2.555	0	0	0	0	0	0	0	0	0	0	2	0	0	0	0	0	0	0	0	0	0	0	0	0	0	0	0	0	0	0	0	0	0	0	0	0	k:Bacteria	p:Chloroflexi	c:Anaerolineae	o:SBR1031	f:uncultured_bacterium	f:uncultured_bacterium	f:uncultured_bacterium
S1R2.565	0	0	0	0	0	0	0	0	0	0	3	0	0	0	0	0	0	0	0	0	0	0	0	0	0	0	0	0	0	0	0	0	0	0	0	0	k:Bacteria	p:Myxococcota	c:Myxococcia	o:Myxococcales	f:Myxococcaceae	g:P3OB42	s:uncultured_Cystobacterineae_bacterium
S1R2.566	0	0	0	0	0	0	0	0	0	0	4	0	0	0	2	0	0	0	0	0	0	0	0	0	0	0	0	0	0	0	0	0	0	0	0	0	k:Bacteria	p:NB1j	p:NB1j	p:NB1j	c:uncultured_Desulfoglaeba_sp.	c:uncultured_Desulfoglaeba_sp.	c:uncultured_Desulfoglaeba_sp.
S1R2.568	0	0	0	0	0	0	0	0	0	0	8	0	0	0	0	0	0	0	0	0	0	0	0	0	0	0	0	0	0	0	0	0	0	0	0	0	k:Bacteria	p:Chloroflexi	c:TK10	c:TK10	o:uncultured_Chloroflexi_bacterium	o:uncultured_Chloroflexi_bacterium	o:uncultured_Chloroflexi_bacterium
S1R2.569	0	0	0	0	0	0	0	0	0	0	2	0	0	0	0	0	0	0	0	0	0	0	0	0	0	0	0	0	0	0	0	0	0	0	0	0	k:Bacteria	p:Planctomycetota	c:Planctomycetes	o:Pirellulales	f:Pirellulaceae	g:uncultured	s:uncultured_bacterium
S1R2.573	0	0	0	0	6	0	0	0	0	0	5	0	0	0	0	0	0	0	0	0	0	0	0	0	0	0	0	0	0	0	0	0	0	0	0	0	k:Bacteria	p:Bacteroidota	c:Bacteroidia	o:Cytophagales	f:Microscillaceae	g:uncultured	s:uncultured_bacterium
S1R2.574	0	0	0	0	0	0	0	0	0	0	16	0	0	0	0	0	0	0	0	0	0	0	0	0	0	0	0	0	0	0	0	0	0	0	0	0	k:Bacteria	p:Planctomycetota	c:Phycisphaerae	o:Tepidisphaerales	f:WD2101	g:uncultured_bacterium	g:uncultured_bacterium
S1R2.576	0	0	0	0	0	0	0	0	0	0	3	0	0	0	0	0	0	0	0	0	0	0	0	0	0	0	0	0	0	0	0	0	0	0	0	0	k:Bacteria	p:Myxococcota	c:Polyangia	o:Polyangiales	f:Polyangiaceae	g:Pajaroellobacter	s:uncultured_bacterium
S1R2.577	0	0	0	0	0	0	0	0	0	0	2	0	0	0	0	0	0	0	0	0	0	0	0	0	0	0	0	0	0	0	0	0	0	0	0	0	k:Bacteria	p:Proteobacteria	c:Alphaproteobacteria	o:Elsterales	f:uncultured	g:uncultured_bacterium	g:uncultured_bacterium
S1R2.580	0	0	0	0	0	0	0	0	0	0	3	0	0	0	0	0	0	0	0	0	0	0	0	0	0	0	0	0	0	0	0	0	0	0	0	0	k:Bacteria	p:Proteobacteria	c:Alphaproteobacteria	c:Alphaproteobacteria	f:Rhodospirillaceae_bacterium_HEG_6	f:Rhodospirillaceae_bacterium_HEG_6	f:Rhodospirillaceae_bacterium_HEG_6
S1R2.582	0	0	0	0	0	0	0	0	0	6	4	0	3	0	0	0	0	0	0	0	0	0	0	0	0	0	0	0	0	0	0	0	0	0	0	0	k:Bacteria	p:Planctomycetota	c:Planctomycetes	o:Gemmatales	f:Gemmataceae	g:uncultured	s:uncultured_bacterium
S1R2.583	0	0	0	0	0	0	0	0	0	0	1	0	0	0	0	0	0	0	0	0	0	0	0	0	0	0	0	0	0	0	0	0	0	0	0	0	k:Bacteria	p:Proteobacteria	c:Alphaproteobacteria	o:Azospirillales	f:uncultured	g:uncultured_bacterium	g:uncultured_bacterium
S1R2.585	0	0	0	0	0	0	0	0	0	0	1	0	0	0	0	0	0	0	0	0	0	0	0	0	0	3	0	0	0	0	0	0	0	0	0	0	k:Bacteria	p:Proteobacteria	c:Gammaproteobacteria	o:Burkholderiales	f:Nitrosomonadaceae	g:mle17	s:uncultured_bacterium
S1R2.586	0	0	0	0	0	0	0	0	0	0	13	0	0	0	0	0	0	0	0	0	0	0	0	0	0	0	0	0	0	0	0	0	0	0	0	0	k:Bacteria	p:Planctomycetota	c:Planctomycetes	o:Pirellulales	f:Pirellulaceae	g:uncultured	s:uncultured_bacterium
S1R2.587	0	0	0	0	0	0	0	0	0	0	10	0	0	0	0	0	0	0	0	0	0	0	0	0	0	0	0	0	0	0	0	0	0	0	0	0	k:Bacteria	p:Bacteroidota	c:Bacteroidia	o:Chitinophagales	f:Chitinophagaceae	g:uncultured	s:uncultured_Bacteroidetes_bacterium
S1R2.588	0	0	0	0	0	0	0	0	0	0	2	0	1	0	0	0	0	0	0	0	0	0	0	0	0	0	0	0	0	0	0	0	0	0	0	0	k:Bacteria	p:Acidobacteriota	c:Holophagae	o:Subgroup_7	f:uncultured_Acidobacterium_sp.	f:uncultured_Acidobacterium_sp.	f:uncultured_Acidobacterium_sp.
S1R2.589	0	0	0	0	0	0	0	0	0	0	2	0	2	0	0	0	0	0	0	0	0	0	0	0	0	0	0	0	0	0	0	0	0	0	0	0	k:Bacteria	p:Bacteroidota	c:SJA28	c:SJA28	o:uncultured_bacterium	o:uncultured_bacterium	o:uncultured_bacterium
S1R2.593	0	0	0	0	0	0	0	0	0	0	1	0	0	0	0	0	0	0	0	0	0	0	3	0	0	0	0	0	0	0	0	0	0	0	0	0	k:Bacteria	p:Proteobacteria	c:Gammaproteobacteria	o:Xanthomonadales	f:Xanthomonadaceae	g:Lysobacter	s:Lysobacter_sp.
S1R2.598	0	0	0	0	0	0	0	0	0	0	4	0	0	0	0	0	0	0	0	0	0	0	0	0	0	0	0	0	0	0	0	0	0	0	0	0	k:Bacteria	p:Bdellovibrionota	c:Oligoflexia	o:03196G20	f:uncultured_bacterium	f:uncultured_bacterium	f:uncultured_bacterium
S1R2.602	0	0	0	0	0	0	0	0	0	8	2	0	0	2	0	0	0	0	0	0	0	0	0	0	0	0	0	0	0	0	0	0	0	0	0	0	k:Bacteria	p:Bacteroidota	c:Bacteroidia	o:Cytophagales	f:Microscillaceae	g:uncultured	s:Bacteroidetes_bacterium_N2
S1R2.604	0	0	0	0	0	0	0	0	0	0	9	0	0	0	0	0	0	2	0	0	0	0	0	0	0	0	0	0	0	0	0	0	0	0	0	0	k:Bacteria	p:Actinobacteriota	c:Actinobacteria	o:Propionibacteriales	f:Nocardioidaceae	g:Marmoricola	s:Marmoricola_scoriae
S1R2.610	0	0	0	0	0	0	0	0	0	0	2	0	0	0	0	0	0	4	0	0	0	0	0	0	0	0	0	0	0	0	0	0	0	0	0	0	k:Bacteria	p:Planctomycetota	c:Planctomycetes	o:Gemmatales	f:Gemmataceae	g:uncultured	s:uncultured_bacterium
S1R2.611	0	0	0	0	0	0	0	0	0	0	9	0	0	0	0	0	0	0	0	0	0	0	0	0	0	0	0	0	0	0	0	0	0	0	0	0	k:Bacteria	p:Acidobacteriota	c:Subgroup_25	c:Subgroup_25	f:Anaerolineaceae	g:Longilinea	s:uncultured_bacterium
S1R2.612	0	0	0	0	0	0	0	0	0	0	2	0	0	0	4	0	0	0	0	0	0	0	0	0	0	0	0	0	0	0	0	0	0	0	0	0	k:Bacteria	p:Chloroflexi	c:Anaerolineae	o:RBG13549	f:uncultured_bacterium	f:uncultured_bacterium	f:uncultured_bacterium
S1R2.618	0	0	0	0	0	0	0	0	0	4	2	0	0	7	0	0	0	0	0	0	0	0	0	0	0	0	0	0	0	0	0	0	0	0	0	0	k:Bacteria	p:Armatimonadota	c:Fimbriimonadia	o:Fimbriimonadales	f:Fimbriimonadaceae	g:uncultured_bacterium	g:uncultured_bacterium
S1R2.619	0	0	0	0	0	0	0	0	0	0	1	0	0	0	0	0	0	0	0	0	0	0	1	0	0	0	0	0	0	0	0	0	0	0	0	0	k:Bacteria	p:Myxococcota	c:Polyangia	o:Polyangiales	f:Phaselicystidaceae	g:Phaselicystis	s:uncultured_bacterium
S1R2.621	0	0	0	0	0	0	0	0	0	0	3	0	0	0	0	0	0	0	0	0	0	0	0	0	0	0	0	0	0	0	0	0	0	0	0	0	k:Bacteria	p:Chloroflexi	c:Dehalococcoidia	o:Dehalococcoidales	f:Dehalococcoidaceae	g:Dehalogenimonas	s:uncultured_Dehalogenimonas_sp.
S1R2.623	0	0	0	0	0	0	0	0	0	0	6	0	0	0	0	0	0	0	0	0	0	0	0	0	0	0	0	0	0	0	0	0	0	0	0	0	k:Bacteria	p:Elusimicrobiota	p:Desulfobacterota	c:Lineage_IIa	o:uncultured_bacterium	o:uncultured_bacterium	o:uncultured_bacterium
S1R2.624	0	0	0	0	0	0	0	0	0	0	2	0	0	0	0	0	0	0	0	0	0	0	0	0	0	0	0	0	0	0	0	0	0	0	0	0	k:Bacteria	p:Nitrospirota	c:Thermodesulfovibrionia	c:Thermodesulfovibrionia	f:uncultured_bacterium	f:uncultured_bacterium	f:uncultured_bacterium
S1R2.626	0	0	0	0	0	0	0	0	0	0	12	0	0	0	0	0	0	0	0	0	0	0	0	0	0	0	0	0	0	0	0	0	0	0	0	0	k:Bacteria	p:Proteobacteria	c:Gammaproteobacteria	o:Steroidobacterales	f:Steroidobacteraceae	g:uncultured	s:uncultured_bacterium
S1R2.641	0	0	0	0	0	0	0	0	0	0	4	3	0	0	0	0	0	0	0	0	0	0	0	0	0	0	0	0	0	0	0	0	0	0	0	0	k:Bacteria	p:Planctomycetota	c:Planctomycetes	o:Pirellulales	f:Pirellulaceae	g:Pir4	g:Pir4
S1R2.642	0	0	0	0	0	0	0	0	0	0	2	0	0	0	0	0	0	0	0	0	0	0	0	0	0	0	0	0	0	0	0	0	0	0	0	0	k:Bacteria	p:Chloroflexi	c:Anaerolineae	o:Anaerolineales	f:Anaerolineaceae	g:Anaerolinea	s:uncultured_bacterium
S1R2.644	0	0	0	0	0	0	0	0	0	0	11	0	0	0	0	0	0	0	0	0	0	0	0	0	0	0	0	0	0	0	0	0	0	0	0	0	k:Bacteria	p:Proteobacteria	c:Gammaproteobacteria	o:Cellvibrionales	f:Spongiibacteraceae	g:BD17	s:uncultured_bacterium
S1R2.645	0	0	0	0	0	0	0	0	0	0	2	0	0	0	0	0	0	0	0	0	0	1	0	0	0	0	0	8	0	0	0	0	0	0	0	0	k:Bacteria	p:Proteobacteria	c:Gammaproteobacteria	o:Xanthomonadales	f:Xanthomonadaceae	g:Arenimonas	s:uncultured_bacterium
S1R2.656	0	0	0	0	0	0	0	0	0	0	1	0	0	0	0	13	0	0	0	0	0	0	0	0	0	0	0	0	0	0	0	0	0	0	0	0	k:Bacteria	p:Actinobacteriota	c:Thermoleophilia	o:Gaiellales	f:uncultured	g:uncultured_bacterium	g:uncultured_bacterium
S1R2.66	0	0	0	0	0	0	0	0	0	0	8	3	0	0	7	0	0	0	0	0	0	0	0	0	0	0	0	0	0	8	0	0	2	0	0	0	k:Bacteria	p:Acidobacteriota	c:Subgroup_18	c:Subgroup_18	o:uncultured_bacterium	o:uncultured_bacterium	o:uncultured_bacterium
S1R2.660	0	0	0	0	0	0	0	0	0	0	4	0	0	0	0	0	0	0	0	0	0	0	0	0	0	0	0	0	0	0	0	0	0	0	0	0	k:Bacteria	p:Proteobacteria	c:Gammaproteobacteria	o:Burkholderiales	f:B17BS	g:uncultured_bacterium	s:metagenome
S1R2.663	0	0	0	0	0	0	0	0	0	0	3	0	0	0	0	0	0	0	0	0	0	0	0	0	0	0	0	0	0	0	0	0	0	0	0	0	k:Bacteria	p:Proteobacteria	c:Alphaproteobacteria	c:Alphaproteobacteria	f:uncultured_bacterium	f:uncultured_bacterium	f:uncultured_bacterium
S1R2.671	0	0	0	0	0	0	0	0	0	0	3	0	0	0	0	0	0	0	0	0	0	0	0	0	0	0	0	0	0	0	0	0	0	0	0	0	k:Bacteria	p:Actinobacteriota	c:Actinobacteria	o:Micromonosporales	f:Micromonosporaceae	g:uncultured	s:uncultured_bacterium
S1R2.674	0	0	0	0	0	0	0	0	0	0	3	0	0	0	0	0	0	0	0	0	0	0	0	0	0	0	0	0	0	0	0	0	0	0	0	0	k:Bacteria	p:Proteobacteria	c:Gammaproteobacteria	o:Burkholderiales	f:Comamonadaceae	g:Variovorax	s:Variovorax_sp._CC1Q2
S1R2.678	0	0	0	0	0	0	0	0	0	0	3	0	0	0	0	0	0	0	0	0	0	0	0	0	0	0	0	0	0	0	0	0	0	0	0	0	k:Bacteria	p:Desulfobacterota	c:Syntrophobacteria	o:Syntrophobacterales	f:Syntrophobacteraceae	g:Syntrophobacter	s:uncultured_soil_bacterium
S1R2.687	0	0	0	0	0	0	0	0	0	0	3	0	0	0	0	0	0	0	0	0	0	0	0	0	0	0	0	0	0	0	0	0	0	0	0	0	k:Bacteria	p:Planctomycetota	c:Phycisphaerae	o:MSBL9	f:SG84	g:uncultured_planctomycete	g:uncultured_planctomycete
S1R2.691	0	0	0	0	0	0	0	0	0	0	3	0	0	0	0	0	0	0	0	0	0	0	0	0	0	0	0	0	0	0	0	0	0	0	0	0	k:Bacteria	p:Planctomycetota	c:Planctomycetes	o:Gemmatales	f:Gemmataceae	g:Gemmata	s:uncultured_bacterium
S1R2.70	0	0	0	0	0	0	0	0	0	0	8	0	0	0	0	0	0	0	0	0	0	0	0	0	0	0	0	0	0	0	0	0	0	0	0	0	k:Bacteria	p:Armatimonadota	c:Chthonomonadetes	o:Chthonomonadales	f:uncultured_bacterium	f:uncultured_bacterium	f:uncultured_bacterium
S1R2.704	0	0	0	0	0	0	0	0	0	0	10	0	0	0	0	0	0	0	0	0	0	0	0	0	0	0	0	0	0	0	0	0	0	0	0	0	k:Bacteria	p:Chloroflexi	c:Anaerolineae	o:RBG13549	f:uncultured_bacterium	f:uncultured_bacterium	f:uncultured_bacterium
S1R2.706	0	0	0	0	0	0	0	0	0	0	2	0	0	0	0	0	0	0	0	0	0	0	0	0	0	0	0	0	0	0	0	0	0	0	0	0	k:Bacteria	p:Nitrospirota	c:Thermodesulfovibrionia	c:Thermodesulfovibrionia	f:uncultured_bacterium	f:uncultured_bacterium	f:uncultured_bacterium
S1R2.715	0	0	0	0	0	0	0	0	0	0	5	0	0	0	0	0	0	0	0	0	0	0	0	0	0	0	0	0	0	0	0	0	0	0	0	0	k:Bacteria	p:Bacteroidota	c:Bacteroidia	o:Chitinophagales	f:Saprospiraceae	g:uncultured	s:uncultured_bacterium
S1R2.718	0	0	0	0	0	0	0	0	0	0	5	0	0	0	0	0	0	0	0	0	0	0	0	0	0	0	0	0	0	0	0	0	0	0	0	0	k:Bacteria	p:Myxococcota	c:Polyangia	o:Polyangiales	f:Polyangiaceae	g:Pajaroellobacter	s:uncultured_bacterium
S1R2.719	0	0	0	0	0	0	0	0	0	0	4	0	0	0	0	0	0	0	0	0	0	0	0	0	0	0	0	0	0	0	0	0	0	0	0	0	k:Bacteria	p:Proteobacteria	c:Alphaproteobacteria	o:Acetobacterales	f:Acetobacteraceae	g:uncultured	s:uncultured_bacterium
S1R2.73	0	0	0	0	0	0	0	0	0	2	5	0	10	10	1	9	0	2	0	0	0	0	1	2	0	0	0	0	0	0	0	0	0	0	0	0	k:Bacteria	p:Proteobacteria	c:Gammaproteobacteria	o:Burkholderiales	f:Sutterellaceae	g:uncultured	s:uncultured_bacterium
S1R2.74	0	0	0	0	0	0	0	0	0	0	9	0	0	1	6	1	0	0	0	0	0	0	0	0	0	0	0	0	0	0	0	0	0	0	0	0	k:Bacteria	p:Acidobacteriota	c:Acidobacteriae	o:GOUTB8	f:uncultured_bacterium	g:Bryobacter	s:uncultured_bacterium
S1R2.741	0	0	0	0	0	0	0	0	0	0	6	0	0	0	0	0	0	0	0	0	0	0	0	0	0	0	0	0	0	0	0	0	0	0	0	0	k:Bacteria	p:Acidobacteriota	c:Thermoanaerobaculia	o:Thermoanaerobaculales	f:Thermoanaerobaculaceae	g:Subgroup_10	s:uncultured_bacterium
S1R2.743	0	0	0	0	0	0	0	0	0	0	4	0	0	0	7	0	0	0	0	0	0	0	0	0	0	0	0	0	0	0	0	0	0	0	0	0	k:Bacteria	p:Proteobacteria	c:Gammaproteobacteria	o:Burkholderiales	f:Burkholderiaceae	g:Ralstonia	s:Ralstonia_pickettii
S1R2.768	0	0	0	0	0	0	0	0	0	0	5	0	0	0	0	0	0	0	0	0	0	0	0	0	0	0	0	0	0	0	0	0	0	0	0	0	k:Bacteria	p:Chloroflexi	c:Chloroflexia	o:Thermomicrobiales	f:JG30KFCM45	g:uncultured_bacterium	g:uncultured_bacterium
S1R2.781	0	0	0	0	0	0	0	0	0	0	7	0	0	0	0	0	0	0	0	0	0	0	0	0	0	0	0	0	0	0	0	0	0	0	0	0	k:Bacteria	p:Firmicutes	c:Clostridia	o:Eubacteriales	f:Eubacteriaceae	g:Acetobacterium	s:uncultured_bacterium
S1R2.785	0	0	0	0	0	0	0	0	0	0	29	0	0	0	0	0	0	0	0	0	0	0	0	0	0	0	0	0	0	0	0	0	0	0	0	0	k:Eukaryota	k:Eukaryota	k:Eukaryota	k:Eukaryota	k:Eukaryota	k:Eukaryota	k:Eukaryota
S1R2.786	0	0	0	0	0	0	0	0	0	0	3	0	0	0	0	0	0	0	0	0	0	0	0	0	0	0	0	0	0	0	0	0	0	0	0	0	k:Bacteria	p:Planctomycetota	c:Planctomycetes	o:Gemmatales	f:Gemmataceae	g:uncultured	s:uncultured_bacterium
S1R2.791	0	0	0	0	0	0	0	0	0	0	3	0	0	0	0	0	0	0	0	0	0	0	0	0	0	0	0	0	0	0	0	0	0	0	0	0	k:Bacteria	p:Proteobacteria	c:Gammaproteobacteria	o:Coxiellales	f:Coxiellaceae	g:Coxiella	s:uncultured_bacterium
S1R2.792	0	0	0	0	0	0	0	0	0	0	5	0	0	0	0	0	0	0	0	0	0	0	0	0	0	0	0	0	0	0	0	0	0	0	0	0	k:Bacteria	p:Proteobacteria	c:Alphaproteobacteria	o:Rickettsiales	f:SM2D12	g:uncultured_bacterium	s:uncultured_bacterium
S1R2.794	0	0	0	0	0	0	0	0	0	0	4	0	0	0	0	0	0	0	0	0	0	0	0	0	0	0	0	0	0	0	0	0	0	0	0	0	k:Bacteria	p:Bacteroidota	c:Bacteroidia	o:Bacteroidales	f:Tannerellaceae	g:Macellibacteroides	s:uncultured_bacterium
S1R2.799	0	0	0	0	0	0	0	0	0	0	15	0	0	0	0	0	0	0	0	0	0	0	0	0	0	0	0	0	0	0	0	0	0	0	0	0	k:Bacteria	p:Bacteroidota	c:Kapabacteria	o:Kapabacteriales	f:uncultured_bacterium	f:uncultured_bacterium	f:uncultured_bacterium
S1R2.805	0	0	0	0	0	0	0	0	0	0	5	0	0	0	0	0	0	0	0	0	0	0	0	0	0	0	0	0	0	0	0	0	0	0	0	0	k:Bacteria	p:Acidobacteriota	c:Blastocatellia	o:Blastocatellales	f:Blastocatellaceae	g:Blastocatella	s:uncultured_bacterium
S1R2.806	0	0	0	0	0	0	0	0	0	0	10	0	0	0	0	0	0	0	0	0	0	0	0	0	0	0	0	0	0	0	0	0	0	0	0	0	k:Bacteria	p:Planctomycetota	c:Phycisphaerae	o:Phycisphaerales	f:Phycisphaeraceae	g:SM1A02	s:uncultured_bacterium
S1R2.809	0	0	0	0	0	0	0	0	0	0	2	0	0	0	0	0	0	0	0	0	0	0	0	0	0	0	0	0	0	0	0	0	0	0	0	0	k:Bacteria	p:Proteobacteria	c:Alphaproteobacteria	c:Alphaproteobacteria	f:Rhodospirillaceae_bacterium	f:Rhodospirillaceae_bacterium	f:Rhodospirillaceae_bacterium
S1R2.81	0	0	0	0	0	0	0	0	0	14	7	2	0	0	0	0	0	0	0	0	0	0	2	0	2	0	0	0	0	0	0	0	0	0	0	0	k:Bacteria	p:Proteobacteria	c:Alphaproteobacteria	o:Rhizobiales	f:Rhizobiales_Incertae_Sedis	g:uncultured	s:uncultured_bacterium
S1R2.810	0	0	0	0	0	0	0	0	0	0	5	0	0	0	0	0	0	0	0	0	0	0	0	0	0	0	0	0	0	0	0	0	0	0	0	0	k:Bacteria	p:Armatimonadota	p:Armatimonadota	p:Armatimonadota	o:uncultured_bacterium	o:uncultured_bacterium	o:uncultured_bacterium
S1R2.814	0	0	0	0	0	0	0	0	0	0	12	0	0	0	0	0	0	0	0	0	0	0	0	0	0	0	0	0	0	0	0	0	0	0	0	0	k:Bacteria	p:Proteobacteria	c:Gammaproteobacteria	o:Xanthomonadales	f:Xanthomonadaceae	g:Lysobacter	s:Lysobacter_rhizosphaerae
S1R2.815	0	0	0	0	0	0	0	0	0	0	2	0	0	0	0	0	0	0	0	0	0	0	0	0	0	0	0	0	0	0	0	0	0	0	0	0	k:Bacteria	p:Verrucomicrobiota	c:Chlamydiae	o:Chlamydiales	f:Simkaniaceae	g:Ga0074140	s:metagenome
S1R2.817	0	0	0	0	0	0	0	0	0	0	2	0	0	0	0	0	0	0	0	0	0	0	0	0	0	0	0	0	0	0	0	0	0	0	0	0	k:Bacteria	p:Acidobacteriota	c:Acidobacteriae	o:Subgroup_2	f:uncultured_Acidobacteria_bacterium	f:uncultured_Acidobacteria_bacterium	f:uncultured_Acidobacteria_bacterium
S1R2.818	0	0	0	0	0	0	0	0	0	0	4	0	0	0	0	0	0	0	0	0	0	0	0	0	0	0	0	0	1	0	0	0	0	0	0	0	k:Bacteria	p:Latescibacterota	p:Latescibacterota	p:Latescibacterota	c:uncultured_bacterium	c:uncultured_bacterium	c:uncultured_bacterium
S1R2.819	0	0	0	0	0	0	0	0	0	0	13	0	0	0	0	0	0	0	0	0	0	0	0	0	0	0	0	0	0	0	0	0	0	0	0	0	k:Bacteria	p:Chloroflexi	c:P211E	c:P211E	o:uncultured_bacterium	o:uncultured_bacterium	o:uncultured_bacterium
S1R2.82	0	0	0	0	0	0	0	0	0	0	6	0	0	0	0	0	0	0	0	0	0	0	0	0	0	0	0	0	0	0	0	0	0	0	0	0	k:Bacteria	p:Actinobacteriota	c:Coriobacteriia	o:OPB41	f:uncultured_Coriobacteriaceae_bacterium	f:uncultured_Coriobacteriaceae_bacterium	f:uncultured_Coriobacteriaceae_bacterium
S1R2.832	0	0	0	0	0	0	0	0	0	0	3	0	0	0	0	0	0	0	0	0	0	0	0	0	0	0	0	0	0	0	0	0	0	0	0	0	k:Bacteria	p:Proteobacteria	c:Gammaproteobacteria	c:Gammaproteobacteria	f:metagenome	f:metagenome	f:metagenome
S1R2.843	0	0	0	0	0	0	0	0	0	0	2	0	0	0	0	0	0	0	0	0	0	0	0	0	0	0	0	0	0	0	0	0	0	0	0	0	k:Bacteria	p:Chloroflexi	c:Ktedonobacteria	o:Ktedonobacterales	f:Ktedonobacteraceae	g:Thermosporothrix	s:uncultured_bacterium
S1R2.853	0	0	0	0	0	0	0	0	0	0	10	0	0	0	0	0	0	0	0	0	0	0	0	0	0	0	0	0	0	0	0	0	0	0	0	0	k:Bacteria	p:Dependentiae	c:Babeliae	o:Babeliales	f:Babeliaceae	g:uncultured_bacterium	g:uncultured_bacterium
S1R2.857	0	0	0	0	0	0	0	0	0	0	3	0	0	0	0	0	0	0	0	0	0	0	0	0	0	0	0	0	0	0	0	0	0	0	0	0	k:Bacteria	p:Planctomycetota	c:Planctomycetes	o:Pirellulales	f:Pirellulaceae	g:Blastopirellula	s:uncultured_bacterium
S1R2.858	0	0	0	0	0	0	0	0	0	0	4	0	0	0	0	0	0	0	0	0	0	0	0	0	0	0	0	0	0	0	0	0	0	0	0	0	k:Bacteria	p:Cyanobacteria	c:Cyanobacteriia	o:Cyanobacteriales	f:Nostocaceae	g:Calothrix_PCC6303	s:uncultured_bacterium
S1R2.86	0	0	0	0	0	0	0	0	0	2	8	0	0	0	0	0	0	0	0	0	0	0	0	0	0	0	0	0	0	0	0	0	0	0	0	0	k:Bacteria	p:Acidobacteriota	c:Aminicenantia	o:Aminicenantales	f:uncultured_bacterium	f:uncultured_bacterium	f:uncultured_bacterium
S1R2.861	0	0	0	0	0	0	0	0	0	0	7	0	0	0	0	0	0	0	0	0	0	0	0	0	0	0	0	0	0	0	0	0	0	0	0	0	k:Bacteria	p:Actinobacteriota	c:Thermoleophilia	o:Gaiellales	f:uncultured	g:uncultured_Rubrobacteraceae_bacterium	g:uncultured_Rubrobacteraceae_bacterium
S1R2.862	0	0	0	0	0	0	0	0	0	0	4	0	0	0	0	0	0	0	0	0	0	0	0	0	0	0	0	0	0	0	0	0	0	0	0	0	k:Bacteria	p:Planctomycetota	c:Planctomycetes	o:Pirellulales	f:Pirellulaceae	g:uncultured	s:uncultured_bacterium
S1R2.865	0	0	0	0	0	0	0	0	0	0	12	0	0	0	0	0	0	0	0	0	0	0	0	0	0	0	0	0	0	0	0	0	0	0	0	0	k:Bacteria	p:Planctomycetota	c:OM190	c:OM190	o:uncultured_bacterium	o:uncultured_bacterium	o:uncultured_bacterium
S1R2.870	0	0	0	0	0	0	0	0	0	0	5	0	0	0	0	0	0	0	0	0	0	0	0	0	0	0	0	0	0	0	0	0	0	0	0	0	k:Bacteria	p:Planctomycetota	c:Planctomycetes	o:Planctomycetales	f:uncultured	g:metagenome	g:metagenome
S1R2.873	0	0	0	0	0	0	0	0	0	0	6	0	0	2	0	0	0	0	0	0	0	0	0	0	0	0	0	0	0	0	0	0	0	0	0	0	k:Bacteria	p:Bacteroidota	c:Bacteroidia	o:Chitinophagales	f:3713	g:uncultured_prokaryote	g:uncultured_prokaryote
S1R2.874	0	0	0	0	0	0	0	0	0	0	2	0	0	0	0	0	0	0	0	0	0	0	0	0	0	0	0	0	0	0	0	0	0	0	0	0	k:Bacteria	p:Gemmatimonadota	c:Gemmatimonadetes	o:Gemmatimonadales	f:Gemmatimonadaceae	g:Gemmatimonas	s:uncultured_bacterium
S1R2.880	0	0	0	0	0	0	0	0	0	0	4	0	0	0	0	0	0	0	0	0	0	0	0	0	0	0	0	0	0	0	0	0	0	0	0	0	k:Bacteria	p:Chloroflexi	c:Anaerolineae	o:RBG13549	f:uncultured_bacterium	f:uncultured_bacterium	f:uncultured_bacterium
S1R2.885	0	0	0	0	0	0	0	0	0	0	7	0	0	0	0	0	0	3	0	0	0	0	0	0	0	0	0	0	0	0	0	0	0	0	0	0	k:Bacteria	p:Planctomycetota	c:BD711	c:BD711	o:uncultured_bacterium	o:uncultured_bacterium	o:uncultured_bacterium
S1R2.887	0	0	0	0	0	0	0	0	0	0	8	0	0	0	0	0	0	0	0	0	0	0	0	0	0	0	0	0	0	0	0	0	0	0	0	0	k:Bacteria	p:Planctomycetota	c:Planctomycetes	o:Planctomycetales	f:uncultured	g:uncultured_bacterium	g:uncultured_bacterium
S1R2.888	0	0	0	0	0	0	0	0	0	0	1	0	0	0	0	0	0	0	0	0	0	0	0	0	0	0	0	0	0	0	0	0	0	0	0	0	k:Eukaryota	k:Eukaryota	k:Eukaryota	k:Eukaryota	k:Eukaryota	k:Eukaryota	k:Eukaryota
S1R2.889	0	0	0	0	0	0	0	0	0	0	17	0	0	0	0	0	0	0	0	0	0	0	0	0	0	0	0	0	0	0	0	0	0	0	0	0	k:Bacteria	p:Actinobacteriota	c:Thermoleophilia	c:Thermoleophilia	f:uncultured_bacterium	g:uncultured_bacterium	g:uncultured_bacterium
S1R2.894	0	0	0	0	0	0	0	0	0	0	5	0	0	0	0	0	0	0	0	0	0	0	0	0	0	0	0	0	0	0	0	0	0	0	0	0	k:Bacteria	p:Bacteroidota	c:Bacteroidia	o:Flavobacteriales	f:Flavobacteriaceae	g:Flavobacterium	s:Flavobacterium_sp._TH2
S1R2.898	0	0	0	0	0	0	0	0	0	0	5	0	0	0	0	0	0	0	0	0	0	0	0	0	0	0	0	0	0	0	0	0	0	0	0	0	k:Bacteria	p:Patescibacteria	c:Parcubacteria	o:Candidatus_Yanofskybacteria	f:uncultured_bacterium	f:uncultured_bacterium	f:uncultured_bacterium
S1R2.90	0	0	0	0	0	0	0	0	0	0	8	6	0	5	0	0	0	0	2	0	0	0	0	0	0	0	0	0	0	0	0	0	0	0	0	0	k:Bacteria	p:Nitrospirota	c:Thermodesulfovibrionia	c:Thermodesulfovibrionia	f:uncultured_bacterium	f:uncultured_bacterium	f:uncultured_bacterium
S1R2.900	0	0	0	0	0	0	0	0	0	0	11	0	0	0	0	0	0	0	0	0	0	0	0	0	0	0	0	0	0	0	0	0	0	0	0	0	k:Bacteria	p:Planctomycetota	c:Planctomycetes	o:Gemmatales	f:Gemmataceae	g:Fimbriiglobus	s:uncultured_bacterium
S1R2.903	0	0	0	0	0	0	0	0	0	0	8	0	0	0	2	0	0	0	0	0	0	0	0	0	0	0	0	0	0	0	0	0	0	0	0	0	k:Bacteria	p:Nitrospirota	c:Thermodesulfovibrionia	c:Thermodesulfovibrionia	f:uncultured_bacterium	f:uncultured_bacterium	f:uncultured_bacterium
S1R2.904	0	0	0	0	0	0	0	0	0	0	2	0	0	0	0	0	0	0	0	0	0	0	0	0	0	0	0	0	0	0	0	0	0	0	0	0	k:Archaea	p:Crenarchaeota	c:Bathyarchaeia	c:Bathyarchaeia	o:uncultured_archaeon	o:uncultured_archaeon	o:uncultured_archaeon
S1R2.905	0	0	0	0	0	0	0	0	0	0	15	0	0	0	0	0	0	0	0	0	0	0	0	0	0	0	0	0	0	0	0	0	0	0	0	0	k:Bacteria	p:Proteobacteria	c:Gammaproteobacteria	o:Coxiellales	f:Coxiellaceae	g:Coxiella	s:uncultured_bacterium
S1R2.906	0	0	0	0	0	0	0	0	0	0	6	0	0	0	0	0	0	0	0	0	0	0	0	0	0	0	0	0	0	0	0	0	0	0	0	0	k:Archaea	p:Iainarchaeota	c:Iainarchaeia	o:Iainarchaeales	f:Candidatus_Iainarchaeum	g:Diapherotrites_archaeon_SCGC_AAA011N19	g:Diapherotrites_archaeon_SCGC_AAA011N19
S1R2.907	0	0	0	0	0	0	0	0	0	0	5	0	0	0	0	0	0	0	0	0	0	0	0	0	0	0	0	0	0	0	0	0	0	0	0	0	k:Bacteria	p:Armatimonadota	c:Chthonomonadetes	o:Chthonomonadales	f:uncultured_bacterium	f:uncultured_bacterium	f:uncultured_bacterium
S1R2.908	0	0	0	0	0	0	0	0	0	0	2	0	0	0	0	0	0	0	0	0	0	0	0	0	0	0	0	0	0	0	0	0	0	0	0	0	k:Bacteria	p:Planctomycetota	c:Planctomycetes	o:Pirellulales	f:Pirellulaceae	g:Pirellula	s:uncultured_bacterium
S1R2.914	0	0	0	0	0	0	0	0	0	0	4	0	0	0	0	0	0	0	0	0	0	0	0	0	0	0	0	0	0	0	0	0	0	0	0	0	k:Bacteria	p:Proteobacteria	c:Alphaproteobacteria	o:Rhodobacterales	f:Rhodobacteraceae	g:Rhodobacter	s:uncultured_bacterium
S1R2.915	0	0	0	0	0	0	0	0	0	0	13	0	0	0	0	0	0	0	0	0	0	0	0	0	0	0	0	0	0	0	0	0	0	0	0	0	k:Bacteria	p:Planctomycetota	c:Planctomycetes	o:Gemmatales	f:Gemmataceae	g:Gemmata	s:uncultured_bacterium
S1R2.920	0	0	0	0	0	0	0	0	0	0	5	0	0	0	0	0	0	0	0	0	0	0	0	0	0	0	0	0	0	0	0	0	0	0	0	0	k:Bacteria	p:Actinobacteriota	c:Actinobacteria	o:Pseudonocardiales	f:Pseudonocardiaceae	g:Pseudonocardia	s:Pseudonocardia_endophytica
S1R2.923	0	0	0	0	0	0	0	0	0	0	7	0	0	0	0	0	0	0	0	0	0	0	0	0	0	0	0	0	0	0	0	0	0	0	0	0	k:Bacteria	p:Armatimonadota	c:Fimbriimonadia	o:Fimbriimonadales	f:Fimbriimonadaceae	g:uncultured_bacterium	g:uncultured_bacterium
S1R2.925	0	0	0	0	0	0	0	0	0	0	2	0	0	0	0	0	0	0	0	0	0	0	0	0	0	0	0	0	0	0	0	0	0	0	0	0	k:Bacteria	p:Proteobacteria	c:Alphaproteobacteria	o:Micropepsales	f:Micropepsaceae	g:uncultured	s:uncultured_bacterium
S1R2.927	0	0	0	0	0	0	0	0	0	0	4	0	0	0	0	0	0	0	0	0	0	0	0	0	0	0	0	0	0	0	0	0	0	0	0	0	k:Bacteria	p:Chloroflexi	c:NLS231	c:NLS231	f:uncultured_Chloroflexi_bacterium	f:uncultured_Chloroflexi_bacterium	f:uncultured_Chloroflexi_bacterium
S1R2.928	0	0	0	0	0	0	0	0	0	0	4	0	0	0	0	0	0	0	0	0	0	0	0	0	0	0	0	0	0	0	0	0	0	0	0	0	k:Bacteria	p:Armatimonadota	c:Chthonomonadetes	o:Chthonomonadales	f:uncultured_bacterium	f:uncultured_bacterium	f:uncultured_bacterium
S1R2.930	0	0	0	0	0	0	0	0	0	0	7	0	0	0	0	0	0	0	0	0	0	0	0	0	0	0	0	0	0	0	0	0	0	0	0	0	k:Bacteria	p:Firmicutes	c:Negativicutes	o:Acidaminococcales	f:Acidaminococcaceae	g:uncultured	s:uncultured_bacterium
S1R2.931	0	0	0	0	0	0	0	0	0	0	4	0	0	0	0	0	0	0	0	0	0	0	0	0	0	0	0	0	0	0	0	0	0	0	0	0	k:Bacteria	p:Chloroflexi	c:Chloroflexia	o:Thermomicrobiales	f:JG30KFCM45	g:uncultured_bacterium	g:uncultured_bacterium
S1R2.932	0	0	0	0	0	0	0	0	0	0	19	0	0	0	0	0	0	0	0	0	0	0	0	0	0	0	0	0	0	0	0	0	0	0	0	0	k:Bacteria	p:Myxococcota	c:Myxococcia	o:Myxococcales	f:Myxococcaceae	g:KD310	s:metagenome
S1R2.933	0	0	0	0	0	0	0	0	0	0	1	0	0	4	0	0	0	0	0	0	0	0	0	0	0	0	0	0	0	0	0	0	0	0	0	0	k:Bacteria	p:Verrucomicrobiota	c:Verrucomicrobiae	o:Pedosphaerales	f:Pedosphaeraceae	g:Oikopleura	s:uncultured_bacterium
S1R2.934	0	0	0	0	0	0	0	0	0	0	3	4	0	0	8	0	0	0	0	0	0	0	0	0	0	0	0	0	0	0	0	0	0	0	0	0	k:Bacteria	p:Chloroflexi	c:TK10	c:TK10	o:uncultured_bacterium	o:uncultured_bacterium	o:uncultured_bacterium
S1R2.940	0	0	0	0	0	0	0	0	0	0	7	0	0	0	0	0	0	0	0	0	0	0	0	0	0	0	0	0	0	0	0	0	0	0	0	0	k:Bacteria	p:Firmicutes	c:Clostridia	o:PeptostreptococcalesTissierellales	f:Gottschalkia	g:uncultured_bacterium	g:uncultured_bacterium
S1R2.941	0	0	0	0	0	0	0	0	0	0	3	0	0	0	0	0	0	0	0	0	0	0	0	0	0	0	0	0	0	0	0	0	0	0	0	0	k:Bacteria	p:Chloroflexi	c:Anaerolineae	o:Anaerolineales	f:Anaerolineaceae	g:uncultured	s:uncultured_bacterium
S1R2.942	0	0	0	0	0	0	0	0	0	0	21	0	0	0	0	0	0	0	0	0	0	0	0	0	0	0	0	0	0	0	0	0	0	0	0	0	k:Bacteria	p:Sva0485	p:Sva0485	p:Sva0485	c:uncultured_bacterium	c:uncultured_bacterium	c:uncultured_bacterium
S1R2.943	0	0	0	0	0	0	0	0	0	0	26	0	0	0	0	0	0	0	0	0	0	0	0	0	0	0	0	0	0	0	0	0	0	0	0	0	k:Bacteria	p:Verrucomicrobiota	c:Verrucomicrobiae	o:Verrucomicrobiales	f:Rubritaleaceae	g:Luteolibacter	s:uncultured_bacterium
S1R2.944	0	0	0	0	0	0	0	0	0	0	9	0	0	0	0	0	0	0	0	0	0	0	0	0	0	0	0	0	0	0	0	0	0	0	0	0	k:Bacteria	p:Actinobacteriota	c:Thermoleophilia	o:Solirubrobacterales	f:6714	g:uncultured_bacterium	s:uncultured_bacterium
S1R2.948	0	0	0	0	0	0	0	0	0	0	7	0	0	0	0	0	0	0	0	0	0	0	0	0	0	0	0	0	0	0	0	0	0	0	0	0	k:Bacteria	p:Planctomycetota	c:Planctomycetes	o:Gemmatales	f:Gemmataceae	g:uncultured	s:uncultured_bacterium
S1R2.955	0	0	0	0	0	0	0	0	0	0	5	0	0	0	0	0	0	0	0	0	0	0	0	0	0	0	0	0	0	0	0	0	0	0	0	0	k:Bacteria	p:Desulfobacterota	c:Syntrophorhabdia	o:Syntrophorhabdales	f:Syntrophorhabdaceae	g:Syntrophorhabdus	s:uncultured_bacterium
S1R2.957	0	0	0	0	0	0	0	0	0	0	4	0	0	0	0	0	0	0	0	0	0	0	0	0	0	0	0	0	0	0	0	0	0	0	0	0	k:Bacteria	p:Spirochaetota	c:Spirochaetia	o:Spirochaetales	f:Spirochaetaceae	g:Spirochaeta	s:uncultured_Spirochaetes_bacterium
S1R2.960	0	0	0	0	0	0	0	0	0	0	4	0	0	0	0	0	0	0	0	0	0	0	0	0	0	0	0	0	0	0	0	0	0	0	0	0	k:Bacteria	p:Chloroflexi	c:Chloroflexia	o:Thermomicrobiales	f:AKYG1722	g:uncultured_soil_bacterium	g:uncultured_soil_bacterium
S1R2.962	0	0	0	0	0	0	0	0	0	0	22	0	0	0	0	0	0	0	0	0	0	0	0	0	0	0	0	0	0	0	0	0	0	0	0	0	k:Bacteria	p:Chloroflexi	c:JG30KFCM66	c:JG30KFCM66	o:uncultured_bacterium	o:uncultured_bacterium	o:uncultured_bacterium
S1R2.967	0	0	0	0	0	0	0	0	0	0	5	0	0	0	0	0	0	0	0	0	0	0	0	0	0	0	0	0	0	0	0	0	0	0	0	0	k:Bacteria	p:Actinobacteriota	c:Actinobacteria	o:Micrococcales	f:Micrococcaceae	g:Pseudarthrobacter	s:Arthrobacter_sp.
S1R2.968	0	0	0	0	0	0	0	0	0	0	3	0	0	0	0	0	0	0	0	0	0	0	0	0	0	0	0	0	0	0	0	0	0	0	0	0	k:Eukaryota	k:Eukaryota	k:Eukaryota	k:Eukaryota	k:Eukaryota	k:Eukaryota	k:Eukaryota
S1R2.969	0	0	0	0	0	0	0	0	0	0	26	0	0	0	0	0	0	0	0	0	0	0	0	0	0	0	0	0	0	0	0	0	0	0	0	0	k:Bacteria	p:Proteobacteria	c:Gammaproteobacteria	o:Burkholderiales	f:B17BS	g:uncultured_bacterium	s:uncultured_bacterium
S1R2.972	0	0	0	0	0	0	0	0	0	0	9	0	0	0	0	0	0	0	0	0	0	0	0	0	0	0	0	0	0	0	0	0	0	0	0	0	k:Bacteria	p:Patescibacteria	c:Parcubacteria	c:Parcubacteria	o:uncultured_bacterium	o:uncultured_bacterium	o:uncultured_bacterium
S1R2.979	0	0	0	0	0	0	0	0	0	0	6	0	0	0	0	0	0	0	0	0	0	0	0	0	0	0	0	0	0	0	0	0	0	0	0	0	k:Bacteria	p:Proteobacteria	c:Gammaproteobacteria	o:Methylococcales	f:Methylomonadaceae	g:uncultured	s:uncultured_bacterium
S1R2.985	0	0	0	0	0	0	0	0	0	0	3	0	0	0	0	0	0	0	0	0	0	0	0	0	0	0	0	0	0	0	0	0	0	0	0	0	k:Bacteria	p:Myxococcota	c:Myxococcia	o:Myxococcales	f:Myxococcaceae	g:P3OB42	s:metagenome
S1R2.990	0	0	0	0	0	0	0	0	0	0	3	0	0	0	0	0	0	0	0	0	0	0	0	0	0	0	0	0	0	0	0	0	0	0	0	0	k:Bacteria	p:Planctomycetota	c:Phycisphaerae	o:Phycisphaerales	f:Phycisphaeraceae	g:SM1A02	s:uncultured_bacterium
S1R3.100	0	0	0	0	0	0	0	0	0	3	0	6	0	4	2	0	0	0	0	0	3	0	0	0	0	0	0	0	0	0	0	0	0	0	0	1	k:Bacteria	p:Bacteroidota	c:Bacteroidia	o:Chitinophagales	f:Chitinophagaceae	g:Ferruginibacter	s:Ferruginibacter_paludis
S1R3.1002	0	0	0	0	0	0	0	0	0	0	0	16	0	0	0	0	0	0	0	0	0	0	0	0	0	0	0	0	0	0	0	0	0	0	0	0	k:Bacteria	p:Acidobacteriota	c:Acidobacteriae	o:AKIW659	f:uncultured_bacterium	g:Bryobacter	s:uncultured_bacterium
S1R3.1003	0	0	0	0	0	0	0	0	0	0	0	3	0	5	0	0	0	0	0	0	0	0	0	0	0	0	0	0	0	0	0	0	0	0	0	0	k:Eukaryota	k:Eukaryota	k:Eukaryota	k:Eukaryota	k:Eukaryota	k:Eukaryota	k:Eukaryota
S1R3.1007	0	0	0	0	0	0	0	0	0	0	0	14	0	0	0	0	0	0	0	0	0	0	0	0	0	0	0	0	0	0	0	0	0	0	0	0	k:Bacteria	p:Acidobacteriota	c:Aminicenantia	o:Aminicenantales	f:uncultured_bacterium	f:uncultured_bacterium	f:uncultured_bacterium
S1R3.1010	0	0	0	0	0	0	0	0	0	0	0	19	0	0	0	0	0	0	0	0	0	0	0	0	0	0	0	0	0	0	0	0	0	0	0	0	k:Bacteria	p:Firmicutes	c:Clostridia	o:Clostridiales	f:Clostridiaceae	g:Clostridium_sensu_stricto_6	s:uncultured_bacterium
S1R3.1011	0	0	0	0	0	0	0	0	0	0	0	3	0	3	0	0	0	0	0	0	0	0	0	0	0	0	0	0	0	0	0	0	0	0	0	0	k:Bacteria	p:Planctomycetota	c:OM190	c:OM190	o:uncultured_bacterium	o:uncultured_bacterium	o:uncultured_bacterium
S1R3.1012	0	0	0	0	0	0	0	0	0	0	0	7	0	0	0	0	0	0	0	0	0	0	0	0	0	0	0	0	0	0	0	0	0	0	0	0	k:Bacteria	p:Bdellovibrionota	c:Bdellovibrionia	o:Bdellovibrionales	f:Bdellovibrionaceae	g:Bdellovibrio	s:uncultured_bacterium
S1R3.1014	0	0	0	0	0	0	0	0	0	0	0	6	0	0	0	0	0	0	0	0	0	0	0	0	0	0	0	0	0	0	0	0	0	0	0	0	k:Bacteria	p:Proteobacteria	c:Alphaproteobacteria	o:Rickettsiales	f:Rickettsiaceae	g:Candidatus_Megaira	s:Candidatus_Megaira_polyxenophila
S1R3.1015	0	0	0	0	0	0	0	0	0	0	0	3	0	0	0	0	0	0	0	0	0	0	0	0	0	0	0	0	0	0	0	0	0	0	0	0	k:Bacteria	p:Chloroflexi	c:Anaerolineae	o:Anaerolineales	f:Anaerolineaceae	g:Longilinea	s:uncultured_Chloroflexi_bacterium
S1R3.102	0	0	0	0	2	0	0	0	0	0	0	8	2	3	0	0	0	0	0	0	0	0	0	0	0	0	0	0	0	0	0	0	0	0	0	0	k:Bacteria	p:Acidobacteriota	c:Subgroup_11	c:Subgroup_11	f:uncultured_bacterium	f:uncultured_bacterium	f:uncultured_bacterium
S1R3.1020	0	0	0	0	0	0	0	0	0	0	0	5	0	0	0	0	0	0	0	0	0	0	0	0	0	0	0	0	0	0	0	0	0	0	0	0	k:Bacteria	p:Elusimicrobiota	c:Endomicrobia	o:Endomicrobiales	f:Endomicrobiaceae	g:Endomicrobium	s:uncultured_bacterium
S1R3.1024	0	0	0	0	0	0	0	0	0	0	0	5	0	0	0	0	0	0	0	0	0	0	0	0	0	0	0	0	0	0	0	0	0	0	0	0	k:Bacteria	p:Verrucomicrobiota	c:Kiritimatiellae	o:WCHB141	f:uncultured_bacterium	f:uncultured_bacterium	f:uncultured_bacterium
S1R3.1026	0	0	0	0	0	0	0	0	0	0	0	2	0	0	0	0	0	0	0	0	0	0	0	0	0	0	0	0	0	0	0	0	0	0	0	0	k:Eukaryota	k:Eukaryota	k:Eukaryota	k:Eukaryota	k:Eukaryota	k:Eukaryota	k:Eukaryota
S1R3.1028	0	0	0	0	0	0	0	0	0	0	0	3	0	0	0	0	0	0	0	0	0	0	0	0	0	0	0	0	0	0	0	0	0	0	0	0	k:Bacteria	p:Bacteroidota	c:Bacteroidia	o:Sphingobacteriales	f:NS1112	f:NS1112	f:NS1112
S1R3.1031	0	0	0	0	0	0	0	0	0	0	0	2	0	0	0	0	0	0	0	0	0	0	0	0	0	0	0	0	0	0	0	0	0	0	0	0	k:Bacteria	p:Proteobacteria	c:Gammaproteobacteria	o:Burkholderiales	f:A21b	g:uncultured_bacterium	g:uncultured_bacterium
S1R3.1033	0	0	0	0	0	0	0	0	0	0	0	1	0	0	0	0	0	0	0	0	0	0	0	0	0	0	0	0	0	0	0	0	0	0	0	0	k:Bacteria	p:Gemmatimonadota	c:Gemmatimonadetes	o:Gemmatimonadales	f:Gemmatimonadaceae	g:uncultured	s:metagenome
S1R3.1035	0	0	0	0	0	0	0	0	0	0	0	16	0	0	0	0	0	0	0	0	0	0	0	0	0	0	0	0	0	0	0	0	0	0	0	0	k:Bacteria	p:Bacteroidota	c:Bacteroidia	o:Flavobacteriales	f:Crocinitomicaceae	g:Crocinitomix	s:metagenome
S1R3.1037	0	0	0	0	0	0	0	0	0	0	0	2	0	0	0	0	0	0	0	0	0	0	0	0	0	0	0	0	0	0	0	0	0	0	0	0	k:Bacteria	p:Chloroflexi	c:JG30KFCM66	c:JG30KFCM66	o:uncultured_Chloroflexi_bacterium	o:uncultured_Chloroflexi_bacterium	o:uncultured_Chloroflexi_bacterium
S1R3.1042	0	0	0	0	0	0	0	0	0	0	0	6	0	0	0	0	0	0	0	0	0	0	0	0	0	0	0	0	0	0	0	0	0	0	0	0	k:Bacteria	p:Bacteroidota	c:Kryptonia	o:Kryptoniales	f:BSV26	g:uncultured_bacterium	g:uncultured_bacterium
S1R3.1043	0	0	0	0	0	0	0	0	0	0	0	2	0	0	0	0	0	0	0	0	0	0	0	0	0	0	0	0	0	0	0	0	0	0	0	0	k:Bacteria	p:Firmicutes	c:Bacilli	o:Bacillales	f:Bacillaceae	g:Aureibacillus	s:Aureibacillus_halotolerans
S1R3.1044	0	0	0	0	0	0	0	0	0	0	0	4	0	0	0	0	0	0	0	0	0	0	0	0	0	0	0	0	0	0	0	0	0	0	0	0	k:Bacteria	p:Firmicutes	c:Clostridia	o:Clostridiales	f:Clostridiaceae	g:Clostridium_sensu_stricto_13	s:Clostridium_sp._JA1
S1R3.1051	0	0	0	0	0	0	0	0	0	0	0	3	0	0	0	0	0	0	0	0	0	0	0	0	0	0	0	0	0	0	0	0	0	0	0	0	k:Bacteria	p:Planctomycetota	c:Planctomycetes	o:Pirellulales	f:Pirellulaceae	g:Pir3	g:Pir3
S1R3.1056	0	0	0	0	0	0	0	0	0	0	0	5	0	0	0	0	0	0	0	0	0	0	0	0	0	0	0	0	0	0	0	0	0	0	0	0	k:Bacteria	p:Verrucomicrobiota	c:Verrucomicrobiae	o:Pedosphaerales	f:Pedosphaeraceae	g:Ellin517	s:uncultured_bacterium
S1R3.1057	0	0	0	0	0	0	0	0	0	0	0	9	0	0	0	0	0	0	0	0	0	0	0	0	0	0	0	0	0	0	0	0	0	0	0	0	k:Bacteria	p:Proteobacteria	c:Gammaproteobacteria	o:Coxiellales	f:Coxiellaceae	g:Coxiella	s:uncultured_bacterium
S1R3.1059	0	0	0	0	0	0	0	0	0	0	0	6	0	0	0	0	0	0	0	0	0	0	0	0	0	0	0	0	0	0	0	0	0	0	0	0	k:Bacteria	p:Planctomycetota	c:Planctomycetes	o:Gemmatales	f:Gemmataceae	g:uncultured	s:uncultured_bacterium
S1R3.106	0	0	0	0	0	0	0	0	0	0	0	5	2	3	1	0	0	6	0	0	0	14	0	0	0	0	0	0	0	0	0	0	0	0	0	0	k:Bacteria	p:Methylomirabilota	c:Methylomirabilia	o:Rokubacteriales	f:WX65	g:metagenome	g:metagenome
S1R3.1063	0	0	0	0	0	0	0	0	0	0	0	7	0	0	0	0	0	0	0	0	0	0	0	0	0	0	0	0	0	0	0	0	0	0	0	0	k:Bacteria	p:Acidobacteriota	c:Acidobacteriae	o:Acidobacteriales	f:Acidobacteriaceae_Subgroup_1	g:uncultured	s:uncultured_bacterium
S1R3.1064	0	0	0	0	0	0	0	0	0	0	0	6	0	0	0	0	0	0	0	0	0	0	0	0	0	0	0	0	0	0	0	0	0	0	0	0	k:Bacteria	p:Myxococcota	p:Desulfobacterota	c:bacteriap25	o:uncultured_bacterium	o:uncultured_bacterium	o:uncultured_bacterium
S1R3.1067	0	0	0	0	0	0	0	0	0	0	0	3	0	0	0	0	0	0	0	0	0	0	0	0	0	0	0	0	0	0	0	0	0	0	0	0	k:Bacteria	p:Verrucomicrobiota	c:Verrucomicrobiae	o:Pedosphaerales	f:Pedosphaeraceae	g:DEV008	s:uncultured_bacterium
S1R3.1068	0	0	0	0	0	0	0	0	0	0	0	6	0	0	0	0	0	0	0	0	0	0	0	0	0	0	0	0	0	0	0	0	0	0	0	0	k:Bacteria	p:Planctomycetota	c:Phycisphaerae	o:Tepidisphaerales	f:WD2101	f:WD2101	f:WD2101
S1R3.1070	0	0	0	0	0	0	0	0	0	0	0	3	0	0	0	0	0	0	0	0	0	0	0	0	0	0	0	0	0	0	0	0	0	0	0	0	k:Bacteria	p:Actinobacteriota	c:Actinobacteria	o:Frankiales	f:Acidothermaceae	g:Acidothermus	s:uncultured_bacterium
S1R3.1071	0	0	0	0	0	0	0	0	0	0	0	6	0	0	0	0	0	0	0	0	0	0	0	0	0	0	0	0	0	0	0	0	0	0	0	0	k:Bacteria	p:Planctomycetota	c:Phycisphaerae	o:Tepidisphaerales	f:CPla3	f:CPla3	f:CPla3
S1R3.1072	0	0	0	0	0	0	0	0	0	0	0	3	0	0	0	0	0	0	0	0	0	0	0	0	0	0	0	0	0	0	0	0	0	0	0	0	k:Bacteria	p:Gemmatimonadota	c:BD211	c:BD211	c:BD211	c:BD211	c:BD211
S1R3.1073	0	0	0	0	0	0	0	0	0	0	0	7	0	0	0	0	0	0	0	0	0	0	0	0	0	0	0	0	0	0	0	0	0	0	0	0	k:Bacteria	p:Actinobacteriota	c:Thermoleophilia	o:Gaiellales	f:uncultured	g:uncultured_bacterium	s:actinobacterium_WWH12
S1R3.1077	0	0	0	0	0	0	0	0	0	0	0	4	0	0	0	0	0	0	0	0	0	0	0	0	0	0	0	0	0	0	0	0	0	0	0	0	k:Bacteria	p:Proteobacteria	c:Gammaproteobacteria	o:Burkholderiales	f:Methylophilaceae	g:uncultured	s:uncultured_bacterium
S1R3.1084	0	0	0	0	0	0	0	0	0	0	0	4	0	2	0	0	0	0	0	0	0	0	0	0	0	0	0	0	0	0	0	0	0	0	0	0	k:Bacteria	p:Verrucomicrobiota	c:Verrucomicrobiae	o:Verrucomicrobiales	f:DEV007	g:uncultured_bacterium	g:uncultured_bacterium
S1R3.1086	0	0	0	0	0	0	0	0	0	0	0	2	0	0	0	0	0	0	0	0	0	0	0	0	0	0	0	0	0	0	0	0	0	0	0	0	k:Bacteria	p:Spirochaetota	c:Spirochaetia	o:Spirochaetales	f:Spirochaetaceae	g:Salinispira	s:metagenome
S1R3.1090	0	0	0	0	0	0	0	0	0	0	0	15	0	0	0	0	0	0	0	0	0	0	0	0	0	0	0	0	0	0	0	0	0	0	0	0	k:Bacteria	p:Chloroflexi	c:Anaerolineae	o:Ardenticatenales	f:uncultured	g:uncultured_bacterium	g:uncultured_bacterium
S1R3.1092	0	0	0	0	0	0	0	0	0	0	0	5	0	0	0	0	0	0	0	0	0	0	0	0	0	0	0	0	0	0	0	0	0	0	0	0	k:Bacteria	p:Bacteroidota	c:SJA28	c:SJA28	o:uncultured_bacterium	o:uncultured_bacterium	o:uncultured_bacterium
S1R3.1093	0	0	0	1	0	0	0	0	0	0	0	1	0	0	0	0	0	0	0	0	0	0	0	0	0	0	0	0	0	0	0	0	0	0	0	0	k:Bacteria	p:WS1	p:WS1	p:WS1	c:uncultured_candidate_division_WS1	c:uncultured_candidate_division_WS1	c:uncultured_candidate_division_WS1
S1R3.1097	0	0	0	0	0	0	0	0	0	0	0	3	0	0	0	0	0	0	0	0	0	0	0	0	0	0	0	0	0	0	0	0	0	0	0	0	k:Bacteria	p:Planctomycetota	c:Phycisphaerae	o:Tepidisphaerales	f:WD2101	f:WD2101	f:WD2101
S1R3.11	0	0	0	0	0	0	0	0	0	21	0	21	54	27	0	11	0	0	0	0	0	0	0	8	0	5	0	0	0	0	0	0	0	0	0	0	k:Bacteria	p:Proteobacteria	c:Gammaproteobacteria	o:Burkholderiales	f:Comamonadaceae	g:uncultured	s:uncultured_bacterium
S1R3.1100	0	0	0	0	0	0	0	0	0	0	0	4	0	0	0	0	0	0	0	0	0	0	0	0	0	0	0	0	0	0	0	0	0	0	0	0	k:Bacteria	p:Armatimonadota	p:Armatimonadota	p:Armatimonadota	f:Gemmatimonadaceae	g:uncultured	s:uncultured_bacterium
S1R3.1101	0	0	0	0	0	0	0	0	0	0	0	5	0	0	0	0	0	0	0	0	0	0	0	0	0	0	0	0	0	0	0	0	0	0	0	0	k:Bacteria	p:Planctomycetota	c:Planctomycetes	o:Gemmatales	f:Gemmataceae	g:uncultured	s:uncultured_bacterium
S1R3.1102	0	0	0	0	0	0	0	0	0	0	0	5	0	0	0	0	0	0	0	0	0	0	0	0	0	0	0	0	0	0	0	0	0	0	0	0	k:Bacteria	p:Bacteroidota	c:Bacteroidia	o:Cytophagales	f:Hymenobacteraceae	g:Adhaeribacter	s:Adhaeribacter_terreus
S1R3.1105	0	0	0	0	0	0	0	0	0	0	0	3	0	0	0	0	0	0	0	0	0	0	0	0	0	0	0	0	0	0	0	0	0	0	0	0	k:Bacteria	p:Bacteroidota	c:Bacteroidia	o:Chitinophagales	f:Saprospiraceae	g:uncultured	s:metagenome
S1R3.1107	0	0	0	0	0	0	0	0	0	0	0	2	0	0	0	0	0	0	0	0	0	0	0	0	0	0	0	0	0	0	0	0	0	0	0	0	k:Bacteria	p:Proteobacteria	c:Alphaproteobacteria	o:Rhizobiales	f:Rhizobiales_Incertae_Sedis	g:Bauldia	s:uncultured_bacterium
S1R3.1109	0	0	0	0	0	0	0	0	0	0	0	3	0	0	0	0	0	0	0	0	0	0	0	0	0	0	0	0	0	0	0	0	0	0	0	0	k:Bacteria	p:Patescibacteria	c:Dojkabacteria	c:Dojkabacteria	o:uncultured_bacterium	o:uncultured_bacterium	o:uncultured_bacterium
S1R3.1110	0	0	0	0	0	0	0	0	0	0	0	1	0	0	0	0	0	0	0	0	0	0	0	0	0	0	0	0	0	0	0	0	0	0	0	0	k:Bacteria	p:Bacteroidota	c:Kryptonia	o:Kryptoniales	f:BSV26	g:uncultured_bacterium	g:uncultured_bacterium
S1R3.1112	0	0	0	0	0	0	0	0	0	0	0	10	0	0	0	0	0	0	0	0	0	0	0	0	0	0	0	0	0	0	0	0	0	0	0	0	k:Bacteria	p:Planctomycetota	c:Planctomycetes	o:Gemmatales	f:Gemmataceae	g:Gemmata	s:uncultured_Gemmata_sp.
S1R3.1117	0	0	0	0	0	0	0	0	0	0	0	5	0	0	0	0	0	0	0	0	0	0	0	0	0	0	0	0	0	0	0	0	0	0	0	0	k:Bacteria	p:Patescibacteria	c:Parcubacteria	o:Candidatus_Staskawiczbacteria	f:uncultured_soil_bacterium	f:uncultured_soil_bacterium	f:uncultured_soil_bacterium
S1R3.1124	0	0	0	0	0	0	0	0	0	0	0	3	0	0	0	0	0	0	0	0	0	0	0	0	0	0	0	0	0	0	0	0	0	0	0	0	k:Bacteria	p:Myxococcota	c:Polyangia	o:Haliangiales	f:Haliangiaceae	g:Haliangium	s:uncultured_bacterium
S1R3.1125	0	0	0	0	0	0	0	0	0	0	0	15	0	0	0	0	0	0	0	0	0	0	0	0	0	0	0	0	0	0	0	0	0	0	0	0	k:Bacteria	p:Acidobacteriota	c:Acidobacteriae	o:Solibacterales	f:Solibacteraceae	g:Candidatus_Solibacter	s:metagenome
S1R3.113	0	0	0	0	0	0	0	0	0	0	0	6	0	3	0	0	0	0	0	0	0	0	0	0	0	0	0	0	0	0	0	0	0	0	0	0	k:Bacteria	p:Actinobacteriota	c:Thermoleophilia	o:Gaiellales	f:uncultured	g:uncultured_bacterium	s:uncultured_soil_bacterium
S1R3.1130	0	0	0	0	0	0	0	0	0	0	0	19	0	0	0	0	0	0	0	0	0	0	0	0	0	0	0	0	0	0	0	0	0	0	0	0	k:Bacteria	p:Gemmatimonadota	c:Gemmatimonadetes	o:Gemmatimonadales	f:Gemmatimonadaceae	g:uncultured	s:uncultured_bacterium
S1R3.1133	0	0	0	0	0	0	0	0	0	0	0	5	0	0	0	0	0	0	0	0	0	0	0	0	0	0	0	0	0	0	0	0	0	0	0	0	k:Bacteria	p:Proteobacteria	c:Alphaproteobacteria	o:Acetobacterales	f:Acetobacteraceae	g:uncultured	s:uncultured_bacterium
S1R3.1136	0	0	0	0	0	0	0	0	0	0	0	4	0	0	0	0	0	0	0	0	0	0	0	0	0	0	0	0	0	0	0	0	0	0	0	0	k:Bacteria	p:Actinobacteriota	c:Thermoleophilia	o:Solirubrobacterales	f:6714	g:uncultured_bacterium	g:uncultured_bacterium
S1R3.1141	0	0	0	0	0	0	0	0	0	0	0	20	0	0	0	0	0	0	0	0	0	0	0	0	0	0	0	0	0	0	0	0	0	0	0	0	k:Bacteria	p:Patescibacteria	c:Parcubacteria	o:Candidatus_Nomurabacteria	f:uncultured_bacterium	f:uncultured_bacterium	f:uncultured_bacterium
S1R3.1142	0	0	0	0	0	0	0	0	0	0	0	3	0	0	0	0	0	0	0	0	0	0	0	0	0	0	0	0	0	0	0	0	0	0	0	0	k:Bacteria	p:Spirochaetota	c:Spirochaetia	o:Spirochaetales	f:Spirochaetaceae	g:Spirochaeta	s:uncultured_Spirochaetes_bacterium
S1R3.1143	0	0	0	0	0	0	0	0	0	0	0	4	0	0	0	0	0	0	0	0	0	0	0	0	0	0	0	0	0	0	0	0	0	0	0	0	k:Bacteria	p:Planctomycetota	c:Planctomycetes	o:Gemmatales	f:Gemmataceae	g:uncultured	s:uncultured_bacterium
S1R3.1145	0	0	0	0	0	0	0	0	0	0	0	11	0	0	0	0	0	0	0	0	0	0	0	0	0	0	0	0	0	0	0	0	0	0	0	0	k:Bacteria	p:Bacteroidota	c:Bacteroidia	o:Chitinophagales	f:Chitinophagaceae	g:uncultured	s:uncultured_Terrimonas_sp.
S1R3.1147	0	0	0	0	0	0	0	0	0	0	0	18	0	0	0	0	0	0	0	0	0	0	0	0	0	0	0	0	0	0	0	0	0	0	0	0	k:Bacteria	p:Chloroflexi	c:Anaerolineae	o:RBG13549	f:uncultured_bacterium	f:uncultured_bacterium	f:uncultured_bacterium
S1R3.1148	0	0	0	0	0	0	0	0	0	0	0	4	0	0	0	0	0	0	0	0	0	0	0	0	0	0	0	0	0	0	0	0	0	0	0	0	k:Bacteria	p:Planctomycetota	c:Planctomycetes	o:Pirellulales	f:Pirellulaceae	g:Pirellula	s:uncultured_planctomycete
S1R3.1149	0	0	0	0	0	0	0	0	0	0	0	9	0	0	0	0	0	0	0	0	0	0	0	0	0	0	0	0	0	0	0	0	0	0	0	0	k:Bacteria	p:Chloroflexi	c:TK10	c:TK10	o:uncultured_bacterium	o:uncultured_bacterium	o:uncultured_bacterium
S1R3.115	0	0	0	0	0	0	0	0	0	0	0	4	0	7	0	0	0	0	0	0	0	0	0	0	0	0	0	0	0	0	0	0	0	0	0	0	k:Bacteria	p:Verrucomicrobiota	c:Verrucomicrobiae	o:Pedosphaerales	f:Pedosphaeraceae	g:uncultured_bacterium	g:uncultured_bacterium
S1R3.1157	0	0	0	0	0	0	0	0	0	0	0	4	0	0	0	0	0	0	0	0	0	0	0	0	0	0	0	0	0	0	0	0	0	0	0	0	k:Bacteria	p:Planctomycetota	c:Planctomycetes	o:Pirellulales	f:Pirellulaceae	g:uncultured	s:metagenome
S1R3.1160	0	0	0	0	0	0	0	0	0	0	0	9	0	0	0	0	0	0	0	0	0	0	0	0	0	0	0	0	0	0	0	0	0	0	0	0	k:Bacteria	p:Planctomycetota	c:Phycisphaerae	o:CCM11a	f:uncultured_bacterium	f:uncultured_bacterium	f:uncultured_bacterium
S1R3.1165	0	0	0	0	0	0	0	0	0	0	0	9	0	0	0	0	0	0	0	0	0	0	0	0	0	0	0	0	0	0	0	0	0	0	0	0	k:Bacteria	p:Planctomycetota	c:Pla4	c:Pla4	c:Pla4	c:Pla4	c:Pla4
S1R3.1168	0	0	0	0	0	0	0	0	0	0	0	5	0	0	0	0	0	0	0	0	0	0	0	0	0	0	0	0	0	0	0	0	0	0	0	0	k:Bacteria	p:Armatimonadota	c:Chthonomonadetes	o:Chthonomonadales	f:uncultured_bacterium	f:uncultured_bacterium	f:uncultured_bacterium
S1R3.1170	0	0	0	0	0	0	0	0	0	0	0	7	0	0	0	0	0	0	0	0	0	0	0	0	0	0	0	0	0	0	0	0	0	0	0	0	k:Bacteria	p:Actinobacteriota	c:Thermoleophilia	o:Gaiellales	f:Gaiellaceae	g:Gaiella	s:uncultured_bacterium
S1R3.1174	0	0	0	0	0	0	0	0	0	0	0	1	0	0	0	0	0	0	0	0	0	0	0	0	0	0	0	0	0	0	0	0	0	0	0	0	k:Bacteria	p:Firmicutes	c:Negativicutes	o:VeillonellalesSelenomonadales	f:uncultured	g:low_G+C_Grampositive_bacterium_TR1	s:Desulfosporomusa_polytropa
S1R3.122	0	0	0	0	0	0	0	0	0	0	0	6	0	0	0	0	0	0	0	0	0	0	0	0	0	0	0	0	0	0	0	0	0	0	0	0	k:Bacteria	p:Proteobacteria	c:Gammaproteobacteria	o:Burkholderiales	f:Rhodocyclaceae	g:Propionivibrio	s:uncultured_bacterium
S1R3.124	0	0	0	0	0	0	0	0	9	5	0	5	4	4	6	3	10	1	6	0	35	0	3	0	0	0	0	0	0	0	0	0	0	0	0	0	k:Bacteria	p:Chloroflexi	c:Anaerolineae	o:Anaerolineales	f:Anaerolineaceae	g:uncultured	s:uncultured_bacterium
S1R3.128	0	0	0	0	0	0	0	0	0	0	0	4	0	0	0	0	0	0	0	0	0	0	0	0	0	0	0	0	0	0	0	0	0	0	0	0	k:Bacteria	p:Proteobacteria	c:Gammaproteobacteria	o:Burkholderiales	f:SCI84	g:uncultured_bacterium	s:uncultured_bacterium
S1R3.129	0	0	0	0	0	0	0	0	0	9	0	4	0	0	0	0	0	0	9	0	0	0	0	0	0	0	0	0	0	0	0	0	0	0	0	0	k:Bacteria	p:Acidobacteriota	c:Acidobacteriae	o:Acidobacteriales	f:uncultured	g:uncultured_Acidobacteriales_bacterium	g:uncultured_Acidobacteriales_bacterium
S1R3.130	0	0	0	0	0	0	0	0	0	0	0	4	0	0	0	0	0	0	0	0	0	0	0	0	0	0	0	0	0	0	0	0	0	0	0	0	k:Bacteria	p:Proteobacteria	c:Gammaproteobacteria	o:Burkholderiales	f:Rhodocyclaceae	g:Uliginosibacterium	s:Uliginosibacterium_flavum
S1R3.131	0	0	0	0	0	0	0	0	0	10	9	8	5	3	2	0	0	0	0	0	0	0	0	0	0	0	4	0	0	0	0	0	0	0	0	0	k:Bacteria	p:Planctomycetota	c:Planctomycetes	o:Pirellulales	f:Pirellulaceae	g:Pirellula	s:uncultured_bacterium
S1R3.135	0	0	0	0	0	0	0	0	0	0	0	6	0	2	2	0	1	0	0	0	0	0	1	0	0	0	0	0	0	0	0	0	0	0	0	0	k:Bacteria	p:Proteobacteria	c:Alphaproteobacteria	c:Alphaproteobacteria	f:uncultured_bacterium	f:uncultured_bacterium	f:uncultured_bacterium
S1R3.136	0	0	0	0	0	0	0	0	0	7	6	5	0	4	0	0	0	2	0	0	2	0	0	0	0	0	0	0	0	0	0	0	0	0	0	0	k:Bacteria	p:Actinobacteriota	c:Thermoleophilia	o:Gaiellales	f:Gaiellaceae	g:Gaiella	s:uncultured_actinobacterium
S1R3.138	0	0	0	0	0	0	0	0	0	0	0	3	0	1	2	0	0	0	0	0	0	0	0	0	0	0	0	0	0	0	0	0	0	0	0	0	k:Bacteria	p:Proteobacteria	c:Gammaproteobacteria	o:Burkholderiales	f:Nitrosomonadaceae	g:IS44	s:uncultured_bacterium
S1R3.140	0	0	0	0	0	0	0	0	0	0	0	3	3	3	6	0	0	0	0	0	0	0	0	0	0	0	0	0	0	0	0	0	0	0	0	0	k:Bacteria	p:Proteobacteria	c:Gammaproteobacteria	o:Burkholderiales	f:Nitrosomonadaceae	g:MND1	s:uncultured_bacterium
S1R3.142	0	0	0	0	0	0	0	0	0	23	11	5	0	0	0	0	0	0	0	0	0	0	0	0	0	0	0	0	0	0	0	0	0	0	0	0	k:Bacteria	p:Acidobacteriota	c:Vicinamibacteria	o:Vicinamibacterales	f:uncultured	g:uncultured_Acidobacteria_bacterium	s:uncultured_bacterium
S1R3.149	0	0	0	0	0	0	0	0	0	0	0	3	0	0	2	0	0	1	0	0	0	0	0	0	0	0	0	0	0	0	0	0	0	0	0	0	k:Bacteria	p:NB1j	p:NB1j	p:NB1j	c:uncultured_bacterium	c:uncultured_bacterium	c:uncultured_bacterium
S1R3.154	0	0	0	0	0	0	0	0	0	0	0	5	0	0	0	0	0	0	0	0	0	0	0	0	0	0	0	0	0	0	0	0	0	0	0	0	k:Bacteria	p:Spirochaetota	c:Spirochaetia	o:Spirochaetales	f:Spirochaetaceae	g:uncultured	s:uncultured_bacterium
S1R3.157	0	0	0	0	0	0	0	0	0	7	8	5	0	8	4	0	1	0	0	0	0	0	0	0	0	0	0	0	0	0	0	0	0	0	0	0	k:Bacteria	p:Desulfobacterota	c:Syntrophia	o:Syntrophales	f:Syntrophaceae	g:Syntrophus	s:uncultured_bacterium
S1R3.159	0	0	0	0	0	0	0	0	0	0	0	4	2	0	0	0	0	0	0	0	0	0	0	0	1	0	0	0	0	0	0	0	0	0	0	0	k:Eukaryota	k:Eukaryota	k:Eukaryota	k:Eukaryota	k:Eukaryota	k:Eukaryota	k:Eukaryota
S1R3.161	0	0	0	0	0	0	0	0	0	0	0	4	0	0	0	0	0	0	0	0	0	0	0	0	0	0	0	0	0	0	0	0	0	0	0	0	k:Bacteria	p:Proteobacteria	c:Alphaproteobacteria	o:Rhodobacterales	f:Rhodobacteraceae	g:Rhodobacter	s:uncultured_bacterium
S1R3.162	0	0	0	0	0	0	0	0	0	0	0	4	0	0	0	0	0	0	0	0	0	0	0	0	0	0	0	0	0	0	0	0	0	0	0	0	k:Bacteria	p:Proteobacteria	c:Alphaproteobacteria	o:Rhizobiales	f:Xanthobacteraceae	g:uncultured	s:uncultured_bacterium
S1R3.163	0	0	0	0	0	0	0	0	0	5	0	4	0	0	0	0	0	0	0	0	0	0	0	0	0	0	0	0	0	0	0	0	0	0	0	0	k:Bacteria	p:Proteobacteria	c:Alphaproteobacteria	o:Sphingomonadales	f:Sphingomonadaceae	g:Sphingomonas	s:Sphingomonas_sediminicola
S1R3.167	0	0	0	0	0	0	0	0	0	0	5	5	4	3	4	0	0	6	4	0	0	0	0	0	0	0	0	0	0	0	0	0	0	0	0	0	k:Bacteria	p:Chloroflexi	c:Anaerolineae	o:SJA15	f:uncultured_bacterium	f:uncultured_bacterium	f:uncultured_bacterium
S1R3.169	0	0	0	0	0	0	0	0	0	7	4	1	4	1	3	0	0	12	0	2	0	0	0	0	0	0	1	0	0	0	0	0	0	0	0	0	k:Bacteria	p:Proteobacteria	c:Alphaproteobacteria	o:Acetobacterales	f:Acetobacteraceae	g:uncultured	s:uncultured_bacterium
S1R3.170	0	0	0	0	0	0	0	0	0	4	0	3	0	0	1	0	0	0	0	0	0	0	0	0	0	0	0	0	0	0	0	0	0	0	0	0	k:Bacteria	p:Bacteroidota	c:Bacteroidia	o:Chitinophagales	f:Chitinophagaceae	g:Dinghuibacter	s:uncultured_bacterium
S1R3.173	0	0	0	0	0	0	0	0	0	0	8	6	0	0	0	0	0	1	0	0	0	0	0	0	0	0	0	0	0	0	0	0	0	0	0	0	k:Bacteria	p:Chloroflexi	c:Anaerolineae	o:Caldilineales	f:Caldilineaceae	g:uncultured	s:uncultured_bacterium
S1R3.175	0	0	0	0	0	0	0	0	0	5	0	3	2	0	0	0	0	0	0	0	0	11	0	0	0	0	0	0	0	0	0	0	0	0	0	0	k:Bacteria	p:Dadabacteria	c:Dadabacteriia	o:Dadabacteriales	f:uncultured_soil_bacterium	f:uncultured_soil_bacterium	f:uncultured_soil_bacterium
S1R3.180	0	0	0	0	0	0	0	0	0	0	0	2	0	0	0	0	0	0	0	0	0	0	0	0	0	0	0	0	0	0	0	0	0	0	0	0	k:Bacteria	p:Proteobacteria	c:Alphaproteobacteria	o:Rhizobiales	f:Xanthobacteraceae	g:Bradyrhizobium	s:uncultured_bacterium
S1R3.182	0	0	0	0	0	0	0	0	0	0	0	6	0	2	0	0	0	0	0	0	0	0	0	0	0	0	0	0	0	0	0	0	0	0	0	0	k:Bacteria	p:Bacteroidota	c:Bacteroidia	o:Bacteroidales	f:Prolixibacteraceae	g:BSV13	s:uncultured_bacterium
S1R3.184	0	0	0	0	0	0	0	0	0	0	5	2	0	0	0	0	0	0	0	0	0	0	0	0	0	0	0	0	0	0	0	0	0	0	0	0	k:Bacteria	p:Firmicutes	c:Bacilli	o:Bacillales	f:Bacillaceae	g:Bacillus	s:uncultured_bacterium
S1R3.19	0	0	0	0	0	0	0	0	4	0	39	12	13	0	0	0	0	0	3	0	0	0	0	0	3	8	0	0	0	0	0	0	0	0	0	0	k:Bacteria	p:Proteobacteria	c:Alphaproteobacteria	o:Rhizobiales	f:Xanthobacteraceae	g:uncultured	s:uncultured_bacterium
S1R3.193	0	0	0	0	0	0	0	0	0	0	0	1	0	0	0	0	0	0	0	0	0	0	0	0	0	8	0	0	0	0	0	0	0	0	0	0	k:Bacteria	p:Acidobacteriota	c:Vicinamibacteria	o:Vicinamibacterales	f:uncultured	g:uncultured_Acidobacteria_bacterium	g:uncultured_Acidobacteria_bacterium
S1R3.194	0	0	0	0	0	0	0	0	0	25	3	3	0	9	1	0	0	0	0	0	0	0	0	0	0	0	0	0	0	0	0	0	0	0	0	0	k:Bacteria	p:Desulfobacterota	c:Syntrophorhabdia	o:Syntrophorhabdales	f:Syntrophorhabdaceae	g:Syntrophorhabdus	s:uncultured_bacterium
S1R3.198	0	0	0	0	0	0	0	0	0	0	0	9	0	0	0	0	0	0	0	0	0	0	0	0	0	0	0	0	0	0	0	0	0	0	0	0	k:Bacteria	p:Proteobacteria	c:Gammaproteobacteria	o:CCD24	f:uncultured_bacterium	f:uncultured_bacterium	f:uncultured_bacterium
S1R3.2	0	0	0	0	0	0	0	0	0	0	0	63	0	0	0	0	0	0	0	0	0	0	0	0	0	0	0	0	0	0	0	0	0	0	0	0	k:Eukaryota	k:Eukaryota	k:Eukaryota	k:Eukaryota	k:Eukaryota	k:Eukaryota	k:Eukaryota
S1R3.202	0	0	0	0	0	0	0	0	0	0	0	4	0	0	5	0	0	0	0	0	0	0	0	0	0	0	0	0	0	0	0	0	0	0	0	0	k:Bacteria	p:Latescibacterota	p:Latescibacterota	p:Latescibacterota	c:uncultured_bacterium	c:uncultured_bacterium	c:uncultured_bacterium
S1R3.204	0	0	0	3	0	0	0	0	0	0	2	5	0	0	0	0	0	0	5	0	0	0	0	0	0	3	0	0	0	0	0	0	0	0	0	0	k:Bacteria	p:Actinobacteriota	c:Thermoleophilia	o:Solirubrobacterales	f:6714	g:uncultured_bacterium	g:uncultured_bacterium
S1R3.206	0	0	0	0	0	0	0	0	0	10	0	3	0	0	0	0	0	0	0	0	0	0	6	0	0	0	0	0	0	0	0	0	0	0	0	0	k:Bacteria	p:Acidobacteriota	c:Thermoanaerobaculia	o:Thermoanaerobaculales	f:Thermoanaerobaculaceae	g:Subgroup_10	s:uncultured_bacterium
S1R3.215	0	0	0	0	0	0	0	0	0	0	0	2	0	0	0	0	0	0	0	0	0	0	0	0	0	0	0	0	0	0	0	0	0	0	0	0	k:Bacteria	p:Verrucomicrobiota	c:Verrucomicrobiae	o:Pedosphaerales	f:Pedosphaeraceae	g:ADurb.Bin0631	s:uncultured_bacterium
S1R3.217	0	0	0	0	0	0	0	0	0	0	0	2	0	0	5	0	0	0	0	0	0	0	0	0	0	0	0	0	0	0	0	0	0	0	0	0	k:Bacteria	p:Actinobacteriota	c:Acidimicrobiia	o:Microtrichales	f:Ilumatobacteraceae	g:CL50029	s:uncultured_bacterium
S1R3.220	0	0	0	0	0	0	0	0	0	0	0	3	0	0	0	0	0	0	0	0	0	0	0	0	20	0	0	0	0	0	0	0	0	0	0	0	k:Bacteria	p:Acidobacteriota	c:Vicinamibacteria	o:Vicinamibacterales	f:uncultured	g:uncultured_bacterium	g:uncultured_bacterium
S1R3.222	0	0	0	0	0	0	0	0	0	0	0	4	0	0	0	0	0	0	0	0	0	0	3	0	0	0	0	0	0	0	0	0	0	0	0	0	k:Bacteria	p:Proteobacteria	c:Gammaproteobacteria	o:Burkholderiales	f:TRA320	g:uncultured_bacterium	s:beta_proteobacterium_pACH94
S1R3.223	0	0	0	0	0	0	0	0	0	9	6	4	5	2	0	0	2	0	0	0	0	2	0	0	0	0	0	0	0	0	0	0	0	2	0	0	k:Bacteria	p:Methylomirabilota	c:Methylomirabilia	o:Methylomirabilales	f:Methylomirabilaceae	g:Sh765BTzT35	s:uncultured_bacterium
S1R3.226	0	0	0	0	0	0	0	0	2	0	0	0	0	0	0	0	0	0	0	0	0	0	0	0	0	0	0	0	0	0	0	0	0	0	0	0	k:Bacteria	p:Bacteroidota	c:Bacteroidia	o:Bacteroidales	f:Bacteroidetes_vadinHA17	g:uncultured_bacterium	g:uncultured_bacterium
S1R3.23	0	0	0	0	0	0	0	0	0	12	2	11	16	20	8	0	5	2	0	0	1	0	0	0	0	9	0	0	0	0	0	0	0	0	2	0	k:Bacteria	p:Proteobacteria	c:Gammaproteobacteria	o:Burkholderiales	f:Nitrosomonadaceae	g:Ellin6067	s:uncultured_bacterium
S1R3.230	0	0	0	0	0	0	0	0	0	0	0	4	0	0	0	0	0	0	0	0	0	0	0	0	0	0	0	0	0	0	0	0	0	0	0	0	k:Bacteria	p:Acidobacteriota	c:Vicinamibacteria	o:Subgroup_17	f:uncultured_bacterium	f:uncultured_bacterium	f:uncultured_bacterium
S1R3.231	0	0	0	0	0	0	0	0	0	0	0	3	0	0	0	0	0	0	0	0	0	0	0	0	0	0	0	0	0	0	0	0	0	0	0	0	k:Bacteria	p:Proteobacteria	c:Gammaproteobacteria	o:Burkholderiales	f:Comamonadaceae	g:uncultured	s:uncultured_bacterium
S1R3.232	0	0	0	0	0	0	0	0	0	0	0	3	0	0	0	0	0	0	0	0	0	0	0	0	0	0	0	0	0	0	0	0	0	0	0	0	k:Bacteria	p:Actinobacteriota	c:Thermoleophilia	o:Gaiellales	f:Gaiellaceae	g:Gaiella	s:uncultured_bacterium
S1R3.234	0	0	0	0	0	0	0	0	0	0	0	4	0	0	0	0	0	0	0	0	0	0	0	0	0	0	0	0	0	0	0	0	0	0	0	0	k:Bacteria	p:Actinobacteriota	c:Thermoleophilia	o:Gaiellales	f:uncultured	g:uncultured_bacterium	s:uncultured_bacterium
S1R3.236	0	0	0	4	0	0	0	0	0	0	5	4	0	0	0	0	0	0	0	0	0	0	0	0	0	0	0	0	0	0	0	0	6	0	0	0	k:Bacteria	p:Firmicutes	c:Bacilli	o:Bacillales	f:Bacillaceae	g:Bacillus	s:Bacillus_mycoides
S1R3.240	0	0	0	0	0	0	0	0	0	0	0	3	0	0	0	0	0	0	0	0	0	0	0	0	0	0	0	0	0	0	0	0	0	0	0	0	k:Bacteria	p:Actinobacteriota	c:Actinobacteria	o:Micromonosporales	f:Micromonosporaceae	g:Micromonospora	s:uncultured_bacterium
S1R3.241	0	0	0	0	0	0	0	0	0	0	0	3	0	0	0	0	0	0	0	0	0	0	0	0	0	0	0	0	0	0	0	0	0	0	0	0	k:Bacteria	p:Proteobacteria	c:Alphaproteobacteria	o:Acetobacterales	f:Acetobacteraceae	g:uncultured	s:uncultured_bacterium
S1R3.242	0	0	0	0	0	0	0	0	0	3	0	1	0	0	0	0	0	0	0	0	0	0	0	0	0	0	0	0	0	0	0	0	0	0	0	0	k:Bacteria	p:Gemmatimonadota	c:Gemmatimonadetes	o:Gemmatimonadales	f:Gemmatimonadaceae	g:Gemmatimonas	s:uncultured_Gemmatimonadetes_bacterium
S1R3.245	0	0	0	0	0	0	0	0	0	0	0	1	0	0	0	0	0	0	0	0	0	0	0	0	0	0	0	0	0	0	0	0	0	0	0	0	k:Bacteria	p:Bacteroidota	c:Bacteroidia	o:Sphingobacteriales	f:NS1112	f:NS1112	f:NS1112
S1R3.247	0	0	0	0	0	0	0	0	0	0	0	3	0	0	0	0	0	0	0	0	0	0	0	0	0	0	0	0	0	0	0	0	0	0	0	0	k:Eukaryota	k:Eukaryota	k:Eukaryota	k:Eukaryota	k:Eukaryota	k:Eukaryota	k:Eukaryota
S1R3.249	0	0	0	3	0	0	0	0	0	0	0	3	0	0	0	0	0	0	0	0	0	0	0	0	0	0	0	0	0	0	0	0	0	0	0	0	k:Bacteria	p:Bdellovibrionota	c:Oligoflexia	o:03196G20	f:uncultured_bacterium	f:uncultured_bacterium	f:uncultured_bacterium
S1R3.252	0	0	0	0	0	0	0	0	0	0	0	3	0	0	0	0	0	0	0	0	0	0	0	0	0	0	0	0	0	0	0	0	0	0	0	0	k:Bacteria	p:Acidobacteriota	c:Vicinamibacteria	o:Subgroup_17	f:uncultured_bacterium	f:uncultured_bacterium	f:uncultured_bacterium
S1R3.253	0	0	0	0	0	0	0	0	0	11	0	2	0	0	0	0	0	0	0	6	0	0	0	0	0	0	0	0	0	0	0	0	0	0	0	0	k:Bacteria	p:Actinobacteriota	c:Thermoleophilia	o:Gaiellales	f:uncultured	g:uncultured_bacterium	g:uncultured_bacterium
S1R3.256	0	0	0	0	0	0	0	0	0	0	12	4	0	0	0	0	0	0	0	0	0	0	0	0	0	0	0	0	0	0	0	0	0	0	0	0	k:Bacteria	p:NB1j	p:NB1j	p:NB1j	c:uncultured_bacterium	c:uncultured_bacterium	c:uncultured_bacterium
S1R3.257	0	0	0	0	0	0	0	0	0	5	3	3	0	3	2	0	3	0	5	0	0	0	0	4	2	0	0	0	3	0	0	0	0	0	0	0	k:Bacteria	p:Proteobacteria	c:Alphaproteobacteria	o:Rhizobiales	f:Rhodomicrobiaceae	g:Rhodomicrobium	s:uncultured_Rhodomicrobium_sp.
S1R3.259	0	0	0	0	0	0	0	0	0	12	10	2	0	0	0	0	0	0	0	0	0	0	0	0	0	0	0	0	0	0	0	0	0	0	0	0	k:Bacteria	p:Desulfobacterota	c:Desulfuromonadia	o:Geobacterales	f:Geobacteraceae	g:uncultured	s:uncultured_bacterium
S1R3.26	2	0	0	0	0	0	0	0	0	18	23	11	12	0	16	12	10	4	4	5	6	11	2	20	9	4	9	0	0	0	12	0	0	0	0	0	k:Bacteria	p:Verrucomicrobiota	c:Verrucomicrobiae	o:Chthoniobacterales	f:Chthoniobacteraceae	g:Candidatus_Udaeobacter	s:uncultured_bacterium
S1R3.262	0	0	0	0	0	0	0	0	0	0	0	2	0	0	0	0	0	0	0	0	0	0	0	0	0	0	0	0	0	0	0	0	0	0	0	0	k:Bacteria	p:Proteobacteria	c:Gammaproteobacteria	o:Burkholderiales	f:A21b	g:uncultured_bacterium	g:uncultured_bacterium
S1R3.264	0	0	0	0	0	0	0	0	0	0	0	2	0	3	2	0	2	0	0	0	0	0	2	0	0	0	0	0	0	0	0	0	0	0	0	0	k:Bacteria	p:Actinobacteriota	c:Actinobacteria	o:Kineosporiales	f:Kineosporiaceae	g:Kineosporia	s:uncultured_bacterium
S1R3.265	0	0	0	0	0	0	0	0	0	0	0	3	0	3	1	0	0	1	0	0	0	0	0	0	0	0	0	0	0	0	0	0	0	0	0	0	k:Bacteria	p:Proteobacteria	c:Alphaproteobacteria	o:Rhizobiales	f:Labraceae	g:Labrys	s:Labrys_sp.
S1R3.268	0	0	0	0	0	0	0	0	0	0	0	1	0	0	0	0	0	0	0	0	0	0	0	0	0	0	0	0	0	0	0	0	0	0	0	0	k:Bacteria	p:Acidobacteriota	c:Vicinamibacteria	o:Vicinamibacterales	f:uncultured	g:uncultured_bacterium	g:uncultured_bacterium
S1R3.271	0	0	0	0	0	0	0	0	0	10	3	2	0	3	4	0	0	9	0	0	0	0	0	0	0	0	0	0	0	0	0	0	0	0	0	0	k:Bacteria	p:Actinobacteriota	c:Thermoleophilia	o:Solirubrobacterales	f:Solirubrobacteraceae	g:Conexibacter	s:uncultured_bacterium
S1R3.272	0	0	0	0	0	0	0	0	0	0	0	5	0	0	0	0	0	0	0	0	0	0	0	0	0	0	4	0	0	0	0	0	0	0	0	0	k:Bacteria	p:Sva0485	p:Sva0485	p:Sva0485	c:uncultured_bacterium	c:uncultured_bacterium	c:uncultured_bacterium
S1R3.273	0	0	0	0	0	0	0	0	0	0	0	10	0	0	0	0	0	0	0	0	0	0	0	0	0	0	0	0	0	0	0	0	0	0	0	0	k:Bacteria	p:Proteobacteria	c:Gammaproteobacteria	o:Burkholderiales	f:Nitrosomonadaceae	g:DSSD61	s:uncultured_bacterium
S1R3.274	0	0	0	0	0	0	0	0	0	0	2	1	0	0	0	0	0	0	2	0	0	0	0	0	0	0	0	0	0	0	0	0	0	0	0	0	k:Bacteria	p:Actinobacteriota	c:Acidimicrobiia	o:IMCC26256	f:uncultured_bacterium	f:uncultured_bacterium	f:uncultured_bacterium
S1R3.278	0	0	0	0	0	0	0	0	0	0	0	2	3	0	0	0	0	0	0	0	0	2	0	0	0	0	0	0	0	0	0	0	0	0	0	0	k:Bacteria	p:Proteobacteria	c:Alphaproteobacteria	o:Rhizobiales	f:Methyloligellaceae	g:uncultured	s:uncultured_bacterium
S1R3.282	0	0	0	2	0	0	0	0	0	1	0	1	0	0	0	0	0	0	0	0	0	0	0	0	0	0	0	0	0	0	0	0	0	0	0	0	k:Bacteria	p:Verrucomicrobiota	c:Verrucomicrobiae	o:Pedosphaerales	f:Pedosphaeraceae	g:Ellin516	s:uncultured_bacterium
S1R3.284	0	0	0	0	0	0	0	0	0	0	0	4	0	0	0	0	0	0	3	0	0	0	0	0	0	0	0	0	0	0	0	0	0	0	0	0	k:Bacteria	p:Proteobacteria	c:Gammaproteobacteria	o:Gammaproteobacteria_Incertae_Sedis	f:Unknown_Family	g:Acidibacter	s:uncultured_bacterium
S1R3.285	0	0	0	0	0	0	0	0	0	0	0	2	0	0	0	0	0	0	0	0	0	0	0	0	0	0	0	0	0	0	0	0	0	0	0	0	k:Bacteria	p:Proteobacteria	c:Alphaproteobacteria	o:Rhizobiales	f:Beijerinckiaceae	g:alphaI_cluster	s:Alsobacter_sp.
S1R3.288	0	0	0	0	0	0	0	0	0	0	0	1	0	0	0	0	0	0	0	0	0	0	0	0	0	0	0	0	0	0	0	0	0	0	0	0	k:Bacteria	p:Proteobacteria	c:Alphaproteobacteria	o:Rhizobiales	f:Xanthobacteraceae	g:uncultured	s:uncultured_bacterium
S1R3.29	0	0	0	0	0	0	0	0	0	0	0	8	0	0	0	0	0	0	0	0	0	0	0	0	0	0	0	0	0	0	0	0	0	0	0	0	k:Eukaryota	k:Eukaryota	k:Eukaryota	k:Eukaryota	k:Eukaryota	k:Eukaryota	k:Eukaryota
S1R3.291	0	0	0	0	0	0	0	0	0	0	6	3	5	0	0	0	0	0	0	0	0	0	0	0	0	0	0	0	0	0	0	0	0	0	0	0	k:Bacteria	p:Actinobacteriota	c:Acidimicrobiia	o:Microtrichales	f:Ilumatobacteraceae	g:uncultured	s:uncultured_bacterium
S1R3.297	0	0	0	0	0	0	0	0	0	0	0	3	0	0	0	0	0	0	0	0	0	0	0	0	0	0	0	0	0	0	0	0	0	0	0	0	k:Bacteria	p:Verrucomicrobiota	c:Verrucomicrobiae	o:Pedosphaerales	f:Pedosphaeraceae	g:uncultured	s:uncultured_bacterium
S1R3.298	0	0	0	0	0	0	0	0	0	0	0	1	0	0	0	0	0	0	0	0	0	0	0	0	0	0	0	0	0	0	0	0	0	0	0	0	k:Bacteria	p:Acidobacteriota	c:Holophagae	o:Subgroup_7	f:uncultured_bacterium	f:uncultured_bacterium	f:uncultured_bacterium
S1R3.300	0	0	0	0	0	0	0	0	0	0	0	4	0	0	0	0	0	0	0	0	0	0	0	0	0	0	0	0	0	0	0	0	0	0	0	0	k:Bacteria	p:Proteobacteria	c:Alphaproteobacteria	o:Rhizobiales	f:Beijerinckiaceae	g:Methylocapsa	s:uncultured_bacterium
S1R3.302	0	0	0	0	0	0	0	0	0	0	0	7	0	0	0	0	0	0	0	0	0	0	0	0	0	0	0	0	0	0	0	0	0	0	0	0	k:Bacteria	p:Chloroflexi	c:Anaerolineae	o:SJA15	f:uncultured_bacterium	f:uncultured_bacterium	f:uncultured_bacterium
S1R3.307	0	0	0	0	0	0	0	0	0	4	0	2	0	3	0	2	0	0	0	0	0	0	0	0	0	0	0	0	0	0	0	0	0	0	0	0	k:Bacteria	p:Actinobacteriota	c:Thermoleophilia	o:Gaiellales	f:uncultured	g:uncultured_bacterium	g:uncultured_bacterium
S1R3.309	0	0	0	0	0	0	0	0	0	0	0	2	0	2	0	2	0	0	0	0	0	0	0	0	0	0	0	0	0	0	0	0	0	0	0	0	k:Bacteria	p:Bacteroidota	c:Bacteroidia	o:Sphingobacteriales	f:AKYH767	g:uncultured_bacterium	g:uncultured_bacterium
S1R3.312	0	0	0	0	0	0	0	0	0	4	5	3	0	0	9	25	0	0	3	0	0	0	0	0	0	0	0	0	0	0	0	0	0	0	0	0	k:Bacteria	p:Sva0485	p:Sva0485	p:Sva0485	c:uncultured_bacterium	c:uncultured_bacterium	c:uncultured_bacterium
S1R3.325	0	0	0	0	0	0	0	0	0	0	0	1	0	0	0	0	0	0	0	0	0	0	0	0	0	0	0	0	0	0	0	0	0	0	0	0	k:Bacteria	p:Bacteroidota	c:Bacteroidia	o:Sphingobacteriales	f:env.OPS_17	g:uncultured_bacterium	g:uncultured_bacterium
S1R3.332	0	0	0	0	0	0	0	0	0	3	4	3	0	0	0	2	0	0	0	0	0	2	0	0	0	2	0	0	0	0	0	0	0	0	0	0	k:Bacteria	p:Proteobacteria	c:Gammaproteobacteria	o:Burkholderiales	f:Sutterellaceae	g:uncultured	s:uncultured_bacterium
S1R3.334	0	0	0	0	0	0	0	0	0	0	0	4	0	0	0	0	0	0	0	0	0	0	0	0	0	0	0	0	0	0	0	0	0	0	0	0	k:Bacteria	p:Planctomycetota	c:Planctomycetes	o:Pirellulales	f:Pirellulaceae	g:uncultured	s:uncultured_bacterium
S1R3.337	0	0	0	0	0	0	0	0	0	0	0	2	0	0	0	0	0	0	0	0	0	0	0	0	0	0	0	0	0	0	0	0	0	0	0	0	k:Bacteria	p:Acidobacteriota	c:Vicinamibacteria	o:Vicinamibacterales	f:uncultured	g:uncultured_bacterium	g:uncultured_bacterium
S1R3.339	0	0	0	0	0	0	0	0	0	0	0	3	0	0	0	0	0	0	0	0	0	0	0	0	0	0	0	0	0	0	0	0	0	0	0	0	k:Bacteria	p:Acidobacteriota	c:Vicinamibacteria	o:Vicinamibacterales	f:uncultured	g:uncultured_bacterium	s:uncultured_Acidobacteria_bacterium
S1R3.342	0	0	0	0	0	0	0	0	0	0	0	2	0	0	2	4	2	1	0	0	0	0	0	0	0	0	0	0	0	0	0	0	0	0	0	0	k:Bacteria	p:Chloroflexi	c:Anaerolineae	o:Anaerolineales	f:Anaerolineaceae	g:Anaerolinea	s:uncultured_bacterium
S1R3.344	0	0	0	0	0	0	0	0	0	0	0	3	0	0	2	0	0	0	0	0	0	0	3	0	0	0	0	0	0	0	0	0	0	0	0	0	k:Bacteria	p:Acidobacteriota	c:Acidobacteriae	o:Acidobacteriales	f:Koribacteraceae	g:Candidatus_Koribacter	s:uncultured_Acidobacteria_bacterium
S1R3.347	0	0	0	0	0	0	0	0	0	0	0	2	0	0	0	0	0	0	0	0	0	0	0	0	0	0	0	0	0	0	0	0	0	0	0	0	k:Bacteria	p:Proteobacteria	c:Alphaproteobacteria	o:Elsterales	f:uncultured	g:metagenome	g:metagenome
S1R3.349	0	0	0	0	0	0	0	0	0	0	0	2	4	3	0	0	0	0	0	0	0	0	0	0	0	0	0	0	0	0	0	0	0	0	0	0	k:Bacteria	p:Acidobacteriota	c:Acidobacteriae	o:Acidobacteriales	f:uncultured	g:uncultured_bacterium	g:uncultured_bacterium
S1R3.355	0	0	0	0	0	0	0	0	0	0	14	1	0	0	0	4	0	0	0	0	0	0	0	0	0	0	0	0	0	0	0	0	0	0	0	0	k:Bacteria	p:Proteobacteria	c:Alphaproteobacteria	o:Rhizobiales	f:Xanthobacteraceae	g:uncultured	s:uncultured_bacterium
S1R3.357	0	0	0	0	0	0	0	0	0	0	0	3	0	0	0	0	0	0	0	0	0	0	0	0	0	0	0	0	0	0	0	0	0	0	0	0	k:Bacteria	p:Proteobacteria	c:Alphaproteobacteria	o:Rhizobiales	f:Rhizobiaceae	g:Mesorhizobium	s:uncultured_bacterium
S1R3.359	0	0	0	0	0	0	0	0	0	0	0	2	6	4	0	0	0	0	0	0	0	0	0	0	0	0	0	0	0	0	0	0	0	0	0	0	k:Bacteria	p:Myxococcota	c:Myxococcia	o:Myxococcales	f:Anaeromyxobacteraceae	g:Anaeromyxobacter	s:uncultured_bacterium
S1R3.36	3	2	2	0	0	0	0	0	0	27	5	9	30	16	13	2	6	3	0	3	0	4	0	0	0	3	0	0	0	0	0	0	0	0	0	0	k:Bacteria	p:Myxococcota	c:Myxococcia	o:Myxococcales	f:Anaeromyxobacteraceae	g:Anaeromyxobacter	s:uncultured_bacterium
S1R3.365	0	0	0	0	0	0	0	0	0	0	0	2	0	1	0	0	0	0	0	0	0	0	0	0	0	0	0	0	0	0	0	0	0	0	0	36	k:Bacteria	p:Actinobacteriota	c:Actinobacteria	o:Pseudonocardiales	f:Pseudonocardiaceae	g:Pseudonocardia	s:uncultured_bacterium
S1R3.366	0	0	0	0	0	0	0	0	0	0	0	2	5	0	0	0	0	0	0	0	0	0	0	0	0	0	0	0	0	0	0	0	0	0	0	0	k:Bacteria	p:Gemmatimonadota	c:Gemmatimonadetes	o:Gemmatimonadales	f:Gemmatimonadaceae	g:uncultured	s:uncultured_bacterium
S1R3.367	0	0	0	0	0	0	0	0	0	0	0	2	0	0	0	0	4	0	0	0	0	3	0	0	0	0	0	0	0	0	0	0	0	0	0	0	k:Bacteria	p:Proteobacteria	c:Alphaproteobacteria	o:Tistrellales	f:Geminicoccaceae	g:Candidatus_Alysiosphaera	s:uncultured_bacterium
S1R3.368	0	0	0	0	0	0	0	0	0	0	0	2	0	0	0	0	0	0	0	0	0	0	0	0	0	0	0	0	0	0	0	0	0	0	0	0	k:Bacteria	p:Verrucomicrobiota	c:Verrucomicrobiae	o:Pedosphaerales	f:Pedosphaeraceae	g:uncultured_bacterium	s:uncultured_bacterium
S1R3.371	0	0	0	0	0	0	0	0	0	0	0	3	0	0	0	0	0	0	0	0	0	0	0	0	0	0	0	0	0	0	0	0	0	0	0	0	k:Bacteria	p:Desulfobacterota	c:Desulfuromonadia	o:Geobacterales	f:Geobacteraceae	g:uncultured	s:uncultured_bacterium
S1R3.380	0	0	0	0	0	0	0	0	0	0	0	1	6	0	0	0	0	0	0	0	0	0	0	0	0	0	0	0	0	0	0	0	0	0	0	0	k:Bacteria	p:Chloroflexi	c:Anaerolineae	o:Anaerolineales	f:Anaerolineaceae	g:Anaerolinea	s:uncultured_bacterium
S1R3.387	0	0	0	0	0	0	0	0	0	3	0	2	0	0	0	0	0	0	0	0	0	0	0	0	0	0	0	0	0	0	0	0	0	0	0	0	k:Bacteria	p:Proteobacteria	c:Gammaproteobacteria	o:Burkholderiales	f:Rhodocyclaceae	g:Sulfuritalea	s:uncultured_bacterium
S1R3.388	0	0	0	0	0	0	0	0	0	6	0	1	0	0	0	0	0	0	0	0	0	0	0	0	0	0	0	0	0	0	0	0	0	0	0	0	k:Bacteria	p:Verrucomicrobiota	c:Verrucomicrobiae	o:Chthoniobacterales	f:Chthoniobacteraceae	g:Chthoniobacter	s:uncultured_Verrucomicrobia_bacterium
S1R3.391	0	0	0	0	0	0	0	0	0	0	0	4	0	0	0	0	0	0	0	0	0	0	0	0	0	0	0	0	0	0	0	0	0	0	0	0	k:Bacteria	p:Planctomycetota	c:Planctomycetes	o:Pirellulales	f:Pirellulaceae	g:uncultured	s:uncultured_bacterium
S1R3.392	0	0	0	0	0	0	0	0	0	0	0	1	0	0	7	0	0	0	0	0	0	0	0	0	0	0	0	0	0	0	0	0	0	0	0	0	k:Bacteria	p:Proteobacteria	c:Alphaproteobacteria	o:Elsterales	f:uncultured	g:uncultured_bacterium	g:uncultured_bacterium
S1R3.395	0	0	0	0	0	0	0	0	0	0	0	12	0	0	0	0	0	0	0	0	0	0	0	0	0	0	0	0	0	0	0	0	0	0	0	0	k:Bacteria	p:Proteobacteria	c:Gammaproteobacteria	o:Burkholderiales	f:Chitinibacteraceae	g:Chitinibacter	s:metagenome
S1R3.396	0	0	0	0	0	0	0	0	0	0	0	7	0	0	0	0	0	0	0	0	0	0	0	0	0	0	0	0	0	0	0	0	0	0	0	0	k:Bacteria	p:Acidobacteriota	c:Subgroup_22	c:Subgroup_22	o:uncultured_bacterium	o:uncultured_bacterium	o:uncultured_bacterium
S1R3.397	0	0	0	0	0	0	0	0	0	7	0	2	0	0	0	2	0	0	0	0	2	0	0	0	0	0	0	0	0	0	0	0	0	0	0	0	k:Bacteria	p:Desulfobacterota	c:Desulfobaccia	o:Desulfobaccales	f:Desulfobaccaceae	g:Desulfobacca	s:uncultured_bacterium
S1R3.399	0	0	0	0	0	0	0	0	0	3	6	4	0	0	0	0	0	0	0	0	0	0	0	0	0	0	0	0	0	0	0	0	0	0	0	0	k:Bacteria	p:Chloroflexi	c:Dehalococcoidia	o:Dehalococcoidales	f:uncultured	g:uncultured_bacterium	g:uncultured_bacterium
S1R3.40	0	0	0	0	0	0	0	0	0	0	3	11	0	17	0	0	3	0	1	0	0	0	0	0	0	0	0	0	0	0	0	0	0	0	0	0	k:Bacteria	p:Myxococcota	c:Myxococcia	o:Myxococcales	f:Anaeromyxobacteraceae	g:Anaeromyxobacter	s:uncultured_bacterium
S1R3.400	0	0	0	0	0	0	0	0	0	4	0	3	0	0	0	0	0	0	0	0	0	0	0	0	0	0	0	0	0	0	0	0	0	0	0	0	k:Bacteria	p:Acidobacteriota	c:Acidobacteriae	o:Paludibaculum	f:uncultured_bacterium	f:uncultured_bacterium	f:uncultured_bacterium
S1R3.401	0	0	0	0	0	0	0	0	0	0	0	2	0	0	0	0	0	0	0	0	0	0	0	0	0	0	0	0	0	0	0	0	0	0	0	0	k:Bacteria	p:Proteobacteria	c:Gammaproteobacteria	o:Burkholderiales	f:Rhodocyclaceae	g:Sulfuritalea	s:uncultured_bacterium
S1R3.403	0	0	0	0	0	0	0	0	0	0	0	5	0	4	0	0	0	0	0	0	0	0	0	0	0	0	0	0	0	0	0	0	0	0	0	0	k:Bacteria	p:Firmicutes	c:Bacilli	o:Bacillales	f:Planococcaceae	g:Solibacillus	s:Solibacillus_silvestris
S1R3.404	0	0	0	0	0	0	0	0	0	0	0	3	0	0	0	0	0	0	0	0	0	0	0	0	0	0	0	0	0	0	0	0	0	0	0	0	k:Archaea	p:Halobacterota	c:Methanocellia	o:Methanocellales	f:Methanocellaceae	g:Methanocella	s:uncultured_archaeon
S1R3.406	0	0	0	0	0	0	0	0	0	0	1	1	0	0	0	0	0	0	0	0	0	0	0	0	0	0	0	0	0	0	0	0	0	0	0	0	k:Bacteria	p:Bacteroidota	c:Bacteroidia	o:Chitinophagales	f:Chitinophagaceae	g:Terrimonas	s:uncultured_bacterium
S1R3.407	0	0	0	0	0	0	0	0	0	9	6	1	3	3	34	0	0	0	11	0	0	0	0	0	0	0	0	0	0	0	0	0	0	0	0	0	k:Bacteria	p:Proteobacteria	c:Gammaproteobacteria	o:JG36TzT191	f:uncultured_bacterium	g:Acidibacter	s:uncultured_bacterium
S1R3.412	0	0	0	0	0	0	0	0	0	0	0	2	4	0	0	0	0	0	0	4	0	0	0	0	0	0	0	0	0	0	0	0	0	0	0	0	k:Bacteria	p:Bacteroidota	c:Bacteroidia	o:Sphingobacteriales	f:Lentimicrobiaceae	g:Lentimicrobium	s:uncultured_bacterium
S1R3.413	0	0	0	0	0	0	0	0	0	0	0	2	2	0	0	0	0	0	0	0	0	0	0	0	0	0	0	0	0	0	0	0	0	0	0	0	k:Bacteria	p:Bacteroidota	c:Bacteroidia	o:Bacteroidales	f:Marinilabiliaceae	g:[Cytophaga]_xylanolytica_group	s:uncultured_bacterium
S1R3.416	0	0	0	0	0	2	0	0	0	0	0	3	6	5	0	0	0	0	0	0	0	0	0	0	0	0	0	0	0	0	0	0	0	0	0	0	k:Bacteria	p:Planctomycetota	c:Pla4	c:Pla4	c:Pla4	c:Pla4	c:Pla4
S1R3.417	0	0	0	0	0	0	0	0	0	0	0	3	0	0	0	0	0	0	0	0	0	0	0	0	0	0	0	0	0	0	0	0	0	0	0	0	k:Bacteria	p:Bacteroidota	c:Bacteroidia	o:Cytophagales	f:Cytophagaceae	g:Cytophaga	s:uncultured_Sphingobacteriia_bacterium
S1R3.418	0	0	0	0	0	0	0	0	0	0	0	2	0	0	0	0	0	0	0	0	0	0	0	0	0	0	0	0	0	0	0	0	0	0	0	0	k:Bacteria	p:Planctomycetota	c:Planctomycetes	o:Pirellulales	f:Pirellulaceae	g:uncultured	s:uncultured_bacterium
S1R3.419	0	0	0	0	0	0	0	0	0	3	0	1	0	1	2	0	0	0	0	0	0	0	0	0	0	0	0	0	0	0	0	0	0	0	0	0	k:Bacteria	p:Proteobacteria	c:Gammaproteobacteria	o:Xanthomonadales	f:Rhodanobacteraceae	g:Rhodanobacter	s:uncultured_bacterium
S1R3.421	0	0	0	0	0	0	0	0	0	0	0	3	0	0	0	0	0	0	0	0	0	0	0	0	0	0	0	0	0	0	0	0	0	0	0	0	k:Bacteria	p:Firmicutes	c:Limnochordia	o:Hydrogenispora	f:uncultured_bacterium	f:uncultured_bacterium	f:uncultured_bacterium
S1R3.423	0	0	0	0	0	0	0	0	0	0	0	4	0	0	0	0	0	0	0	0	0	0	0	0	0	0	0	0	0	0	0	0	0	0	0	0	k:Bacteria	p:Acidobacteriota	c:Subgroup_22	c:Subgroup_22	o:uncultured_bacterium	o:uncultured_bacterium	o:uncultured_bacterium
S1R3.429	0	0	0	0	0	0	0	0	0	0	0	2	0	0	0	0	0	0	0	0	0	0	0	0	0	0	0	0	0	0	0	0	0	0	0	0	k:Bacteria	p:Bacteroidota	c:Bacteroidia	o:Cytophagales	f:Microscillaceae	g:uncultured	s:uncultured_bacterium
S1R3.438	0	0	0	0	0	0	0	0	0	0	0	3	0	0	0	0	0	0	0	0	0	0	0	0	0	0	0	0	0	0	0	0	0	0	0	0	k:Bacteria	p:Proteobacteria	c:Gammaproteobacteria	o:Burkholderiales	f:Nitrosomonadaceae	g:mle17	s:metagenome
S1R3.44	0	0	0	0	0	0	0	0	0	0	0	12	0	0	0	0	0	0	9	2	0	0	2	0	0	0	7	0	0	0	0	0	0	0	0	0	k:Bacteria	p:Verrucomicrobiota	c:Verrucomicrobiae	o:Pedosphaerales	f:Pedosphaeraceae	g:uncultured_Verrucomicrobia_bacterium	s:uncultured_bacterium
S1R3.466	0	0	0	0	0	0	0	0	0	0	0	5	0	0	0	0	0	0	0	0	0	0	0	0	0	0	0	0	0	0	0	0	0	0	0	0	k:Bacteria	p:Proteobacteria	c:Alphaproteobacteria	o:Caulobacterales	f:Caulobacteraceae	g:uncultured	s:metagenome
S1R3.471	0	0	0	0	0	0	0	0	0	0	0	1	0	4	1	0	0	0	0	0	0	0	0	0	0	0	0	0	0	0	0	0	0	0	0	0	k:Bacteria	p:Verrucomicrobiota	c:Verrucomicrobiae	o:Pedosphaerales	f:Pedosphaeraceae	g:uncultured	s:uncultured_bacterium
S1R3.476	0	2	0	0	0	0	0	0	0	0	0	1	0	0	0	0	0	0	0	0	0	0	0	0	0	0	0	0	0	0	0	0	0	0	0	0	k:Bacteria	p:Proteobacteria	c:Alphaproteobacteria	o:Caulobacterales	f:Hyphomonadaceae	g:SWB02	s:uncultured_bacterium
S1R3.481	0	0	0	0	0	0	0	0	0	0	0	1	0	0	0	0	0	0	0	0	0	0	0	0	0	0	0	0	0	0	0	0	0	0	0	0	k:Bacteria	p:Proteobacteria	c:Alphaproteobacteria	o:Sphingomonadales	f:Sphingomonadaceae	g:Altererythrobacter	s:uncultured_bacterium
S1R3.485	0	0	0	0	0	0	0	0	0	0	0	3	0	0	0	0	0	0	0	0	0	0	0	0	0	0	0	0	0	0	0	0	0	0	0	0	k:Bacteria	p:Sva0485	p:Sva0485	p:Sva0485	c:uncultured_bacterium	c:uncultured_bacterium	c:uncultured_bacterium
S1R3.489	0	0	0	0	0	0	0	0	0	0	0	4	0	0	0	0	0	0	0	0	0	0	0	0	0	0	0	0	0	0	0	0	0	0	0	0	k:Bacteria	p:Acidobacteriota	c:Holophagae	o:Subgroup_7	f:uncultured_bacterium	f:uncultured_bacterium	f:uncultured_bacterium
S1R3.49	0	0	0	0	0	0	0	0	0	9	7	9	0	0	0	0	0	0	0	0	0	0	0	0	0	0	0	0	0	0	0	0	0	0	0	0	k:Bacteria	p:Acidobacteriota	c:Vicinamibacteria	o:Vicinamibacterales	f:Vicinamibacteraceae	g:uncultured_bacterium	g:uncultured_bacterium
S1R3.490	0	0	0	0	0	0	0	0	0	0	0	2	0	0	0	0	5	0	0	0	0	0	0	0	0	0	0	0	0	0	0	0	0	0	0	0	k:Bacteria	p:Actinobacteriota	c:Actinobacteria	o:Frankiales	f:Nakamurellaceae	g:Nakamurella	s:uncultured_bacterium
S1R3.498	0	0	0	0	0	0	0	0	0	0	0	2	0	0	0	0	0	0	0	0	0	0	2	0	0	0	0	0	0	0	0	0	0	0	0	0	k:Bacteria	p:Bacteroidota	c:Bacteroidia	o:Cytophagales	f:Microscillaceae	g:uncultured	s:uncultured_bacterium
S1R3.506	0	0	0	0	0	0	0	0	0	0	0	6	0	0	0	0	0	0	0	0	0	0	0	0	0	0	0	0	0	0	0	0	0	0	0	0	k:Bacteria	p:Proteobacteria	c:Alphaproteobacteria	o:Reyranellales	f:Reyranellaceae	g:uncultured	s:uncultured_bacterium
S1R3.508	0	0	0	0	0	0	0	0	0	0	0	0	0	0	0	2	0	0	0	0	0	0	0	0	0	0	0	0	0	0	0	0	0	0	0	0	k:Bacteria	p:Bacteroidota	c:Bacteroidia	o:Chitinophagales	f:uncultured	g:uncultured_bacterium	g:uncultured_bacterium
S1R3.510	0	0	0	0	0	0	0	0	0	0	0	2	0	0	0	3	0	0	0	3	0	0	0	0	0	0	0	0	0	0	0	0	0	0	0	0	k:Bacteria	p:Firmicutes	c:Clostridia	o:Clostridiales	f:Caloramatoraceae	g:Fonticella	s:uncultured_bacterium
S1R3.512	0	0	0	0	0	0	0	0	0	0	0	4	0	0	0	0	0	0	0	0	0	0	0	0	0	0	0	0	0	0	0	0	0	0	0	0	k:Bacteria	p:Firmicutes	c:Negativicutes	o:VeillonellalesSelenomonadales	f:Sporomusaceae	g:uncultured	s:uncultured_bacterium
S1R3.515	0	0	0	0	0	0	0	0	0	0	0	2	0	0	0	0	0	0	0	0	0	0	0	0	0	0	0	0	0	0	0	0	0	0	0	0	k:Bacteria	p:Proteobacteria	c:Gammaproteobacteria	o:R7C24	f:uncultured_gamma_proteobacterium	f:uncultured_gamma_proteobacterium	f:uncultured_gamma_proteobacterium
S1R3.522	0	0	0	0	0	0	0	0	0	0	0	3	0	0	0	0	0	0	0	0	0	0	0	0	0	0	0	0	0	0	0	0	0	0	0	0	k:Bacteria	p:Chloroflexi	c:Anaerolineae	o:RBG13549	f:uncultured_bacterium	f:uncultured_bacterium	f:uncultured_bacterium
S1R3.525	0	0	0	0	0	0	0	0	0	0	0	3	0	0	0	0	0	0	0	0	0	0	0	0	0	0	0	0	0	0	0	0	0	0	0	0	k:Bacteria	p:Planctomycetota	c:Planctomycetes	o:Pirellulales	f:Pirellulaceae	g:uncultured	s:uncultured_bacterium
S1R3.533	0	0	0	0	0	0	0	0	0	0	0	4	0	0	0	0	0	0	0	0	0	0	0	0	0	0	0	0	0	0	0	0	0	0	0	0	k:Bacteria	p:Planctomycetota	c:Planctomycetes	o:Pirellulales	f:Pirellulaceae	g:uncultured	s:uncultured_planctomycete
S1R3.537	0	0	0	0	0	0	0	0	0	0	0	2	0	0	0	0	0	0	0	0	0	0	0	0	0	0	0	0	0	0	0	0	0	0	0	0	k:Bacteria	p:Zixibacteria	p:Zixibacteria	p:Zixibacteria	c:uncultured_bacterium	c:uncultured_bacterium	c:uncultured_bacterium
S1R3.547	0	0	0	0	0	0	0	0	0	0	0	3	0	0	0	0	0	0	0	0	0	0	0	0	0	0	0	0	0	0	0	0	0	0	0	0	k:Bacteria	p:Chloroflexi	c:Anaerolineae	o:SJA15	f:uncultured_bacterium	f:uncultured_bacterium	f:uncultured_bacterium
S1R3.548	0	0	0	0	0	0	0	0	0	0	7	4	0	0	11	0	0	0	0	0	0	0	0	0	0	0	0	0	0	0	0	0	0	0	0	0	k:Bacteria	p:Acidobacteriota	c:Vicinamibacteria	o:Vicinamibacterales	f:Vicinamibacteraceae	g:uncultured_Acidobacteria_bacterium	g:uncultured_Acidobacteria_bacterium
S1R3.55	0	0	0	0	0	0	0	0	0	0	0	8	0	0	0	0	3	0	0	0	0	0	0	0	0	0	0	0	0	0	0	0	0	0	0	0	k:Bacteria	p:Proteobacteria	c:Gammaproteobacteria	o:Xanthomonadales	f:Rhodanobacteraceae	g:Rhodanobacter	s:uncultured_bacterium
S1R3.552	0	0	0	0	0	0	0	0	0	0	0	4	0	0	0	0	0	0	0	0	0	0	0	0	0	0	0	0	0	0	0	0	0	0	0	0	k:Bacteria	p:Proteobacteria	c:Gammaproteobacteria	o:Burkholderiales	f:SCI84	g:uncultured_bacterium	g:uncultured_bacterium
S1R3.556	0	0	0	0	0	0	0	0	0	0	0	3	0	6	0	0	0	0	0	0	0	0	0	0	0	0	0	0	0	0	0	0	0	0	0	0	k:Bacteria	p:Desulfobacterota	c:Syntrophorhabdia	o:Syntrophorhabdales	f:Syntrophorhabdaceae	g:Syntrophorhabdus	s:uncultured_bacterium
S1R3.558	0	0	0	0	0	0	0	0	0	0	0	2	0	0	0	0	0	0	0	0	0	0	0	0	0	0	0	0	0	0	0	0	0	0	0	0	k:Bacteria	p:Acidobacteriota	c:Thermoanaerobaculia	o:Thermoanaerobaculales	f:Thermoanaerobaculaceae	g:Subgroup_10	s:uncultured_bacterium
S1R3.559	0	0	0	0	0	0	0	0	0	0	0	4	0	0	0	0	0	0	0	0	0	0	0	0	0	0	0	0	0	0	0	0	0	0	0	0	k:Bacteria	p:Planctomycetota	c:Planctomycetes	o:Gemmatales	f:Gemmataceae	g:uncultured	s:uncultured_bacterium
S1R3.563	0	0	0	0	0	0	0	0	0	0	0	5	0	0	0	0	0	0	0	0	0	0	0	0	0	0	0	0	0	0	0	0	0	0	0	0	k:Bacteria	p:Firmicutes	c:Limnochordia	o:Hydrogenispora	f:uncultured_bacterium	f:uncultured_bacterium	f:uncultured_bacterium
S1R3.564	0	0	0	0	0	0	0	0	0	0	0	3	0	0	0	0	0	0	0	0	0	0	0	0	0	0	0	0	0	0	0	0	0	0	0	0	k:Bacteria	p:Proteobacteria	c:Alphaproteobacteria	o:Caulobacterales	f:Hyphomonadaceae	g:SWB02	s:uncultured_bacterium
S1R3.569	0	0	0	0	0	0	0	0	0	0	0	7	0	0	0	0	0	0	0	0	0	0	0	0	0	0	0	0	0	0	0	0	0	0	0	0	k:Bacteria	p:Planctomycetota	c:Planctomycetes	o:Planctomycetales	f:Schlesneriaceae	g:Schlesneria	s:uncultured_bacterium
S1R3.571	0	0	0	0	0	0	0	0	0	0	0	5	6	3	0	0	0	0	0	0	0	0	0	0	0	0	0	0	0	0	0	0	0	0	0	0	k:Bacteria	p:Chloroflexi	c:Dehalococcoidia	o:FW22	f:uncultured_bacterium	f:uncultured_bacterium	f:uncultured_bacterium
S1R3.572	0	0	0	0	0	0	0	0	0	0	0	11	0	0	0	0	0	0	0	0	0	0	0	0	0	0	0	0	0	0	0	0	0	0	0	0	k:Bacteria	p:Spirochaetota	c:Spirochaetia	o:Spirochaetales	f:Spirochaetaceae	g:Spirochaeta_2	s:Spirochaeta_aurantia
S1R3.573	0	0	0	0	0	0	0	0	0	0	0	2	0	0	8	0	0	0	0	0	0	0	0	0	0	0	0	0	0	0	0	0	0	0	0	0	k:Bacteria	p:Chloroflexi	c:Ktedonobacteria	o:Ktedonobacterales	f:Ktedonobacteraceae	g:HSB_OF53F07	s:uncultured_Ktedonobacter_sp.
S1R3.577	0	0	0	0	0	0	0	0	0	0	0	2	0	0	0	0	0	2	0	0	0	0	0	0	0	0	0	0	0	0	0	0	0	0	0	0	k:Bacteria	p:Planctomycetota	c:Planctomycetes	o:Planctomycetales	f:Schlesneriaceae	g:Planctopirus	s:uncultured_bacterium
S1R3.579	0	0	0	0	0	0	0	0	0	0	0	1	0	0	0	0	0	0	0	0	0	0	0	0	0	0	0	0	0	0	0	0	0	0	0	0	k:Bacteria	p:Verrucomicrobiota	c:Verrucomicrobiae	o:Pedosphaerales	f:Pedosphaeraceae	g:SH311	s:uncultured_Verrucomicrobia_subdivision_3
S1R3.580	0	0	0	0	0	0	0	0	0	0	0	2	0	0	0	0	0	0	0	0	0	0	0	0	0	0	0	0	0	0	0	0	0	0	0	0	k:Bacteria	p:Actinobacteriota	c:Thermoleophilia	o:Solirubrobacterales	f:6714	g:uncultured_bacterium	s:uncultured_bacterium
S1R3.582	0	0	0	0	0	0	0	0	0	0	0	5	0	0	0	0	0	0	0	0	0	0	0	0	0	0	0	0	0	0	0	0	0	0	0	0	k:Bacteria	p:Planctomycetota	c:OM190	c:OM190	o:uncultured_bacterium	o:uncultured_bacterium	o:uncultured_bacterium
S1R3.586	0	0	0	0	0	0	0	0	0	0	0	4	0	0	0	0	0	0	0	0	0	0	0	0	0	0	0	0	0	0	0	0	0	0	0	0	k:Bacteria	p:Acidobacteriota	c:Acidobacteriae	o:Solibacterales	f:Solibacteraceae	g:Candidatus_Solibacter	s:uncultured_bacterium
S1R3.587	0	0	0	0	0	0	0	0	0	0	0	5	0	0	0	0	0	0	2	0	0	0	0	0	0	0	0	0	0	0	0	0	0	0	0	0	k:Bacteria	p:Planctomycetota	c:OM190	c:OM190	o:uncultured_bacterium	o:uncultured_bacterium	o:uncultured_bacterium
S1R3.593	0	0	0	0	0	0	0	0	0	4	2	1	0	0	4	0	0	0	0	0	0	0	0	0	0	0	0	0	0	0	0	0	0	0	0	0	k:Bacteria	p:Desulfobacterota	p:Desulfobacterota	p:Desulfobacterota	o:uncultured_bacterium	o:uncultured_bacterium	o:uncultured_bacterium
S1R3.597	0	0	0	0	0	0	0	0	0	0	0	4	0	0	0	0	5	0	0	0	0	0	0	0	0	0	0	0	0	0	0	0	0	0	0	0	k:Archaea	p:Crenarchaeota	c:Nitrososphaeria	o:Nitrosotaleales	f:Nitrosotaleaceae	g:Candidatus_Nitrosotalea	s:Candidatus_Nitrosotalea_devanaterra
S1R3.599	0	0	0	0	0	0	0	0	0	0	0	3	0	0	0	0	0	0	0	0	0	0	0	0	0	0	0	0	0	0	0	0	0	0	0	0	k:Bacteria	p:Planctomycetota	c:Planctomycetes	o:Gemmatales	f:Gemmataceae	g:uncultured	s:uncultured_planctomycete
S1R3.603	0	0	0	0	0	0	0	0	0	0	0	1	0	0	0	0	0	0	0	0	0	0	0	0	0	0	0	0	0	0	0	0	0	0	0	0	k:Bacteria	p:Desulfobacterota	c:Desulfobacteria	o:Desulfobacterales	f:Desulfosarcinaceae	g:Sva0081	g:Sva0081
S1R3.604	0	0	0	0	0	0	0	0	0	4	2	1	0	0	0	0	0	0	0	0	0	0	0	0	0	0	0	0	0	0	0	0	0	0	0	0	k:Bacteria	p:Nitrospirota	c:Thermodesulfovibrionia	c:Thermodesulfovibrionia	f:uncultured_bacterium	f:uncultured_bacterium	f:uncultured_bacterium
S1R3.605	0	0	0	0	0	0	0	0	0	0	0	7	0	0	0	0	0	0	0	0	0	0	0	0	0	0	0	0	0	0	0	0	0	0	0	0	k:Bacteria	p:Chloroflexi	c:Anaerolineae	o:SBR1031	f:uncultured_bacterium	f:uncultured_bacterium	f:uncultured_bacterium
S1R3.607	0	0	0	0	0	0	0	0	0	0	0	12	0	0	0	0	0	0	0	0	0	0	0	0	0	0	0	0	0	0	0	0	0	0	0	0	k:Bacteria	p:Acidobacteriota	c:Subgroup_5	c:Subgroup_5	o:uncultured_Acidobacteria_bacterium	o:uncultured_Acidobacteria_bacterium	o:uncultured_Acidobacteria_bacterium
S1R3.609	0	0	0	0	0	0	0	0	0	0	0	2	0	0	0	0	0	0	0	0	0	0	0	0	0	0	0	0	0	0	0	0	0	0	0	0	k:Bacteria	p:Myxococcota	c:Polyangia	o:Polyangiales	f:Phaselicystidaceae	g:Phaselicystis	s:uncultured_Byssovorax_sp.
S1R3.61	0	0	0	8	0	0	0	0	0	0	8	7	3	0	13	0	0	5	0	4	0	2	0	0	0	0	0	0	0	0	0	0	0	0	0	0	k:Bacteria	p:Proteobacteria	c:Alphaproteobacteria	o:Azospirillales	f:uncultured	g:uncultured_bacterium	g:uncultured_bacterium
S1R3.611	0	0	0	0	0	0	0	0	0	0	0	6	0	0	0	0	0	0	0	0	0	0	0	0	0	0	0	0	0	0	0	0	0	0	0	0	k:Bacteria	p:Proteobacteria	c:Alphaproteobacteria	o:Sphingomonadales	f:Sphingomonadaceae	g:Sphingomonas	s:uncultured_bacterium
S1R3.612	0	0	0	0	0	0	0	0	0	0	0	15	0	0	0	0	0	0	0	0	0	0	0	0	0	0	0	0	0	0	0	0	0	0	0	0	k:Bacteria	p:MBNT15	p:MBNT15	p:MBNT15	c:uncultured_delta_proteobacterium	c:uncultured_delta_proteobacterium	c:uncultured_delta_proteobacterium
S1R3.615	0	0	0	0	0	0	0	0	0	0	0	1	0	0	0	0	0	0	0	0	0	0	0	0	0	0	0	0	0	0	0	0	0	0	0	0	k:Bacteria	p:Cyanobacteria	c:Cyanobacteriia	o:Pseudanabaenales	f:Pseudanabaenaceae	g:Pseudanabaena_PCC7429	s:Limnothrix_redekei_CCAP_1443/1
S1R3.619	0	0	0	0	0	0	0	0	0	0	0	3	0	0	0	0	0	0	0	0	5	0	0	0	0	20	0	0	0	0	0	0	0	0	0	0	k:Bacteria	p:Actinobacteriota	c:Thermoleophilia	o:Solirubrobacterales	f:Solirubrobacteraceae	g:Solirubrobacter	s:uncultured_bacterium
S1R3.621	0	0	0	0	0	0	0	0	0	0	0	11	0	0	0	0	0	0	0	0	0	0	0	0	0	0	0	0	0	0	0	0	0	0	0	0	k:Bacteria	p:Planctomycetota	c:Planctomycetes	o:Planctomycetales	f:Rubinisphaeraceae	g:SHPL14	s:uncultured_bacterium
S1R3.624	0	0	0	0	0	0	0	0	0	0	0	2	1	0	0	0	0	0	0	0	0	0	0	0	0	0	0	0	0	0	0	0	0	0	0	0	k:Bacteria	p:Gemmatimonadota	c:Gemmatimonadetes	o:Gemmatimonadales	f:Gemmatimonadaceae	g:uncultured	s:uncultured_Gemmatimonas_sp.
S1R3.626	0	0	0	0	0	0	0	0	0	0	0	3	0	0	0	0	0	0	0	0	0	0	0	0	0	0	0	0	0	0	0	0	0	0	0	0	k:Bacteria	p:Proteobacteria	c:Gammaproteobacteria	o:Pseudomonadales	f:Moraxellaceae	g:uncultured	s:metagenome
S1R3.627	0	0	0	0	0	0	0	0	0	0	0	4	0	0	0	0	0	0	0	0	0	0	0	0	0	0	0	0	0	0	0	0	0	0	0	0	k:Bacteria	p:Verrucomicrobiota	c:Verrucomicrobiae	o:Chthoniobacterales	f:Chthoniobacteraceae	g:Chthoniobacter	s:uncultured_bacterium
S1R3.628	0	0	0	0	0	0	0	0	0	0	0	3	0	0	0	0	0	0	18	0	6	0	0	0	0	0	0	0	0	0	0	0	0	0	0	0	k:Bacteria	p:Bacteroidota	c:Bacteroidia	o:Chitinophagales	f:Chitinophagaceae	g:uncultured	s:uncultured_bacterium
S1R3.629	0	0	0	0	0	0	0	0	0	8	0	2	0	0	0	0	0	0	0	0	0	0	0	0	0	0	0	0	0	0	0	0	0	0	0	0	k:Bacteria	p:Myxococcota	c:Polyangia	o:Polyangiales	f:Sandaracinaceae	g:uncultured	s:uncultured_bacterium
S1R3.632	0	0	0	0	0	0	0	0	0	0	0	2	0	1	0	0	0	0	0	0	0	0	0	0	0	0	0	0	0	0	0	0	0	0	0	0	k:Archaea	p:Halobacterota	c:Methanosarcinia	o:Methanosarciniales	f:Methanosaetaceae	g:Methanosaeta	s:uncultured_archaeon
S1R3.633	0	0	0	0	0	0	0	0	0	0	0	10	0	0	0	0	0	0	0	0	0	0	0	0	0	0	0	0	0	0	0	0	0	0	0	0	k:Bacteria	p:NB1j	p:NB1j	p:NB1j	c:uncultured_bacterium	c:uncultured_bacterium	c:uncultured_bacterium
S1R3.647	0	0	0	0	0	0	0	0	0	0	0	1	0	0	0	0	0	0	0	0	0	0	0	0	0	0	0	0	0	0	0	0	0	0	0	0	k:Bacteria	p:Actinobacteriota	c:Acidimicrobiia	o:Microtrichales	f:Microtrichaceae	g:IMCC26207	s:uncultured_bacterium
S1R3.659	0	0	0	0	0	0	0	0	0	0	0	4	0	0	0	0	0	0	0	0	0	0	0	0	0	0	0	0	0	0	0	0	0	0	0	0	k:Bacteria	p:Bacteroidota	c:Kryptonia	o:Kryptoniales	f:BSV26	g:uncultured_bacterium	g:uncultured_bacterium
S1R3.66	0	0	0	0	0	0	3	0	0	20	0	6	3	0	7	0	0	0	0	0	0	0	4	0	0	0	0	0	0	0	0	0	0	0	0	0	k:Bacteria	p:Proteobacteria	c:Alphaproteobacteria	o:Micropepsales	f:Micropepsaceae	g:uncultured	s:uncultured_bacterium
S1R3.675	0	0	0	0	0	0	0	0	0	0	0	4	0	0	0	0	0	0	0	0	0	0	0	0	0	0	0	0	0	0	0	0	0	0	0	0	k:Bacteria	p:Actinobacteriota	c:Acidimicrobiia	o:IMCC26256	f:uncultured_bacterium	f:uncultured_bacterium	f:uncultured_bacterium
S1R3.676	0	0	0	0	0	0	0	0	0	5	0	8	0	0	0	0	0	0	0	0	0	0	0	0	0	0	0	0	0	0	0	0	0	0	0	0	k:Bacteria	p:Bacteroidota	c:Bacteroidia	o:Chitinophagales	f:Chitinophagaceae	g:Terrimonas	s:uncultured_bacterium
S1R3.681	0	0	0	0	0	0	0	0	0	0	0	12	0	0	0	0	0	0	0	0	0	0	0	0	0	0	0	0	0	0	0	0	0	0	0	0	k:Bacteria	p:Planctomycetota	c:Planctomycetes	o:Gemmatales	f:Gemmataceae	g:uncultured	s:uncultured_bacterium
S1R3.685	0	0	0	0	0	0	0	0	0	0	0	2	0	0	0	0	0	0	0	0	0	0	0	0	0	0	0	0	0	0	0	0	0	0	0	0	k:Bacteria	p:Gemmatimonadota	c:Gemmatimonadetes	o:Gemmatimonadales	f:Gemmatimonadaceae	g:uncultured	s:uncultured_Gemmatimonadaceae_bacterium
S1R3.688	0	0	0	0	0	0	0	0	0	0	0	3	0	0	0	0	0	0	0	0	0	0	0	0	0	0	0	0	0	0	0	0	0	0	0	0	k:Bacteria	p:Fibrobacterota	c:Fibrobacteria	o:Fibrobacterales	f:Fibrobacteraceae	g:possible_genus_04	s:uncultured_bacterium
S1R3.690	0	0	0	0	0	0	0	0	0	0	0	2	0	0	0	0	0	0	0	0	0	0	0	0	0	0	0	0	0	0	0	0	0	0	0	0	k:Bacteria	p:Planctomycetota	c:Planctomycetes	o:Isosphaerales	f:Isosphaeraceae	g:Tundrisphaera	s:uncultured_bacterium
S1R3.698	0	0	0	0	0	0	0	0	0	0	0	2	0	0	0	0	0	0	0	0	0	0	0	0	0	0	0	0	0	0	0	0	0	0	0	0	k:Bacteria	p:Proteobacteria	c:Gammaproteobacteria	o:Burkholderiales	f:Oxalobacteraceae	g:Undibacterium	s:Undibacterium_terreum
S1R3.703	0	0	0	0	0	0	0	0	0	0	0	3	0	0	0	0	0	0	0	0	0	0	0	0	0	0	0	0	0	0	0	0	0	0	0	0	k:Bacteria	p:Myxococcota	c:Polyangia	o:Polyangiales	f:BIrii41	g:Sorangiineae_bacterium_NIC37A_2	g:Sorangiineae_bacterium_NIC37A_2
S1R3.704	0	0	0	0	0	0	0	0	0	0	0	1	0	0	0	3	0	0	0	0	0	0	0	0	0	0	0	0	0	0	0	0	0	0	0	0	k:Bacteria	p:Acidobacteriota	c:Blastocatellia	o:1124	f:uncultured_Acidobacteria_bacterium	f:uncultured_Acidobacteria_bacterium	f:uncultured_Acidobacteria_bacterium
S1R3.706	0	0	0	0	0	0	0	0	0	0	0	2	0	0	0	0	0	0	0	0	0	0	0	0	0	0	0	0	0	0	0	0	0	0	0	0	k:Bacteria	p:Verrucomicrobiota	c:Verrucomicrobiae	o:Pedosphaerales	f:Pedosphaeraceae	g:uncultured_bacterium	g:uncultured_bacterium
S1R3.712	0	0	0	0	0	0	0	0	0	0	0	2	0	0	5	0	0	0	0	0	0	0	0	0	0	0	0	0	0	0	0	0	0	0	0	0	k:Bacteria	p:Actinobacteriota	c:Acidimicrobiia	o:Microtrichales	f:Ilumatobacteraceae	g:uncultured	s:metagenome
S1R3.739	0	0	0	0	0	0	0	0	0	0	0	5	0	0	0	0	0	0	0	0	0	0	0	0	0	0	0	0	0	0	0	0	0	0	0	0	k:Bacteria	p:Proteobacteria	c:Gammaproteobacteria	o:Burkholderiales	f:Nitrosomonadaceae	g:Ellin6067	s:bacterium_TG154
S1R3.748	0	0	0	0	0	0	0	0	0	0	0	3	0	0	0	0	0	3	0	0	0	0	0	0	0	0	0	0	0	0	0	0	0	0	0	0	k:Bacteria	p:Acidobacteriota	c:Blastocatellia	o:1124	f:uncultured_bacterium	f:uncultured_bacterium	f:uncultured_bacterium
S1R3.75	0	0	0	0	0	0	0	0	0	9	28	13	11	0	4	2	0	2	0	0	0	0	0	0	0	0	0	0	0	0	0	0	0	0	0	0	k:Bacteria	p:Chloroflexi	c:Anaerolineae	o:Anaerolineales	f:Anaerolineaceae	g:uncultured	s:uncultured_bacterium
S1R3.751	0	0	0	0	0	0	0	0	0	0	0	9	0	0	0	0	0	0	0	0	0	0	0	0	0	0	0	0	15	0	0	0	0	0	0	0	k:Bacteria	p:Acidobacteriota	c:Vicinamibacteria	o:Vicinamibacterales	f:uncultured	g:uncultured_bacterium	g:uncultured_bacterium
S1R3.758	0	0	0	0	0	0	0	0	0	0	0	6	0	0	0	0	0	0	0	0	0	0	0	0	0	0	0	0	0	0	0	0	0	0	0	0	k:Bacteria	p:Firmicutes	c:Clostridia	o:Clostridiales	f:Clostridiaceae	g:Clostridium_sensu_stricto_12	s:uncultured_bacterium
S1R3.759	0	0	0	0	0	0	0	0	0	0	0	2	0	0	0	0	0	0	0	0	0	0	0	0	0	0	0	0	0	0	0	0	0	0	0	0	k:Bacteria	p:Planctomycetota	c:Phycisphaerae	o:CCM11a	f:uncultured_bacterium	f:uncultured_bacterium	f:uncultured_bacterium
S1R3.761	0	0	0	0	0	0	0	0	0	0	0	2	0	0	0	0	0	0	0	0	0	0	0	0	0	0	0	0	0	0	0	0	0	0	0	0	k:Bacteria	p:Actinobacteriota	c:Thermoleophilia	o:Solirubrobacterales	f:Solirubrobacteraceae	g:Conexibacter	s:uncultured_bacterium
S1R3.763	0	0	0	0	0	0	0	0	0	0	0	10	0	0	0	0	0	0	0	0	0	0	0	0	0	0	0	0	0	0	0	0	0	0	0	0	k:Bacteria	p:Myxococcota	c:Myxococcia	o:Myxococcales	f:Myxococcaceae	g:P3OB42	s:uncultured_Archangiaceae_bacterium
S1R3.765	0	0	0	0	0	0	0	0	0	0	0	3	0	0	0	0	0	0	0	0	0	0	0	0	0	0	0	0	0	0	0	0	0	0	0	0	k:Bacteria	p:Firmicutes	c:Clostridia	o:PeptostreptococcalesTissierellales	f:Anaerovoracaceae	g:Anaerovorax	s:uncultured_bacterium
S1R3.767	0	0	0	0	0	0	0	0	0	0	0	8	0	0	0	0	1	0	0	0	0	0	0	0	0	0	0	0	0	0	0	0	0	0	0	0	k:Bacteria	p:Myxococcota	c:Polyangia	o:Polyangiales	f:Polyangiaceae	g:Sorangium	s:Byssovorax_cruenta
S1R3.768	0	0	0	0	0	0	0	0	0	0	0	3	0	0	0	0	0	0	0	0	0	0	0	0	0	0	0	0	0	0	0	0	0	0	0	0	k:Bacteria	p:Bdellovibrionota	c:Bdellovibrionia	o:Bdellovibrionales	f:Bdellovibrionaceae	g:OM27	g:OM27
S1R3.769	0	0	0	0	0	0	0	0	0	0	0	3	0	0	0	0	0	0	0	0	0	0	0	0	0	0	0	0	0	0	0	0	0	0	0	0	k:Bacteria	p:Proteobacteria	c:Alphaproteobacteria	o:Rhizobiales	f:Rhizobiaceae	g:Mesorhizobium	s:uncultured_bacterium
S1R3.77	0	0	0	0	0	0	0	0	0	0	0	5	0	0	0	0	0	0	0	0	0	0	0	0	0	0	0	0	0	0	0	0	0	0	0	0	k:Bacteria	p:Planctomycetota	c:Planctomycetes	o:Isosphaerales	f:Isosphaeraceae	g:uncultured	s:uncultured_planctomycete
S1R3.775	0	0	0	0	0	0	0	0	0	0	0	3	0	0	0	0	0	0	0	0	0	0	0	0	0	0	0	0	0	0	0	0	0	0	0	0	k:Bacteria	p:Verrucomicrobiota	c:Verrucomicrobiae	o:Opitutales	f:Opitutaceae	g:Lacunisphaera	s:metagenome
S1R3.778	0	0	0	0	0	0	0	0	0	0	0	3	0	0	0	0	0	0	0	0	0	0	0	0	0	0	0	0	0	0	0	0	0	0	0	0	k:Bacteria	p:Myxococcota	c:Polyangia	o:Haliangiales	f:Haliangiaceae	g:Haliangium	s:uncultured_bacterium
S1R3.783	0	0	0	0	0	0	0	0	0	0	0	17	0	0	0	0	0	0	0	0	0	0	0	0	0	0	0	0	0	0	0	0	0	0	0	0	k:Bacteria	p:Armatimonadota	c:Chthonomonadetes	o:Chthonomonadales	f:uncultured_bacterium	g:Chthonomonas	s:uncultured_bacterium
S1R3.784	0	0	0	0	0	0	0	0	0	0	0	5	0	0	0	0	0	0	0	0	0	0	0	0	0	0	0	0	0	0	0	0	0	0	0	0	k:Bacteria	p:Bacteroidota	c:Kryptonia	o:Kryptoniales	f:BSV26	g:uncultured_bacterium	g:uncultured_bacterium
S1R3.790	0	0	0	0	0	0	0	0	0	0	0	3	0	0	0	0	0	0	0	0	0	0	0	0	0	0	0	0	0	0	0	0	0	0	0	0	k:Bacteria	p:Planctomycetota	c:Planctomycetes	o:Pirellulales	f:Pirellulaceae	g:Pirellula	s:uncultured_bacterium
S1R3.798	0	0	0	0	0	0	0	0	0	0	0	2	0	0	0	0	0	0	0	0	0	0	0	0	0	0	0	0	0	0	0	0	0	0	0	0	k:Bacteria	p:Bacteroidota	c:Bacteroidia	o:Chitinophagales	f:Saprospiraceae	g:Phaeodactylibacter	s:uncultured_bacterium
S1R3.799	0	0	0	0	0	0	0	0	0	0	4	6	0	0	0	0	0	0	0	0	0	0	0	0	0	0	0	0	0	0	0	0	0	0	0	0	k:Bacteria	p:Myxococcota	c:Polyangia	o:Haliangiales	f:Haliangiaceae	g:Haliangium	s:uncultured_bacterium
S1R3.800	0	0	0	0	0	0	0	0	0	0	0	3	0	0	0	0	0	0	0	0	0	0	0	0	0	0	0	0	0	0	0	0	0	0	0	0	k:Bacteria	p:Bacteroidota	c:Bacteroidia	o:Sphingobacteriales	f:Lentimicrobiaceae	g:uncultured_bacterium	g:uncultured_bacterium
S1R3.801	0	0	0	0	0	0	0	0	0	0	0	10	0	0	0	0	0	0	0	0	0	0	0	0	0	0	0	0	0	0	0	0	0	0	0	0	k:Bacteria	p:Firmicutes	c:Clostridia	o:Oscillospirales	f:UCG010	g:uncultured_Firmicutes_bacterium	g:uncultured_Firmicutes_bacterium
S1R3.821	0	0	0	0	0	0	0	0	0	0	0	9	0	0	0	0	0	0	0	0	0	0	0	0	0	0	0	0	0	0	0	0	0	0	0	0	k:Bacteria	p:Proteobacteria	c:Gammaproteobacteria	o:Legionellales	f:Legionellaceae	g:Legionella	s:uncultured_bacterium
S1R3.823	0	0	0	0	0	0	0	0	0	0	0	12	0	0	0	0	0	0	0	0	0	0	0	0	0	0	0	0	0	0	0	0	0	0	0	0	k:Bacteria	p:Planctomycetota	c:Phycisphaerae	o:mle18	f:uncultured_bacterium	f:uncultured_bacterium	f:uncultured_bacterium
S1R3.824	0	0	0	0	0	0	0	0	0	0	0	12	0	0	0	0	0	0	0	0	0	0	0	0	0	0	0	0	0	0	0	0	0	0	0	0	k:Bacteria	p:Proteobacteria	c:Alphaproteobacteria	o:Rhizobiales	f:Rhizobiales_Incertae_Sedis	g:uncultured	s:uncultured_bacterium
S1R3.825	0	0	0	0	0	0	0	0	0	0	0	8	0	0	0	0	0	0	0	0	0	0	0	0	0	0	0	0	0	0	0	0	0	0	0	0	k:Eukaryota	k:Eukaryota	k:Eukaryota	k:Eukaryota	k:Eukaryota	k:Eukaryota	k:Eukaryota
S1R3.827	0	0	0	0	0	0	0	0	0	0	0	6	0	0	0	0	0	0	0	0	0	0	0	0	0	0	0	0	0	0	0	0	0	0	0	0	k:Eukaryota	k:Eukaryota	k:Eukaryota	k:Eukaryota	k:Eukaryota	k:Eukaryota	k:Eukaryota
S1R3.83	4	1	0	4	2	0	0	0	0	0	7	8	8	8	0	0	2	0	0	1	4	0	0	6	11	2	3	0	0	0	0	0	0	2	1	0	k:Bacteria	p:Bacteroidota	c:Kapabacteria	o:Kapabacteriales	f:uncultured_sludge_bacterium_A12b	f:uncultured_sludge_bacterium_A12b	f:uncultured_sludge_bacterium_A12b
S1R3.833	0	0	0	0	0	0	0	0	0	0	0	3	0	0	0	0	0	0	0	0	0	0	0	0	0	0	0	0	0	0	0	0	0	0	0	0	k:Bacteria	p:Gemmatimonadota	c:Gemmatimonadetes	o:Gemmatimonadales	f:Gemmatimonadaceae	g:uncultured	s:uncultured_soil_bacterium
S1R3.837	0	0	0	0	0	0	0	0	0	0	0	1	0	0	0	0	0	0	0	0	0	0	0	0	0	0	0	0	0	0	0	0	0	0	0	0	k:Bacteria	p:SAR324	p:SAR324	p:SAR324	p:SAR324	p:SAR324	p:SAR324
S1R3.838	0	0	0	0	0	0	0	0	0	0	0	3	0	0	0	0	0	0	0	0	0	0	0	0	0	0	0	0	0	0	0	0	0	0	0	0	k:Bacteria	p:Bdellovibrionota	c:Bdellovibrionia	o:Bdellovibrionales	f:Bdellovibrionaceae	g:OM27	g:OM27
S1R3.840	0	0	0	0	0	0	0	0	0	0	0	11	0	0	0	0	0	0	0	0	0	0	0	0	0	0	0	0	0	0	0	0	0	0	0	0	k:Bacteria	p:WS4	p:WS4	p:WS4	c:uncultured_bacterium	c:uncultured_bacterium	c:uncultured_bacterium
S1R3.842	0	0	0	0	0	0	0	0	0	0	0	2	0	1	0	0	0	0	0	0	0	0	0	0	0	0	0	0	0	0	0	0	0	0	0	0	k:Bacteria	p:Bacteroidota	c:Bacteroidia	o:Cytophagales	f:Hymenobacteraceae	g:Adhaeribacter	s:uncultured_bacterium
S1R3.845	0	0	0	0	0	0	0	0	0	0	0	1	0	0	0	0	0	0	0	0	0	0	0	0	0	0	0	0	0	0	0	0	0	0	0	0	k:Bacteria	p:Planctomycetota	c:Planctomycetes	o:Pirellulales	f:Pirellulaceae	g:Pirellula	s:uncultured_bacterium
S1R3.849	0	0	0	0	0	0	0	0	0	0	0	5	0	0	0	0	0	0	0	0	0	0	0	0	0	0	0	0	0	0	0	0	0	0	0	0	k:Bacteria	p:Planctomycetota	c:Phycisphaerae	o:MSBL9	f:SG84	g:uncultured_bacterium	g:uncultured_bacterium
S1R3.850	0	0	0	0	0	0	0	0	0	0	0	2	0	0	0	0	0	0	0	0	0	0	0	0	0	0	0	0	0	0	0	0	0	0	0	0	k:Bacteria	p:Gemmatimonadota	c:Gemmatimonadetes	o:Gemmatimonadales	f:Gemmatimonadaceae	g:uncultured	s:uncultured_bacterium
S1R3.851	0	0	0	0	0	0	0	0	0	0	0	6	0	0	0	0	0	0	0	0	0	0	0	0	0	0	0	0	0	0	0	0	0	0	0	0	k:Bacteria	p:Patescibacteria	c:Microgenomatia	o:Candidatus_Pacebacteria	f:uncultured_bacterium	f:uncultured_bacterium	f:uncultured_bacterium
S1R3.852	0	0	0	0	0	0	0	0	0	0	0	14	0	1	0	0	0	0	0	0	0	0	0	0	0	0	0	0	0	0	0	0	0	0	0	0	k:Bacteria	p:Actinobacteriota	c:Acidimicrobiia	o:Microtrichales	f:uncultured	g:uncultured_bacterium	g:uncultured_bacterium
S1R3.853	0	0	0	0	0	0	0	0	0	0	0	2	0	0	0	0	0	0	0	0	0	0	0	0	0	0	0	0	0	0	0	0	0	0	0	0	k:Bacteria	p:Elusimicrobiota	c:Elusimicrobia	o:Lineage_IV	f:uncultured_bacterium	g:Acidibacter	s:uncultured_bacterium
S1R3.854	0	0	0	0	0	0	0	0	0	0	0	3	0	0	0	0	0	0	0	0	0	0	0	0	0	0	0	0	0	0	0	0	0	0	0	0	k:Bacteria	p:Proteobacteria	c:Gammaproteobacteria	o:Burkholderiales	f:Oxalobacteraceae	g:Undibacterium	s:Undibacterium_sp._K78
S1R3.856	0	0	0	0	0	0	0	0	0	0	0	6	0	0	0	0	0	0	0	0	0	0	0	0	0	0	0	0	0	0	0	0	0	0	0	0	k:Bacteria	p:SAR324	c:Alphaproteobacteria	c:Alphaproteobacteria	f:uncultured_bacterium	f:uncultured_bacterium	f:uncultured_bacterium
S1R3.858	0	0	0	0	0	0	0	0	0	0	0	1	0	0	0	0	0	0	0	0	0	0	0	0	0	0	0	0	0	0	0	0	0	0	0	0	k:Bacteria	p:Firmicutes	c:Clostridia	o:Clostridiales	f:Clostridiaceae	g:Clostridium_sensu_stricto_10	s:uncultured_Clostridiaceae_bacterium
S1R3.862	0	0	0	0	0	0	0	0	0	0	0	5	0	0	0	0	0	0	0	0	0	0	0	0	0	0	0	0	0	0	0	0	0	0	0	0	k:Bacteria	p:Actinobacteriota	c:Actinobacteria	o:Streptomycetales	f:Streptomycetaceae	g:Streptomyces	s:Streptomyces_sp._SCJG031805
S1R3.863	0	0	0	0	0	0	0	0	0	0	0	2	0	0	0	0	0	0	0	0	0	0	0	0	0	0	0	0	0	0	0	0	0	0	0	0	k:Bacteria	p:Dependentiae	c:Babeliae	o:Babeliales	f:metagenome	f:metagenome	f:metagenome
S1R3.864	0	0	0	0	0	0	0	0	0	0	0	6	0	0	0	0	0	0	0	0	0	0	0	0	0	0	0	0	0	0	0	0	0	0	0	0	k:Bacteria	p:Verrucomicrobiota	c:Verrucomicrobiae	o:Pedosphaerales	f:Pedosphaeraceae	g:DEV114	s:uncultured_bacterium
S1R3.866	0	0	0	0	0	0	0	0	0	0	0	2	0	0	0	0	0	0	0	0	0	0	0	0	0	0	0	0	0	0	0	0	0	0	0	0	k:Bacteria	p:Proteobacteria	c:Gammaproteobacteria	o:Legionellales	f:Legionellaceae	g:Legionella	s:Candidatus_Legionella_jeonii
S1R3.870	0	0	0	0	0	0	0	0	0	0	0	3	0	0	0	0	0	0	0	0	0	0	0	0	0	0	0	0	0	0	0	0	0	0	0	0	k:Eukaryota	k:Eukaryota	k:Eukaryota	k:Eukaryota	k:Eukaryota	k:Eukaryota	k:Eukaryota
S1R3.871	0	0	0	0	0	0	0	0	0	0	0	3	0	0	0	0	0	0	0	0	0	0	0	0	0	0	0	0	0	0	0	0	0	0	0	0	k:Bacteria	p:Bdellovibrionota	c:Bdellovibrionia	o:Bdellovibrionales	f:Bdellovibrionaceae	g:OM27	g:OM27
S1R3.88	0	0	0	0	0	0	0	0	0	8	0	8	0	6	0	0	0	0	0	0	0	0	0	0	0	0	0	0	0	0	0	0	0	0	0	0	k:Bacteria	p:Chloroflexi	c:JG30KFCM66	c:JG30KFCM66	o:uncultured_bacterium	o:uncultured_bacterium	o:uncultured_bacterium
S1R3.881	0	0	0	0	0	0	0	0	0	0	0	6	0	0	0	0	0	0	0	0	0	0	0	0	0	0	0	0	0	0	0	0	0	0	0	0	k:Bacteria	p:Actinobacteriota	c:Acidimicrobiia	o:Microtrichales	f:Ilumatobacteraceae	g:CL50029	g:CL50029
S1R3.884	0	0	0	0	0	0	0	0	0	0	0	22	0	0	0	0	0	0	0	0	0	0	0	0	0	0	0	0	0	0	0	0	0	0	0	0	k:Bacteria	p:Verrucomicrobiota	c:Verrucomicrobiae	o:Chthoniobacterales	f:Chthoniobacteraceae	g:Chthoniobacter	s:Verrucomicrobia_bacterium_SCGC_AG212E04
S1R3.887	0	0	0	0	0	0	0	0	0	0	0	6	0	0	0	0	0	0	0	0	0	0	0	0	0	0	0	0	0	0	0	0	0	0	0	0	k:Eukaryota	p:Archaeplastida	c:Chloroplastida	o:Chlorophyta	f:Chlorophyceae	g:Scenedesmus_sp._MC2	g:Scenedesmus_sp._MC2
S1R3.888	0	0	0	0	0	0	0	0	0	0	0	8	0	0	0	0	0	0	0	0	0	0	0	0	0	0	0	0	0	0	0	0	0	0	0	0	k:Bacteria	p:Firmicutes	c:Clostridia	o:Clostridiales	f:Clostridiaceae	g:Clostridium_sensu_stricto_8	s:uncultured_bacterium
S1R3.892	0	0	0	0	0	0	0	0	0	0	0	2	0	0	0	0	0	0	0	0	0	0	0	0	0	0	0	0	0	0	0	0	0	0	0	0	k:Bacteria	p:Planctomycetota	c:Phycisphaerae	o:Phycisphaerales	f:Phycisphaeraceae	g:CL5003	s:uncultured_bacterium
S1R3.893	0	0	0	0	0	0	0	0	0	0	0	2	0	0	0	0	0	0	0	0	0	0	0	0	0	0	0	0	0	0	0	0	0	0	0	0	k:Bacteria	p:Chloroflexi	c:Anaerolineae	o:SBR1031	f:uncultured_soil_bacterium	f:uncultured_soil_bacterium	f:uncultured_soil_bacterium
S1R3.896	0	0	0	0	0	0	0	0	0	0	0	5	0	0	0	0	0	0	0	0	0	0	0	0	0	0	0	0	0	0	0	0	0	0	0	0	k:Bacteria	p:Verrucomicrobiota	c:Verrucomicrobiae	o:Pedosphaerales	f:Pedosphaeraceae	g:metagenome	g:metagenome
S1R3.898	0	0	0	0	0	0	0	0	0	0	0	3	0	0	0	0	0	0	0	0	0	0	0	0	0	0	0	0	0	0	0	0	0	0	0	0	k:Bacteria	p:Actinobacteriota	c:Actinobacteria	o:Streptosporangiales	f:Thermomonosporaceae	g:Actinoallomurus	s:Actinoallomurus_spadix
S1R3.9	0	0	0	3	0	0	0	0	0	0	0	22	38	22	0	14	4	6	7	0	10	0	0	0	0	0	0	0	0	0	0	0	0	0	0	0	k:Bacteria	p:Verrucomicrobiota	c:Verrucomicrobiae	o:SBQ257	f:Pedosphaeraceae	g:ADurb.Bin0631	s:uncultured_bacterium
S1R3.908	0	0	0	0	0	0	0	0	0	0	0	14	0	0	0	0	0	0	0	0	0	0	0	0	0	0	0	0	0	0	0	0	0	0	0	0	k:Bacteria	p:Proteobacteria	c:Gammaproteobacteria	o:Burkholderiales	f:SCI84	g:uncultured_bacterium	g:uncultured_bacterium
S1R3.911	0	0	0	0	0	0	0	0	0	0	0	1	0	0	0	0	0	0	0	3	0	0	0	0	0	0	0	0	0	0	0	0	0	0	0	0	k:Bacteria	p:Verrucomicrobiota	c:Verrucomicrobiae	o:Opitutales	f:Opitutaceae	g:Lacunisphaera	s:bacterium_RS5A
S1R3.912	0	0	0	0	0	0	0	0	0	0	0	11	0	0	0	0	0	0	0	0	0	0	0	0	0	0	0	0	0	0	0	0	0	0	0	0	k:Bacteria	p:Chloroflexi	c:Ktedonobacteria	o:Ktedonobacterales	f:JG30KFAS9	g:uncultured_bacterium	g:uncultured_bacterium
S1R3.914	0	0	0	0	0	0	0	0	0	0	0	1	0	0	0	0	0	0	0	0	0	0	0	0	0	0	0	0	0	0	0	0	0	0	0	0	k:Eukaryota	p:Amorphea	c:Amoebozoa	o:Tubulinea	f:Leptomyxida	g:Leptomyxa	s:Ripidomyxa_sp._RP009
S1R3.922	0	0	0	0	0	0	0	0	0	0	0	2	0	0	0	0	0	0	0	0	0	0	0	0	0	0	0	0	0	0	0	0	0	0	0	0	k:Bacteria	p:Myxococcota	c:Myxococcia	o:Myxococcales	f:Myxococcaceae	g:P3OB42	s:metagenome
S1R3.927	0	0	0	0	0	0	0	0	0	0	0	3	0	0	0	0	0	0	0	0	0	0	0	0	0	0	0	0	0	0	0	0	0	0	0	0	k:Bacteria	p:Acidobacteriota	c:Blastocatellia	o:Pyrinomonadales	f:Pyrinomonadaceae	g:RB41	s:uncultured_bacterium
S1R3.928	0	0	0	0	0	0	0	0	0	0	0	12	0	0	0	0	0	0	0	0	0	0	0	0	0	0	0	0	0	0	0	0	0	0	0	0	k:Bacteria	p:Planctomycetota	c:Phycisphaerae	o:Pla1	o:Pla1	o:Pla1	o:Pla1
S1R3.929	0	0	0	0	0	0	0	0	0	0	0	3	0	0	0	0	0	0	0	0	0	0	0	0	0	0	0	0	0	0	0	0	0	0	0	0	k:Bacteria	p:Bdellovibrionota	c:Oligoflexia	o:Silvanigrellales	f:Silvanigrellaceae	g:Silvanigrella	s:uncultured_bacterium
S1R3.930	0	0	0	0	0	0	0	0	0	0	0	2	0	0	0	0	0	0	0	0	0	0	0	0	0	0	0	0	0	0	0	0	0	0	0	0	k:Bacteria	p:Acidobacteriota	c:Blastocatellia	o:1124	f:uncultured_Acidobacteria_bacterium	f:uncultured_Acidobacteria_bacterium	f:uncultured_Acidobacteria_bacterium
S1R3.932	0	0	0	0	0	0	0	0	0	0	0	13	0	0	0	0	0	0	0	0	0	0	0	0	0	0	0	0	0	0	0	0	0	0	0	0	k:Bacteria	p:Myxococcota	c:Polyangia	o:Haliangiales	f:Haliangiaceae	g:Haliangium	s:uncultured_bacterium
S1R3.933	0	0	0	0	0	0	0	0	0	0	0	5	0	0	0	0	0	0	0	0	0	0	0	0	0	0	0	0	0	0	0	0	0	0	0	0	k:Bacteria	p:Bacteroidota	c:Kapabacteria	o:Kapabacteriales	f:uncultured_bacterium	f:uncultured_bacterium	f:uncultured_bacterium
S1R3.934	0	0	0	0	0	0	0	0	0	0	0	2	0	0	0	0	0	0	0	0	0	0	0	0	0	0	0	0	0	0	0	0	0	0	0	0	k:Eukaryota	k:Eukaryota	k:Eukaryota	k:Eukaryota	k:Eukaryota	k:Eukaryota	k:Eukaryota
S1R3.939	0	0	0	0	0	0	0	0	0	0	0	5	0	0	0	0	0	0	0	0	0	0	0	0	0	0	0	0	0	0	0	0	0	0	0	0	k:Bacteria	p:Proteobacteria	c:Gammaproteobacteria	o:Burkholderiales	f:Rhodocyclaceae	g:Sulfuritalea	s:uncultured_bacterium
S1R3.943	0	0	0	0	0	0	0	0	0	0	0	9	0	0	0	0	0	0	0	0	0	0	0	0	0	0	0	0	0	0	0	0	0	0	0	0	k:Bacteria	p:Chloroflexi	c:Anaerolineae	o:RBG13549	f:uncultured_Anaerolineaceae_bacterium	f:uncultured_Anaerolineaceae_bacterium	f:uncultured_Anaerolineaceae_bacterium
S1R3.944	0	0	0	0	0	0	0	0	0	0	0	10	0	0	0	0	0	0	0	0	0	0	0	0	0	0	0	0	0	0	0	0	0	0	0	0	k:Bacteria	p:FCPU426	p:FCPU426	p:FCPU426	c:uncultured_bacterium	c:uncultured_bacterium	c:uncultured_bacterium
S1R3.945	0	0	0	0	0	0	0	0	0	0	0	3	0	0	0	0	0	0	0	0	0	0	0	0	0	0	0	0	0	0	0	0	0	0	0	0	k:Bacteria	p:Verrucomicrobiota	c:Kiritimatiellae	o:WCHB141	f:uncultured_bacterium	f:uncultured_bacterium	f:uncultured_bacterium
S1R3.946	0	0	0	0	0	0	0	0	0	0	0	2	0	0	0	0	0	0	0	0	0	0	0	0	0	0	0	0	0	0	0	0	0	0	0	0	k:Bacteria	p:Planctomycetota	c:OM190	c:OM190	o:uncultured_bacterium	o:uncultured_bacterium	o:uncultured_bacterium
S1R3.948	0	0	0	0	0	0	0	0	0	0	0	4	0	0	0	0	0	0	0	0	0	0	0	0	0	0	0	0	0	0	0	0	0	0	0	0	k:Bacteria	p:Proteobacteria	c:Gammaproteobacteria	o:KI89A_clade	f:uncultured_bacterium	g:Pseudomonas	s:uncultured_bacterium
S1R3.949	0	0	0	0	0	0	0	0	0	0	0	10	0	0	0	0	0	0	0	0	0	0	0	0	0	0	0	0	0	0	0	0	0	0	0	0	k:Bacteria	p:Actinobacteriota	c:Thermoleophilia	o:Solirubrobacterales	f:6714	g:uncultured_bacterium	g:uncultured_bacterium
S1R3.950	0	0	0	0	0	0	0	0	0	0	0	2	0	0	0	0	0	0	0	0	0	0	0	0	0	0	0	0	0	0	0	0	0	0	0	0	k:Bacteria	p:Proteobacteria	c:Alphaproteobacteria	o:Rhizobiales	f:Rhizobiales_Incertae_Sedis	g:Bauldia	s:uncultured_bacterium
S1R3.952	0	0	0	0	0	0	0	0	0	0	0	21	0	0	0	0	0	0	0	0	0	0	0	0	0	0	0	0	0	0	0	0	0	0	0	0	k:Bacteria	p:Actinobacteriota	c:Actinobacteria	o:Corynebacteriales	f:Nocardiaceae	g:Gordonia	s:Gordonia_phosphorivorans
S1R3.959	0	0	0	0	0	0	0	0	0	0	0	1	0	0	0	0	0	0	0	0	6	0	0	0	0	0	0	0	0	0	0	0	0	0	0	0	k:Bacteria	p:Proteobacteria	c:Gammaproteobacteria	o:Coxiellales	f:Coxiellaceae	g:Coxiella	s:uncultured_bacterium
S1R3.96	0	0	0	0	0	0	0	0	0	0	0	5	0	4	0	0	18	9	3	0	0	0	2	0	0	0	0	0	0	0	0	0	0	0	0	0	k:Bacteria	p:Nitrospirota	c:Thermodesulfovibrionia	c:Thermodesulfovibrionia	f:uncultured_bacterium	f:uncultured_bacterium	f:uncultured_bacterium
S1R3.965	0	0	0	0	0	0	0	0	0	0	0	20	0	0	0	0	0	0	0	0	0	0	0	0	0	0	0	0	0	0	0	0	0	0	0	0	k:Bacteria	p:Bacteroidota	c:Bacteroidia	o:Cytophagales	f:Microscillaceae	g:OLB12	s:uncultured_bacterium
S1R3.966	0	0	0	0	0	0	0	0	0	0	0	5	0	0	0	0	0	0	0	0	0	0	0	0	0	0	0	0	0	0	0	0	0	0	0	0	k:Bacteria	p:Acidobacteriota	c:Holophagae	o:Subgroup_7	f:uncultured_soil_bacterium	f:uncultured_soil_bacterium	f:uncultured_soil_bacterium
S1R3.969	0	0	0	0	0	0	0	0	0	0	0	3	0	0	0	0	0	0	0	0	0	0	0	0	0	0	0	0	0	0	0	0	0	0	0	0	k:Bacteria	p:Planctomycetota	c:Phycisphaerae	o:Pla1	o:Pla1	o:Pla1	o:Pla1
S1R3.970	0	0	0	0	0	0	0	0	0	0	0	3	0	0	0	0	0	0	0	0	0	0	0	0	0	0	0	0	0	0	0	0	0	0	0	0	k:Bacteria	p:Proteobacteria	c:Gammaproteobacteria	o:Aeromonadales	f:Aeromonadaceae	g:Aeromonas	s:Aeromonas_sp._SAL12
S1R3.976	0	0	0	0	0	0	0	0	0	0	0	3	0	0	0	0	0	0	0	0	0	0	0	0	0	0	0	0	0	0	0	0	0	0	0	0	k:Eukaryota	k:Eukaryota	k:Eukaryota	k:Eukaryota	k:Eukaryota	k:Eukaryota	k:Eukaryota
S1R3.978	0	0	0	0	0	0	0	0	0	0	0	2	0	0	0	0	0	0	0	0	0	0	0	0	0	0	0	0	0	0	0	0	0	0	0	0	k:Bacteria	p:Planctomycetota	c:Planctomycetes	o:Gemmatales	f:Gemmataceae	g:uncultured	s:uncultured_bacterium
S1R3.98	0	0	0	0	0	0	0	0	0	5	0	8	1	0	2	0	0	0	0	0	0	0	0	0	0	0	0	0	0	0	0	0	0	0	0	0	k:Bacteria	p:Proteobacteria	c:Gammaproteobacteria	o:Methylococcales	f:Methylococcaceae	g:Methylocaldum	s:uncultured_bacterium
S1R3.982	0	0	0	0	0	0	0	0	0	0	0	8	0	0	0	0	0	0	0	0	0	0	0	0	0	0	0	0	0	0	0	0	0	0	0	0	k:Bacteria	p:Actinobacteriota	c:Thermoleophilia	o:Gaiellales	f:uncultured	g:uncultured_bacterium	s:uncultured_bacterium
S1R3.985	0	0	0	0	0	0	0	0	0	0	0	2	0	0	0	0	0	0	0	0	0	0	0	0	0	0	0	0	0	0	0	0	0	0	0	0	k:Bacteria	p:Verrucomicrobiota	c:Kiritimatiellae	o:WCHB141	f:uncultured_bacterium	g:uncultured	s:uncultured_Kiritimatiellaeota_bacterium
S1R3.986	0	0	0	0	0	0	0	0	0	0	0	2	0	0	0	0	0	0	0	0	0	0	0	0	0	0	0	0	0	0	0	0	0	0	0	0	k:Bacteria	p:Gemmatimonadota	c:Gemmatimonadetes	o:Gemmatimonadales	f:Gemmatimonadaceae	g:uncultured	s:uncultured_bacterium
S1R3.993	0	0	0	0	0	0	0	0	0	0	0	8	0	0	0	0	0	0	0	0	0	0	0	0	0	0	0	0	0	0	0	0	0	0	0	0	k:Bacteria	p:Planctomycetota	c:Phycisphaerae	o:Phycisphaerales	f:Phycisphaeraceae	g:SM1A02	s:metagenome
S1R3.994	0	0	0	0	0	0	0	0	0	0	0	2	0	0	0	0	0	0	0	0	0	0	0	0	0	0	0	0	0	0	0	0	0	0	0	0	k:Bacteria	p:Bdellovibrionota	c:Bdellovibrionia	o:Bdellovibrionales	f:Bdellovibrionaceae	g:OM27	g:OM27
S2R1.101	0	0	0	0	0	0	0	0	0	0	0	3	5	0	0	0	0	0	3	0	0	0	0	0	0	0	0	0	0	0	0	0	0	0	0	0	k:Bacteria	p:Armatimonadota	p:Armatimonadota	p:Armatimonadota	o:uncultured_bacterium	o:uncultured_bacterium	o:uncultured_bacterium
S2R1.102	0	0	0	0	0	0	0	0	0	0	0	0	6	0	3	0	0	0	0	0	0	0	0	0	0	0	0	0	0	0	0	0	0	0	0	0	k:Bacteria	p:Proteobacteria	c:Alphaproteobacteria	o:Rhizobiales	f:Xanthobacteraceae	g:uncultured	s:uncultured_bacterium
S2R1.105	0	0	0	0	0	0	0	0	0	3	17	4	6	2	3	1	0	0	0	0	0	0	0	0	0	0	0	0	0	0	0	0	0	0	0	0	k:Bacteria	p:Acidobacteriota	c:Vicinamibacteria	o:Vicinamibacterales	f:Vicinamibacteraceae	g:uncultured_bacterium	g:uncultured_bacterium
S2R1.112	0	0	0	0	0	0	0	0	0	0	2	0	4	0	0	0	2	1	0	0	0	0	0	0	0	0	0	0	0	0	0	0	0	0	0	0	k:Bacteria	p:Proteobacteria	c:Gammaproteobacteria	o:Burkholderiales	f:Nitrosomonadaceae	g:oc32	s:uncultured_bacterium
S2R1.123	0	0	0	0	0	0	0	0	0	0	0	10	9	0	0	0	0	0	0	0	0	0	0	0	0	0	0	0	0	0	0	0	0	0	0	0	k:Bacteria	p:Proteobacteria	c:Gammaproteobacteria	o:Cellvibrionales	f:Spongiibacteraceae	g:BD17	g:BD17
S2R1.124	0	0	0	0	0	0	0	0	0	8	9	3	6	2	0	2	0	0	0	0	0	0	0	0	0	0	0	0	0	0	0	0	0	0	0	0	k:Bacteria	p:Bacteroidota	c:Bacteroidia	o:Sphingobacteriales	f:env.OPS_17	g:uncultured_bacterium	g:uncultured_bacterium
S2R1.125	0	0	0	0	0	0	0	0	0	7	0	0	2	0	0	0	0	0	0	0	0	2	0	0	0	0	0	0	0	0	0	0	0	0	0	0	k:Bacteria	p:Acidobacteriota	c:Holophagae	o:Subgroup_7	f:uncultured_bacterium	f:uncultured_bacterium	f:uncultured_bacterium
S2R1.130	0	0	0	0	0	0	0	0	0	0	0	0	3	0	0	0	0	0	0	0	0	0	0	0	0	0	0	0	0	0	0	0	0	0	0	0	k:Bacteria	p:Acidobacteriota	c:Vicinamibacteria	o:Vicinamibacterales	f:uncultured	g:uncultured_bacterium	s:uncultured_bacterium
S2R1.131	1	2	0	0	0	0	0	0	0	0	0	0	4	0	3	2	2	0	0	0	0	0	0	0	0	0	0	0	0	0	0	0	0	0	0	0	k:Bacteria	p:Proteobacteria	c:Alphaproteobacteria	o:Rhizobiales	f:Xanthobacteraceae	g:uncultured	s:uncultured_bacterium
S2R1.133	0	0	0	0	0	0	0	0	0	0	0	1	6	9	4	0	0	0	0	0	0	0	0	0	0	0	0	0	0	0	0	0	0	0	0	0	k:Bacteria	p:Bacteroidota	c:Bacteroidia	o:Bacteroidales	f:Prolixibacteraceae	g:WCHB132	s:uncultured_bacterium
S2R1.139	0	0	0	0	0	0	0	0	0	0	3	0	8	2	3	11	3	0	5	0	0	18	0	0	0	0	0	0	0	0	0	0	0	0	0	0	k:Bacteria	p:Acidobacteriota	c:Acidobacteriae	o:Bryobacterales	f:Bryobacteraceae	g:Bryobacter	s:uncultured_Acidobacteria_bacterium
S2R1.140	0	0	0	0	0	0	0	0	0	0	0	0	7	5	0	0	0	0	0	0	0	0	0	0	0	0	0	0	0	0	0	0	0	0	0	0	k:Bacteria	p:Proteobacteria	c:Alphaproteobacteria	o:Acetobacterales	f:Acetobacteraceae	g:Roseomonas	s:Roseomonas_lacus
S2R1.141	0	0	0	0	0	0	0	0	0	0	0	0	5	0	0	0	0	0	0	0	0	0	0	0	0	0	0	0	0	0	0	0	0	0	0	0	k:Bacteria	p:Verrucomicrobiota	c:Verrucomicrobiae	o:Pedosphaerales	f:Pedosphaeraceae	g:uncultured	s:uncultured_bacterium
S2R1.143	0	0	0	0	0	0	0	0	0	0	0	0	4	1	0	0	0	0	0	0	0	0	0	0	0	0	0	0	0	0	0	0	0	0	0	0	k:Bacteria	p:Proteobacteria	c:Gammaproteobacteria	o:Burkholderiales	f:Nitrosomonadaceae	g:MND1	s:uncultured_bacterium
S2R1.146	0	0	0	0	0	0	0	0	0	0	0	1	4	0	0	0	0	0	0	0	0	0	0	0	0	0	0	0	0	0	0	0	0	0	0	0	k:Bacteria	p:Proteobacteria	c:Gammaproteobacteria	o:Burkholderiales	f:Nitrosomonadaceae	g:Ellin6067	s:alpha_proteobacterium_BAC29
S2R1.147	0	0	0	0	0	0	0	0	0	0	0	0	5	16	4	0	0	0	0	0	17	0	1	0	0	0	0	0	0	0	0	15	0	0	0	0	k:Bacteria	p:Proteobacteria	c:Gammaproteobacteria	o:Methylococcales	f:Methylomonadaceae	g:Crenothrix	s:uncultured_gamma_proteobacterium
S2R1.153	0	0	0	0	0	0	0	0	0	0	0	0	2	0	3	0	0	0	0	0	0	0	0	0	0	0	0	0	0	0	0	0	0	0	0	0	k:Eukaryota	k:Eukaryota	k:Eukaryota	k:Eukaryota	k:Eukaryota	k:Eukaryota	k:Eukaryota
S2R1.154	0	0	0	0	0	0	0	0	0	0	0	0	3	0	0	0	0	0	0	0	0	3	0	0	0	0	0	0	0	0	0	0	0	0	0	0	k:Bacteria	p:Bacteroidota	c:Bacteroidia	o:Flavobacteriales	f:Flavobacteriaceae	g:Flavobacterium	s:Flavobacteria_bacterium_BAL38
S2R1.155	0	0	0	0	0	0	0	0	0	0	0	26	5	0	0	0	12	0	0	0	0	0	0	0	0	0	0	0	0	0	0	0	0	0	0	0	k:Bacteria	p:Proteobacteria	c:Gammaproteobacteria	o:Burkholderiales	f:Nitrosomonadaceae	g:Ellin6067	s:uncultured_bacterium
S2R1.158	0	0	0	0	0	0	0	0	0	0	0	0	6	3	0	0	0	0	0	0	0	0	0	0	0	0	0	0	0	0	0	0	0	0	0	0	k:Bacteria	p:Bacteroidota	c:Bacteroidia	o:Bacteroidales	f:Prolixibacteraceae	g:WCHB132	s:uncultured_bacterium
S2R1.160	0	0	0	0	0	0	0	0	0	0	0	2	6	0	0	0	0	0	0	0	0	0	0	0	0	0	0	0	0	0	0	0	0	0	0	0	k:Bacteria	p:Actinobacteriota	c:Acidimicrobiia	o:Microtrichales	f:Ilumatobacteraceae	g:Ilumatobacter	s:uncultured_bacterium
S2R1.161	0	0	0	0	0	0	0	0	0	0	4	12	4	2	0	0	0	0	0	0	4	0	0	0	0	0	0	0	0	0	0	0	0	0	0	0	k:Bacteria	p:Proteobacteria	c:Alphaproteobacteria	o:Rhizobiales	f:Xanthobacteraceae	g:uncultured	s:uncultured_bacterium
S2R1.163	0	0	0	0	0	0	0	0	0	0	0	0	5	1	1	0	0	0	0	0	0	0	0	0	0	0	0	0	0	0	0	0	0	0	0	0	k:Bacteria	p:Proteobacteria	c:Gammaproteobacteria	o:Burkholderiales	f:Rhodocyclaceae	g:uncultured	s:uncultured_bacterium
S2R1.164	0	0	0	0	0	0	0	0	0	0	0	0	2	0	0	0	0	0	0	0	0	0	0	0	0	0	0	0	0	0	0	0	0	0	0	0	k:Bacteria	p:Verrucomicrobiota	c:Verrucomicrobiae	o:Pedosphaerales	f:Pedosphaeraceae	g:uncultured	s:uncultured_bacterium
S2R1.165	0	0	0	0	0	0	0	0	0	0	0	0	4	0	0	0	0	0	0	0	0	0	0	2	0	0	0	0	0	0	0	0	0	0	0	0	k:Bacteria	p:Desulfobacterota	c:Desulfuromonadia	o:Geobacterales	f:Geobacteraceae	g:Citrifermentans	s:uncultured_bacterium
S2R1.166	0	0	0	0	0	0	0	0	0	0	3	0	5	0	0	0	0	0	0	0	0	0	0	0	0	0	0	0	0	0	0	0	0	0	0	0	k:Bacteria	p:Proteobacteria	c:Gammaproteobacteria	o:Burkholderiales	f:A21b	g:uncultured_bacterium	s:uncultured_bacterium
S2R1.169	0	0	0	0	0	0	0	0	0	5	10	2	4	5	0	12	4	2	6	0	0	0	5	0	0	0	0	0	0	0	0	0	0	0	0	0	k:Bacteria	p:Bacteroidota	c:Bacteroidia	o:Chitinophagales	f:Chitinophagaceae	g:uncultured	s:uncultured_bacterium
S2R1.171	0	0	0	0	0	0	0	0	0	0	0	0	2	0	2	0	0	0	0	0	0	0	0	0	0	0	0	0	0	0	0	0	0	0	0	0	k:Bacteria	p:Acidobacteriota	c:Vicinamibacteria	o:Subgroup_17	f:uncultured_Acidobacteria_bacterium	f:uncultured_Acidobacteria_bacterium	f:uncultured_Acidobacteria_bacterium
S2R1.174	0	0	0	0	0	0	0	0	0	0	8	0	5	0	3	0	0	1	0	0	0	0	0	0	0	0	0	0	0	0	0	0	0	0	0	0	k:Bacteria	p:Verrucomicrobiota	c:Verrucomicrobiae	o:Pedosphaerales	f:Pedosphaeraceae	g:DEV008	s:metagenome
S2R1.178	0	0	0	0	0	0	0	0	0	0	0	0	6	0	0	0	0	0	0	0	0	0	0	0	0	0	0	0	0	0	0	0	0	0	0	0	k:Bacteria	p:Acidobacteriota	c:Acidobacteriae	o:Paludibaculum	f:uncultured_Acidobacteria_bacterium	f:uncultured_Acidobacteria_bacterium	f:uncultured_Acidobacteria_bacterium
S2R1.181	0	0	0	0	0	0	0	0	0	0	0	0	4	0	0	0	0	0	0	0	0	0	0	0	0	0	0	0	0	0	0	0	0	0	0	0	k:Bacteria	p:Verrucomicrobiota	c:Verrucomicrobiae	o:Pedosphaerales	f:Pedosphaeraceae	g:uncultured_bacterium	g:uncultured_bacterium
S2R1.182	0	0	0	0	0	0	0	0	0	0	0	0	2	0	3	1	0	0	0	0	0	0	0	0	2	0	0	0	0	0	0	0	0	0	0	0	k:Bacteria	p:Verrucomicrobiota	c:Verrucomicrobiae	o:Chthoniobacterales	f:Chthoniobacteraceae	g:Chthoniobacter	s:uncultured_bacterium
S2R1.183	0	0	0	0	0	0	0	0	0	0	4	0	7	0	0	0	0	0	0	0	0	0	0	0	0	0	0	0	0	0	0	0	0	0	0	0	k:Bacteria	p:Actinobacteriota	c:Actinobacteria	o:Micrococcales	f:Microbacteriaceae	g:Leifsonia	s:uncultured_actinobacterium
S2R1.185	0	0	0	0	0	0	0	0	0	0	0	0	3	0	0	0	0	0	0	0	0	0	0	0	0	0	0	0	0	0	0	0	0	0	0	0	k:Bacteria	p:Latescibacterota	p:Latescibacterota	p:Latescibacterota	c:uncultured_bacterium	c:uncultured_bacterium	c:uncultured_bacterium
S2R1.188	0	0	0	0	3	0	0	0	0	2	0	5	5	0	0	1	0	0	3	0	0	0	0	0	0	0	0	0	0	0	0	0	0	2	0	0	k:Bacteria	p:Proteobacteria	c:Gammaproteobacteria	o:Burkholderiales	f:Comamonadaceae	g:Piscinibacter	s:uncultured_bacterium
S2R1.189	0	0	0	6	0	0	0	0	0	0	0	0	4	0	0	0	0	0	0	0	0	0	0	0	0	0	0	0	0	0	0	0	0	0	0	0	k:Bacteria	p:Acidobacteriota	c:Blastocatellia	o:Blastocatellales	f:Blastocatellaceae	g:Stenotrophobacter	s:uncultured_Acidobacteria_bacterium
S2R1.190	0	0	0	0	0	0	0	0	0	0	0	0	4	0	0	0	0	0	0	0	0	0	0	0	0	0	0	0	0	0	0	0	0	0	0	0	k:Bacteria	p:Bacteroidota	c:Bacteroidia	o:Chitinophagales	f:Chitinophagaceae	g:uncultured	s:uncultured_bacterium
S2R1.191	0	0	0	0	0	0	0	0	0	0	0	0	4	0	0	0	0	0	0	0	0	0	0	0	0	0	0	0	0	0	0	0	0	0	0	0	k:Bacteria	p:Acidobacteriota	c:Vicinamibacteria	o:Subgroup_17	f:uncultured_Acidobacteria_bacterium	f:uncultured_Acidobacteria_bacterium	f:uncultured_Acidobacteria_bacterium
S2R1.193	0	0	0	0	0	0	0	0	0	0	0	0	4	0	0	0	0	0	0	0	0	0	0	0	0	0	0	0	0	0	0	0	0	0	0	0	k:Bacteria	p:Acidobacteriota	c:Vicinamibacteria	o:Vicinamibacterales	f:uncultured	g:uncultured_bacterium	s:uncultured_bacterium
S2R1.196	0	0	0	0	0	0	0	0	0	0	0	0	2	0	0	0	0	0	0	0	0	0	1	0	0	0	0	0	0	0	0	0	0	4	0	7	k:Bacteria	p:Gemmatimonadota	c:Gemmatimonadetes	o:Gemmatimonadales	f:Gemmatimonadaceae	g:uncultured	s:uncultured_bacterium
S2R1.198	0	0	0	0	0	0	0	0	0	5	0	10	3	0	0	4	0	0	0	0	0	0	0	0	0	0	0	0	0	0	0	0	0	4	4	0	k:Bacteria	p:Proteobacteria	c:Gammaproteobacteria	o:Burkholderiales	f:Nitrosomonadaceae	g:MND1	s:uncultured_bacterium
S2R1.202	0	0	0	0	0	0	0	0	0	0	5	0	3	0	0	0	0	0	0	0	0	0	0	0	0	0	0	0	0	0	0	0	0	0	0	0	k:Bacteria	p:Acidobacteriota	c:Vicinamibacteria	o:Vicinamibacterales	f:Vicinamibacteraceae	g:uncultured_bacterium	s:uncultured_bacterium
S2R1.204	0	0	0	0	0	0	0	0	0	0	0	0	4	0	0	0	0	0	0	0	0	0	0	0	0	0	0	0	0	0	0	0	0	0	0	0	k:Bacteria	p:Bacteroidota	c:Bacteroidia	o:Chitinophagales	f:Chitinophagaceae	g:Ferruginibacter	s:uncultured_bacterium
S2R1.210	0	0	0	0	0	0	0	0	0	0	7	6	2	0	0	0	0	0	0	0	0	0	0	0	0	0	0	0	0	0	0	0	0	0	0	0	k:Bacteria	p:Proteobacteria	c:Gammaproteobacteria	o:Burkholderiales	f:Rhodocyclaceae	g:Georgfuchsia	s:Georgfuchsia_toluolica
S2R1.215	0	0	0	0	0	0	0	0	0	0	0	0	6	0	0	0	0	0	0	0	0	0	0	0	0	0	0	0	0	0	0	0	0	0	0	0	k:Bacteria	p:Bdellovibrionota	c:Bdellovibrionia	o:Bacteriovoracales	f:Bacteriovoracaceae	g:uncultured	s:uncultured_bacterium
S2R1.218	0	0	0	0	0	0	0	0	0	0	0	0	6	0	0	0	0	0	0	0	0	0	0	0	0	0	0	0	0	0	0	0	0	0	0	0	k:Bacteria	p:Acidobacteriota	c:Holophagae	o:Holophagales	f:Holophagaceae	g:Geothrix	s:metagenome
S2R1.219	0	0	0	0	0	0	0	0	0	0	0	0	3	4	0	0	0	0	0	3	0	0	0	0	0	0	0	0	0	0	0	0	0	0	0	0	k:Bacteria	p:Proteobacteria	c:Gammaproteobacteria	o:Burkholderiales	f:A21b	g:uncultured_bacterium	g:uncultured_bacterium
S2R1.220	0	0	0	0	0	0	0	0	0	0	0	0	5	0	0	0	0	0	0	0	0	0	0	0	0	0	0	0	0	0	0	0	0	0	0	0	k:Bacteria	p:Acidobacteriota	c:Acidobacteriae	o:Bryobacterales	f:Bryobacteraceae	g:Bryobacter	s:metagenome
S2R1.221	0	0	0	0	2	0	0	0	0	0	0	0	4	0	0	12	0	0	0	0	0	0	4	0	0	0	1	0	0	0	0	0	0	0	0	0	k:Bacteria	p:Actinobacteriota	c:MBA2108	c:MBA2108	o:uncultured_bacterium	o:uncultured_bacterium	o:uncultured_bacterium
S2R1.223	0	0	0	0	0	0	0	0	0	3	0	0	4	0	0	0	0	0	4	0	7	0	0	0	0	0	0	0	0	0	0	0	0	0	0	0	k:Bacteria	p:Myxococcota	c:Polyangia	o:Blfdi19	f:uncultured_Cystobacterineae_bacterium	f:uncultured_Cystobacterineae_bacterium	f:uncultured_Cystobacterineae_bacterium
S2R1.226	0	0	0	0	0	0	0	0	0	0	0	0	6	0	0	0	0	0	0	0	0	0	0	0	0	0	0	0	0	0	0	0	0	0	0	0	k:Bacteria	p:Proteobacteria	c:Gammaproteobacteria	o:Burkholderiales	f:Sutterellaceae	g:uncultured	s:uncultured_bacterium
S2R1.228	0	0	0	0	0	0	0	0	0	0	0	0	2	0	0	0	0	0	0	0	0	0	0	0	0	0	0	0	0	0	0	0	0	0	0	0	k:Bacteria	p:Acidobacteriota	c:Acidobacteriae	o:Subgroup_2	f:uncultured_bacterium	f:uncultured_bacterium	f:uncultured_bacterium
S2R1.232	0	0	0	0	0	0	0	0	0	0	0	0	2	5	2	0	0	0	0	0	0	0	0	0	0	0	0	0	0	0	0	0	0	0	0	0	k:Bacteria	p:Nitrospirota	c:Thermodesulfovibrionia	c:Thermodesulfovibrionia	f:uncultured_bacterium	f:uncultured_bacterium	f:uncultured_bacterium
S2R1.235	0	0	0	0	0	0	0	0	0	0	0	0	2	0	0	0	0	0	0	0	0	0	0	0	0	0	0	0	0	0	0	0	0	0	0	0	k:Bacteria	p:Proteobacteria	c:Gammaproteobacteria	o:Burkholderiales	f:Rhodocyclaceae	g:Sulfuritalea	s:uncultured_bacterium
S2R1.238	0	0	0	0	0	0	0	0	0	1	0	0	5	4	1	3	0	0	0	0	0	0	0	0	0	0	0	0	0	0	0	0	0	0	0	0	k:Bacteria	p:Proteobacteria	c:Gammaproteobacteria	o:Burkholderiales	f:Nitrosomonadaceae	g:Ellin6067	s:uncultured_bacterium
S2R1.240	0	0	0	0	4	0	0	0	0	0	0	0	3	0	0	0	0	3	0	0	0	0	0	0	0	0	0	0	0	0	0	0	0	0	0	0	k:Bacteria	p:Acidobacteriota	c:Acidobacteriae	o:Bryobacterales	f:Bryobacteraceae	g:Bryobacter	s:uncultured_Acidobacteria_bacterium
S2R1.241	0	0	0	0	0	0	0	0	0	0	0	4	3	0	4	0	0	11	0	0	0	1	0	0	0	0	0	0	0	0	0	0	0	4	0	0	k:Bacteria	p:Verrucomicrobiota	c:Verrucomicrobiae	o:Verrucomicrobiales	f:Rubritaleaceae	g:Luteolibacter	s:uncultured_bacterium
S2R1.242	0	0	0	0	0	0	0	0	0	0	0	0	5	0	0	0	0	2	0	0	0	0	0	0	0	0	0	0	0	0	0	0	0	0	0	0	k:Bacteria	p:Gemmatimonadota	c:Gemmatimonadetes	o:Gemmatimonadales	f:Gemmatimonadaceae	g:uncultured	s:uncultured_bacterium
S2R1.244	0	0	0	0	0	0	0	0	0	0	0	0	4	0	1	0	0	0	3	0	0	0	0	0	0	0	0	0	0	0	0	0	0	0	0	0	k:Bacteria	p:Verrucomicrobiota	c:Verrucomicrobiae	o:Pedosphaerales	f:Pedosphaeraceae	g:uncultured_bacterium	s:uncultured_bacterium
S2R1.247	0	0	0	0	0	0	0	0	0	0	0	0	4	0	0	0	0	0	0	0	0	0	0	0	0	0	0	0	0	0	0	0	0	0	0	0	k:Bacteria	p:Actinobacteriota	c:Acidimicrobiia	o:Microtrichales	f:Microtrichaceae	g:uncultured	s:uncultured_bacterium
S2R1.249	0	0	0	0	0	0	0	0	0	10	3	7	2	6	4	3	0	2	0	0	0	0	0	0	0	0	0	0	0	0	0	0	0	0	0	0	k:Bacteria	p:Acidobacteriota	c:Vicinamibacteria	o:Vicinamibacterales	f:uncultured	g:uncultured_Acidobacteria_bacterium	g:uncultured_Acidobacteria_bacterium
S2R1.25	2	0	0	0	0	0	0	0	0	12	0	0	13	6	9	0	1	0	0	0	0	0	0	0	0	0	2	0	0	0	0	0	0	0	0	0	k:Bacteria	p:Proteobacteria	c:Alphaproteobacteria	o:Elsterales	f:uncultured	g:uncultured_bacterium	g:uncultured_bacterium
S2R1.253	0	0	0	0	0	0	0	0	0	0	0	0	3	0	0	0	0	0	0	0	0	0	0	0	0	0	0	0	0	0	0	0	0	0	0	0	k:Bacteria	p:Proteobacteria	c:Gammaproteobacteria	o:Burkholderiales	f:Rhodocyclaceae	g:Dechloromonas	s:uncultured_bacterium
S2R1.254	0	0	0	0	0	0	0	0	0	0	0	0	4	0	0	0	0	0	0	0	0	0	0	0	0	0	0	0	0	0	0	0	0	0	0	0	k:Bacteria	p:Verrucomicrobiota	c:Verrucomicrobiae	o:Pedosphaerales	f:Pedosphaeraceae	g:uncultured_bacterium	s:uncultured_bacterium
S2R1.255	0	0	0	0	0	0	0	0	0	0	0	0	2	0	0	0	0	0	0	0	0	0	0	0	0	0	0	0	0	0	0	0	0	0	0	0	k:Eukaryota	k:Eukaryota	k:Eukaryota	k:Eukaryota	k:Eukaryota	k:Eukaryota	k:Eukaryota
S2R1.258	0	0	0	0	0	0	0	0	0	0	0	0	12	0	0	0	0	0	0	0	0	0	0	0	0	0	0	0	0	0	0	0	0	0	0	0	k:Bacteria	p:Proteobacteria	c:Alphaproteobacteria	o:Rhizobiales	f:Xanthobacteraceae	g:uncultured	s:uncultured_bacterium
S2R1.26	0	0	0	2	0	0	0	0	0	0	0	0	15	17	0	0	0	2	0	0	0	0	0	0	0	0	0	0	0	0	0	0	0	0	0	0	k:Bacteria	p:Bacteroidota	c:Bacteroidia	o:Cytophagales	f:Microscillaceae	g:uncultured	s:uncultured_bacterium
S2R1.263	0	0	0	0	0	0	0	0	0	0	0	0	4	0	2	0	0	0	0	0	0	0	0	0	0	0	0	0	0	0	0	0	0	3	0	0	k:Bacteria	p:Acidobacteriota	c:Vicinamibacteria	o:Vicinamibacterales	f:uncultured	g:uncultured_bacterium	g:uncultured_bacterium
S2R1.269	0	0	0	0	0	0	0	0	0	0	0	0	3	0	0	5	0	0	0	0	0	0	0	0	0	0	0	0	0	0	0	0	0	0	0	0	k:Bacteria	p:Proteobacteria	c:Gammaproteobacteria	o:Oceanospirillales	f:Pseudohongiellaceae	g:BIyi10	s:uncultured_bacterium
S2R1.270	0	0	0	0	0	0	0	0	0	0	0	0	3	0	0	0	0	0	0	0	0	0	0	0	0	0	0	0	0	0	0	0	0	0	0	0	k:Bacteria	p:Planctomycetota	c:Planctomycetes	o:Pirellulales	f:Pirellulaceae	g:Pirellula	s:uncultured_bacterium
S2R1.273	0	0	0	0	0	0	0	0	2	0	0	0	2	0	0	0	0	0	0	0	0	0	0	0	0	0	0	0	0	0	0	0	0	0	0	0	k:Bacteria	p:Planctomycetota	c:vadinHA49	c:vadinHA49	o:uncultured_bacterium	o:uncultured_bacterium	o:uncultured_bacterium
S2R1.276	1	0	0	0	0	0	0	0	0	11	4	8	4	0	3	0	0	2	0	0	0	0	0	0	0	0	0	0	0	0	0	0	0	0	0	0	k:Bacteria	p:Proteobacteria	c:Alphaproteobacteria	o:Tistrellales	f:Geminicoccaceae	g:Candidatus_Alysiosphaera	s:uncultured_Alphaproteobacteria_bacterium
S2R1.277	0	0	0	0	0	0	0	0	0	0	0	0	4	0	0	0	0	0	0	0	0	0	0	0	0	0	0	0	0	0	0	0	0	0	0	0	k:Bacteria	p:Proteobacteria	c:Alphaproteobacteria	o:Rhizobiales	f:A0839	g:uncultured_bacterium	g:uncultured_bacterium
S2R1.278	0	0	0	0	0	0	0	0	0	0	0	2	5	4	2	0	0	0	0	0	0	0	0	0	0	0	0	0	0	0	0	0	0	0	0	0	k:Bacteria	p:Proteobacteria	c:Alphaproteobacteria	o:Rhizobiales	f:Hyphomicrobiaceae	g:Pedomicrobium	s:metagenome
S2R1.280	0	0	0	0	0	0	0	0	0	0	0	0	12	0	2	0	0	0	0	0	0	0	0	0	0	0	0	0	0	0	0	0	0	0	0	0	k:Bacteria	p:Proteobacteria	c:Gammaproteobacteria	o:Pseudomonadales	f:Pseudomonadaceae	g:Pseudomonas	s:uncultured_bacterium
S2R1.281	0	0	0	0	0	0	0	0	0	0	0	0	4	0	0	0	0	0	0	0	0	0	0	0	0	0	0	0	0	0	0	0	0	0	0	0	k:Archaea	p:Halobacterota	c:Methanosarcinia	o:Methanosarciniales	f:Methanoperedenaceae	g:Candidatus_Methanoperedens	s:uncultured_archaeon
S2R1.285	0	0	0	0	0	0	0	0	0	0	0	0	3	0	0	0	0	0	0	0	0	0	0	0	0	0	0	0	0	0	0	0	0	0	0	0	k:Bacteria	p:Verrucomicrobiota	c:Verrucomicrobiae	o:Verrucomicrobiales	f:Rubritaleaceae	g:Luteolibacter	s:uncultured_bacterium
S2R1.287	0	0	0	0	0	0	0	0	0	0	0	0	3	0	0	0	0	6	0	0	7	0	0	0	0	0	0	0	0	0	0	0	0	0	0	0	k:Bacteria	p:Proteobacteria	c:Gammaproteobacteria	o:Cellvibrionales	f:Spongiibacteraceae	g:BD17	s:uncultured_bacterium
S2R1.293	0	0	0	0	0	0	0	0	0	0	0	8	3	3	1	0	0	0	0	0	0	0	0	0	0	0	0	0	0	0	0	0	0	0	0	0	k:Bacteria	p:Chloroflexi	c:OLB14	c:OLB14	o:uncultured_bacterium	o:uncultured_bacterium	o:uncultured_bacterium
S2R1.296	0	0	0	0	0	0	0	0	0	0	0	0	3	0	0	0	0	0	0	0	0	0	0	0	0	0	0	0	0	0	0	0	0	0	0	0	k:Bacteria	p:Acidobacteriota	c:Acidobacteriae	o:Solibacterales	f:Solibacteraceae	g:Candidatus_Solibacter	s:uncultured_bacterium
S2R1.299	0	0	0	0	0	0	0	0	0	0	0	4	1	0	0	0	0	0	0	0	0	0	0	0	0	0	0	0	0	0	0	0	0	0	0	0	k:Bacteria	p:Proteobacteria	c:Gammaproteobacteria	o:Burkholderiales	f:SCI84	g:uncultured_soil_bacterium	s:uncultured_bacterium
S2R1.303	0	0	0	0	0	0	0	0	0	0	0	0	5	0	0	0	0	0	0	0	0	0	0	0	0	0	0	0	0	0	0	0	0	0	0	0	k:Bacteria	p:Proteobacteria	c:Gammaproteobacteria	o:Burkholderiales	f:Methylophilaceae	g:uncultured	s:uncultured_bacterium
S2R1.306	0	0	0	0	0	0	0	0	0	0	0	0	3	0	0	0	0	0	0	0	0	2	0	0	0	0	0	0	0	0	0	0	0	0	0	0	k:Bacteria	p:Proteobacteria	c:Gammaproteobacteria	o:Burkholderiales	f:Nitrosomonadaceae	g:GOUTA6	s:metagenome
S2R1.309	0	0	0	0	0	0	0	0	0	0	0	0	3	0	0	0	0	0	0	0	0	0	0	0	0	0	0	0	0	0	0	0	0	0	0	0	k:Bacteria	p:Proteobacteria	c:Alphaproteobacteria	o:Caulobacterales	f:Caulobacteraceae	g:uncultured	s:Phenylobacterium_sp._B6.1061
S2R1.313	0	0	0	0	0	0	0	0	0	0	0	0	3	0	0	0	0	0	0	0	0	0	0	0	0	0	0	0	0	0	0	0	0	0	0	0	k:Bacteria	p:Proteobacteria	c:Gammaproteobacteria	o:Burkholderiales	f:Methylophilaceae	g:uncultured	s:uncultured_bacterium
S2R1.314	0	0	0	0	0	0	0	0	0	0	0	0	3	0	0	0	0	0	0	0	0	0	0	0	0	0	0	0	0	0	0	0	0	0	0	0	k:Bacteria	p:Acidobacteriota	c:Acidobacteriae	o:Acidobacteriales	f:uncultured	g:uncultured_Acidobacteria_bacterium	s:uncultured_bacterium
S2R1.315	0	0	0	0	0	0	0	0	0	0	0	0	2	0	0	0	0	0	6	0	0	0	0	0	0	0	3	0	0	0	0	0	0	0	0	0	k:Bacteria	p:Proteobacteria	c:Gammaproteobacteria	o:Xanthomonadales	f:Xanthomonadaceae	g:Arenimonas	s:uncultured_bacterium
S2R1.317	0	0	0	0	0	0	0	0	0	0	0	0	3	0	0	0	0	0	0	0	0	0	0	0	0	0	0	0	0	0	0	0	0	0	0	0	k:Bacteria	p:Verrucomicrobiota	c:Verrucomicrobiae	o:Chthoniobacterales	f:Chthoniobacteraceae	g:Candidatus_Udaeobacter	s:uncultured_bacterium
S2R1.318	0	0	0	0	0	0	0	0	0	0	0	0	4	0	0	0	0	0	0	0	0	0	0	0	0	0	0	0	0	0	0	0	0	0	0	0	k:Bacteria	p:Proteobacteria	c:Gammaproteobacteria	o:Burkholderiales	f:Nitrosomonadaceae	g:Ellin6067	s:uncultured_soil_bacterium
S2R1.319	0	0	0	0	0	0	0	0	0	0	0	0	3	0	0	0	0	0	0	0	0	0	0	0	0	0	0	0	0	0	0	0	0	0	0	0	k:Bacteria	p:Acidobacteriota	c:Acidobacteriae	o:Solibacterales	f:Solibacteraceae	g:Candidatus_Solibacter	s:uncultured_bacterium
S2R1.320	0	0	0	0	13	0	0	0	0	0	0	0	2	0	0	0	0	0	0	0	0	0	0	0	0	0	0	0	0	0	0	0	0	0	0	0	k:Bacteria	p:Proteobacteria	c:Gammaproteobacteria	o:Pseudomonadales	f:Moraxellaceae	g:uncultured	s:metagenome
S2R1.323	0	0	0	0	0	0	0	0	0	0	0	0	5	0	0	0	0	0	0	0	0	0	0	0	0	0	0	0	0	0	0	0	0	0	0	0	k:Bacteria	p:Actinobacteriota	c:MBA2108	c:MBA2108	o:uncultured_bacterium	o:uncultured_bacterium	o:uncultured_bacterium
S2R1.325	0	0	0	0	0	0	0	0	0	1	0	0	3	0	0	2	0	0	0	0	0	0	0	0	0	0	0	0	0	0	0	0	0	0	0	0	k:Bacteria	p:Actinobacteriota	c:Thermoleophilia	o:Gaiellales	f:Gaiellaceae	g:Gaiella	s:uncultured_bacterium
S2R1.327	0	0	0	0	0	0	0	0	0	0	0	0	3	0	0	0	0	0	0	0	0	0	0	0	0	0	0	0	0	0	0	0	0	0	0	0	k:Bacteria	p:Actinobacteriota	c:Actinobacteria	o:PeM15	f:metagenome	g:Longivirga	s:uncultured_bacterium
S2R1.328	0	1	0	0	0	0	0	0	0	0	0	0	3	0	0	0	0	0	0	0	0	0	0	0	0	0	0	0	0	0	0	0	0	0	0	0	k:Bacteria	p:Acidobacteriota	c:Holophagae	o:Holophagales	f:Holophagaceae	g:Geothrix	s:uncultured_bacterium
S2R1.329	0	0	0	0	0	0	0	0	0	0	0	0	2	0	0	0	0	0	0	0	0	0	0	0	0	0	0	0	0	0	0	0	0	0	0	0	k:Bacteria	p:Bacteroidota	c:Bacteroidia	o:Chitinophagales	f:Chitinophagaceae	g:Aurantisolimonas	s:uncultured_Bacteroidetes_bacterium
S2R1.331	0	0	0	0	0	0	0	0	0	0	0	0	2	0	0	0	0	0	0	0	0	0	0	0	0	0	0	0	0	0	0	0	0	0	0	0	k:Eukaryota	k:Eukaryota	k:Eukaryota	k:Eukaryota	k:Eukaryota	k:Eukaryota	k:Eukaryota
S2R1.333	0	0	0	0	0	0	0	0	0	0	0	0	3	0	0	0	0	0	0	0	0	0	0	0	0	0	0	0	0	0	0	0	0	0	0	0	k:Bacteria	p:Bacteroidota	c:Bacteroidia	o:Chitinophagales	f:Chitinophagaceae	g:uncultured	s:uncultured_bacterium
S2R1.334	0	0	0	0	0	0	0	0	0	0	0	0	3	0	0	0	0	0	0	0	0	0	0	0	0	0	0	0	0	0	0	0	0	0	0	0	k:Bacteria	p:Verrucomicrobiota	c:Verrucomicrobiae	o:Chthoniobacterales	f:Chthoniobacteraceae	g:Candidatus_Udaeobacter	s:uncultured_bacterium
S2R1.338	0	0	0	0	0	0	0	0	0	0	0	2	4	1	0	0	0	0	0	0	0	0	0	0	0	0	0	0	0	0	0	0	0	0	0	0	k:Bacteria	p:Bacteroidota	c:Bacteroidia	o:Cytophagales	f:Microscillaceae	g:OLB12	s:uncultured_bacterium
S2R1.345	0	0	0	0	0	0	0	0	0	0	2	6	4	10	0	4	0	0	0	3	2	0	0	0	1	0	3	0	0	0	0	0	0	0	0	0	k:Bacteria	p:Myxococcota	c:bacteriap25	c:bacteriap25	o:uncultured_bacterium	o:uncultured_bacterium	o:uncultured_bacterium
S2R1.346	0	0	0	0	0	0	0	0	0	0	0	0	2	1	0	0	0	0	0	0	0	0	0	0	0	0	0	0	0	0	0	0	0	0	0	0	k:Bacteria	p:Bacteroidota	c:Bacteroidia	o:Cytophagales	f:Microscillaceae	g:Chryseolinea	s:uncultured_bacterium
S2R1.35	0	0	0	4	0	0	0	0	0	40	9	5	15	0	5	9	7	0	0	0	0	0	2	0	0	0	0	0	0	0	0	0	0	3	0	0	k:Bacteria	p:Myxococcota	c:Polyangia	o:Polyangiales	f:BIrii41	g:metagenome	g:metagenome
S2R1.351	0	0	0	0	0	0	0	0	0	2	0	26	5	0	0	0	0	0	0	0	0	0	0	0	0	0	0	0	0	0	0	0	0	0	0	0	k:Bacteria	p:Methylomirabilota	c:Methylomirabilia	o:Rokubacteriales	f:uncultured_bacterium	f:uncultured_bacterium	f:uncultured_bacterium
S2R1.354	0	0	0	0	0	0	0	0	0	0	0	0	4	0	0	0	0	0	0	0	0	0	0	0	0	0	0	0	0	0	0	0	0	0	0	0	k:Bacteria	p:Bacteroidota	c:Bacteroidia	o:Sphingobacteriales	f:Lentimicrobiaceae	g:uncultured_bacterium	g:uncultured_bacterium
S2R1.357	0	0	0	0	0	0	0	0	0	0	0	2	6	0	0	0	0	1	0	0	0	0	0	0	0	0	0	0	0	0	0	0	0	0	0	0	k:Bacteria	p:Spirochaetota	c:Spirochaetia	o:Spirochaetales	f:Spirochaetaceae	g:Salinispira	s:metagenome
S2R1.36	0	0	0	0	0	0	0	0	0	0	0	3	11	0	0	0	0	0	0	0	0	0	0	0	0	0	0	0	0	0	0	0	0	0	0	0	k:Bacteria	p:Myxococcota	c:Polyangia	o:Polyangiales	f:Polyangiaceae	g:Pajaroellobacter	s:uncultured_bacterium
S2R1.360	0	0	0	0	0	0	0	0	0	0	2	0	2	0	0	0	0	0	0	0	0	25	0	0	0	0	0	0	0	0	0	0	0	0	0	0	k:Bacteria	p:Myxococcota	c:Myxococcia	o:Myxococcales	f:Anaeromyxobacteraceae	g:Anaeromyxobacter	s:uncultured_bacterium
S2R1.361	0	0	0	0	0	0	0	0	0	0	0	0	2	2	0	0	0	0	4	0	0	0	0	0	0	0	0	0	0	0	0	0	0	0	0	0	k:Bacteria	p:Myxococcota	c:Polyangia	o:Polyangiales	f:BIrii41	g:uncultured_bacterium	s:Sorangiineae_bacterium_SBSr006
S2R1.362	0	0	0	0	0	0	0	0	0	0	0	0	7	0	0	0	0	0	0	0	0	0	0	0	0	0	0	0	0	0	0	0	0	0	0	0	k:Bacteria	p:Bacteroidota	c:Bacteroidia	o:Bacteroidales	f:Bacteroidetes_BD22	g:uncultured_bacterium	g:uncultured_bacterium
S2R1.365	0	0	0	0	0	0	0	0	0	0	0	0	3	0	0	0	0	0	0	0	0	0	0	0	0	0	0	0	0	0	0	0	0	0	0	0	k:Bacteria	p:Armatimonadota	c:Fimbriimonadia	o:Fimbriimonadales	f:Fimbriimonadaceae	g:uncultured_bacterium	g:uncultured_bacterium
S2R1.368	0	0	0	0	0	0	0	0	0	0	0	0	4	0	0	0	0	0	0	0	0	0	0	0	0	0	0	0	0	0	0	0	0	0	0	0	k:Bacteria	p:Verrucomicrobiota	c:Verrucomicrobiae	o:Pedosphaerales	f:Pedosphaeraceae	g:uncultured	s:uncultured_Verrucomicrobia_bacterium
S2R1.369	0	0	0	0	0	0	0	0	0	0	0	0	3	0	0	0	0	0	0	0	0	0	0	0	0	0	0	0	0	0	0	0	0	0	0	0	k:Bacteria	p:Myxococcota	c:Polyangia	o:Haliangiales	f:Haliangiaceae	g:Haliangium	s:uncultured_bacterium
S2R1.37	0	0	0	0	0	0	0	0	0	0	0	0	14	0	0	0	0	0	0	0	0	0	0	0	0	0	0	0	0	0	0	0	0	0	0	0	k:Bacteria	p:Proteobacteria	c:Gammaproteobacteria	o:Pseudomonadales	f:Moraxellaceae	g:uncultured	s:uncultured_bacterium
S2R1.371	0	0	0	0	0	0	0	0	0	0	0	0	2	4	0	0	0	0	0	0	0	0	0	0	0	0	0	0	0	0	0	0	0	0	0	0	k:Bacteria	p:Proteobacteria	c:Alphaproteobacteria	o:Rhodobacterales	f:Rhodobacteraceae	g:Tabrizicola	s:uncultured_bacterium
S2R1.372	0	0	0	0	0	0	0	0	0	0	0	0	0	0	0	0	0	2	0	0	0	0	0	0	0	0	0	0	0	0	0	0	0	0	0	0	k:Bacteria	p:Bacteroidota	c:Bacteroidia	o:Cytophagales	f:Spirosomaceae	g:Lacihabitans	s:uncultured_bacterium
S2R1.374	0	0	0	0	0	0	0	0	0	0	0	0	8	0	0	0	0	0	0	0	0	0	0	0	0	0	0	0	0	0	0	0	0	0	0	0	k:Bacteria	p:Acidobacteriota	c:Vicinamibacteria	o:Vicinamibacterales	f:Vicinamibacteraceae	g:uncultured_bacterium	g:uncultured_bacterium
S2R1.375	0	0	0	0	0	0	0	0	0	0	0	0	4	0	0	0	0	0	0	0	0	0	0	0	0	0	0	0	0	0	0	0	0	0	0	0	k:Bacteria	p:Verrucomicrobiota	c:Verrucomicrobiae	o:Pedosphaerales	f:Pedosphaeraceae	g:Oikopleura	s:uncultured_bacterium
S2R1.378	0	0	0	0	0	0	0	0	0	0	0	0	3	0	0	0	0	0	0	0	0	0	0	0	0	0	0	0	0	0	0	0	0	0	0	0	k:Bacteria	p:Proteobacteria	c:Alphaproteobacteria	o:Rhodobacterales	f:Rhodobacteraceae	g:uncultured	s:uncultured_bacterium
S2R1.379	0	0	0	0	0	0	0	0	0	0	0	0	5	0	0	0	0	0	0	0	0	0	0	0	0	0	0	0	0	0	0	0	0	0	0	0	k:Bacteria	p:Acidobacteriota	c:Acidobacteriae	o:PAUC26f	f:uncultured_bacterium	g:Candidatus_Solibacter	s:uncultured_bacterium
S2R1.381	0	0	0	0	0	0	0	0	0	0	0	0	9	4	0	0	0	0	0	0	0	0	0	0	0	0	0	0	0	0	0	0	0	0	0	0	k:Bacteria	p:Verrucomicrobiota	c:Verrucomicrobiae	o:Verrucomicrobiales	f:Verrucomicrobiaceae	g:uncultured	s:uncultured_bacterium
S2R1.384	0	0	0	0	0	0	0	0	0	0	0	0	2	0	0	3	0	0	0	0	0	0	0	0	0	0	0	0	0	0	0	0	0	0	0	0	k:Bacteria	p:Patescibacteria	c:Parcubacteria	o:Candidatus_Kaiserbacteria	f:uncultured_bacterium	f:uncultured_bacterium	f:uncultured_bacterium
S2R1.385	0	0	0	0	0	0	0	0	0	0	0	0	3	0	0	0	0	0	0	0	0	0	0	0	0	0	0	0	0	0	0	0	0	0	0	0	k:Bacteria	p:Myxococcota	c:Polyangia	o:Polyangiales	f:BIrii41	g:uncultured_bacterium	g:uncultured_bacterium
S2R1.387	0	0	0	0	0	0	0	0	0	0	0	0	6	0	0	0	0	0	0	0	0	0	0	0	0	0	0	0	0	0	0	0	0	0	0	0	k:Bacteria	p:Planctomycetota	c:OM190	c:OM190	o:uncultured_bacterium	o:uncultured_bacterium	o:uncultured_bacterium
S2R1.388	0	0	0	0	0	0	0	0	0	0	0	7	2	4	2	0	0	0	0	0	0	0	0	0	0	0	0	0	0	0	0	0	0	0	0	0	k:Bacteria	p:Nitrospirota	c:Nitrospiria	o:Nitrospirales	f:Nitrospiraceae	g:Nitrospira	s:uncultured_bacterium
S2R1.39	0	0	0	0	0	0	0	0	0	0	0	0	11	0	0	0	0	0	0	0	0	0	0	0	0	0	0	0	0	0	0	0	0	3	0	0	k:Bacteria	p:Proteobacteria	c:Gammaproteobacteria	o:Burkholderiales	f:Nitrosomonadaceae	g:mle17	s:uncultured_bacterium
S2R1.390	0	0	0	0	0	0	0	0	0	3	4	0	4	0	1	0	0	0	0	0	0	9	0	0	0	0	0	0	0	0	0	0	0	0	0	0	k:Bacteria	p:Verrucomicrobiota	c:Verrucomicrobiae	o:Pedosphaerales	f:Pedosphaeraceae	g:ADurb.Bin0631	s:uncultured_Verrucomicrobia_bacterium
S2R1.392	0	0	0	0	0	0	0	0	0	0	0	0	4	1	2	0	0	0	0	0	0	0	0	0	0	0	0	0	0	0	0	0	0	0	0	0	k:Bacteria	p:Bacteroidota	c:Kryptonia	o:Kryptoniales	f:BSV26	g:uncultured_bacterium	g:uncultured_bacterium
S2R1.393	0	0	0	0	0	0	0	0	0	0	0	0	6	4	0	0	0	0	0	0	0	0	0	0	0	0	0	0	0	0	0	0	0	0	0	0	k:Bacteria	p:Chloroflexi	c:Anaerolineae	o:Anaerolineales	f:Anaerolineaceae	g:uncultured	s:uncultured_bacterium
S2R1.394	0	0	0	0	0	0	0	0	0	0	0	0	4	0	0	0	0	0	0	0	0	0	2	0	0	3	0	0	0	0	0	0	0	0	0	0	k:Bacteria	p:Verrucomicrobiota	c:Verrucomicrobiae	o:Pedosphaerales	f:Pedosphaeraceae	g:uncultured_bacterium	s:uncultured_bacterium
S2R1.398	0	0	0	0	0	0	0	0	0	0	0	0	2	0	0	0	0	0	0	0	0	0	0	0	0	0	6	0	0	0	0	0	0	0	0	0	k:Bacteria	p:Nitrospirota	c:Nitrospiria	o:Nitrospirales	f:Nitrospiraceae	g:Nitrospira	s:uncultured_bacterium
S2R1.399	0	0	0	0	0	0	0	0	0	0	5	6	3	1	6	8	2	0	0	0	0	13	3	0	0	0	5	0	0	0	0	0	0	0	0	0	k:Bacteria	p:Proteobacteria	c:Alphaproteobacteria	o:Sphingomonadales	f:Sphingomonadaceae	g:Sphingomonas	s:uncultured_bacterium
S2R1.400	0	0	0	0	0	0	0	0	0	0	0	0	3	0	0	0	0	0	0	0	0	0	0	0	0	0	0	0	0	0	0	0	0	0	0	0	k:Bacteria	p:Desulfobacterota	p:Desulfobacterota	p:Desulfobacterota	o:uncultured_bacterium	o:uncultured_bacterium	o:uncultured_bacterium
S2R1.402	0	0	0	0	0	0	0	0	0	0	0	0	2	0	0	0	0	0	0	0	0	0	0	0	0	0	0	0	0	0	0	0	0	0	0	0	k:Bacteria	p:Acidobacteriota	c:Acidobacteriae	o:Acidobacteriales	f:uncultured	g:uncultured_Acidobacteria_bacterium	g:uncultured_Acidobacteria_bacterium
S2R1.410	0	0	0	0	0	0	0	0	0	0	4	0	3	0	0	0	0	0	0	0	0	0	0	0	0	0	0	0	0	0	0	0	0	0	0	0	k:Bacteria	p:Acidobacteriota	c:Acidobacteriae	o:Acidobacteriales	f:uncultured	g:uncultured_bacterium	s:uncultured_Acidobacteria_bacterium
S2R1.414	0	0	0	0	0	0	0	0	0	0	3	0	2	0	0	0	0	0	0	0	0	0	0	0	0	0	0	0	0	0	0	0	0	0	0	0	k:Bacteria	p:Bacteroidota	c:Kryptonia	o:Kryptoniales	f:BSV26	g:uncultured_prokaryote	g:uncultured_prokaryote
S2R1.418	0	0	0	0	0	0	0	0	0	0	0	0	2	0	4	0	3	5	0	0	0	0	0	0	0	0	0	0	0	0	0	0	0	0	0	0	k:Bacteria	p:Proteobacteria	c:Alphaproteobacteria	o:Micropepsales	f:Micropepsaceae	g:uncultured	s:uncultured_bacterium
S2R1.419	0	0	0	0	0	0	0	0	0	0	0	0	3	0	0	0	0	0	0	0	0	0	0	0	0	0	0	0	0	0	0	0	0	0	0	0	k:Bacteria	p:Proteobacteria	c:Alphaproteobacteria	o:Elsterales	f:uncultured	g:uncultured_bacterium	g:uncultured_bacterium
S2R1.423	0	0	0	0	0	0	0	0	0	0	3	0	1	0	0	0	0	0	0	0	0	0	0	0	0	0	0	0	0	0	0	0	0	0	0	0	k:Bacteria	p:Proteobacteria	c:Alphaproteobacteria	o:Rhizobiales	f:Rhizobiaceae	g:Mesorhizobium	s:Mesorhizobium_sp._CCBAU_01039
S2R1.427	0	0	0	0	0	0	0	0	0	0	0	0	3	0	0	0	0	0	0	0	0	0	0	0	0	0	0	0	0	0	0	0	0	0	0	0	k:Bacteria	p:Proteobacteria	c:Gammaproteobacteria	o:Burkholderiales	f:A21b	g:uncultured_bacterium	s:Burkholderia_sp.
S2R1.431	0	0	0	0	0	0	0	0	0	0	16	2	2	0	0	0	0	0	0	0	0	0	0	0	0	0	0	0	0	0	0	0	0	0	0	0	k:Bacteria	p:Verrucomicrobiota	c:Verrucomicrobiae	o:Chthoniobacterales	f:Xiphinematobacteraceae	g:Candidatus_Xiphinematobacter	s:uncultured_bacterium
S2R1.432	0	0	0	0	0	0	0	0	0	0	0	0	2	0	0	0	0	0	0	0	0	0	0	0	0	0	0	0	0	0	0	0	0	0	0	0	k:Bacteria	p:Myxococcota	c:Polyangia	o:Haliangiales	f:Haliangiaceae	g:Haliangium	s:uncultured_bacterium
S2R1.434	0	0	0	0	0	0	0	0	0	0	0	0	2	0	0	0	0	0	0	0	0	0	0	0	0	0	0	0	0	0	0	0	0	0	0	0	k:Bacteria	p:Acidobacteriota	c:Acidobacteriae	o:Acidobacteriales	f:Acidobacteriaceae_Subgroup_1	g:Occallatibacter	s:uncultured_bacterium
S2R1.438	0	0	0	0	0	0	0	0	0	0	0	0	3	1	0	0	0	0	0	0	0	0	0	0	0	0	0	0	0	0	0	0	0	0	0	0	k:Bacteria	p:NB1j	p:NB1j	p:NB1j	c:uncultured_bacterium	c:uncultured_bacterium	c:uncultured_bacterium
S2R1.44	0	0	0	0	0	0	0	0	0	49	19	22	14	6	0	3	0	0	0	0	6	6	0	0	0	0	0	0	0	0	0	0	0	2	4	2	k:Bacteria	p:Verrucomicrobiota	c:Verrucomicrobiae	o:Verrucomicrobiales	f:Verrucomicrobiaceae	g:uncultured	s:metagenome
S2R1.445	0	0	0	0	0	0	0	0	0	0	0	0	2	0	0	0	0	0	0	0	0	0	0	0	0	0	0	0	0	0	0	0	0	0	0	0	k:Bacteria	p:RCP254	c:bacteriap25	c:bacteriap25	o:uncultured_bacterium	o:uncultured_bacterium	o:uncultured_bacterium
S2R1.449	0	0	0	0	0	0	0	0	0	0	0	0	5	0	0	0	0	0	0	0	0	0	0	0	0	0	0	0	0	0	0	0	0	0	0	0	k:Bacteria	p:Actinobacteriota	c:Thermoleophilia	o:Gaiellales	f:uncultured	g:uncultured_bacterium	s:uncultured_bacterium
S2R1.457	0	0	0	0	0	0	0	0	0	0	0	0	0	0	0	4	0	0	0	0	0	0	0	0	0	0	0	0	0	0	0	0	0	0	0	0	k:Bacteria	p:Proteobacteria	c:Gammaproteobacteria	o:Burkholderiales	f:Rhodocyclaceae	g:Sterolibacterium	s:uncultured_bacterium
S2R1.464	0	0	1	4	0	0	0	0	0	0	5	0	2	0	0	0	0	0	0	0	0	0	0	0	0	0	0	0	0	0	0	0	0	0	0	0	k:Bacteria	p:Bacteroidota	c:Bacteroidia	o:Bacteroidales	f:Prolixibacteraceae	g:BSV13	s:uncultured_bacterium
S2R1.465	0	0	0	0	0	0	0	0	0	0	0	0	3	0	0	0	0	0	0	0	0	0	0	0	0	0	0	0	0	0	0	0	0	0	0	0	k:Bacteria	p:Bacteroidota	c:Bacteroidia	o:Bacteroidales	f:Paludibacteraceae	g:Paludibacter	s:uncultured_bacterium
S2R1.467	0	0	0	0	0	0	0	0	0	0	0	0	4	0	0	0	0	0	0	0	0	0	0	0	0	0	0	0	0	0	0	0	0	0	0	0	k:Bacteria	p:Bacteroidota	c:Bacteroidia	o:Sphingobacteriales	f:env.OPS_17	g:uncultured_bacterium	g:uncultured_bacterium
S2R1.468	0	0	0	0	0	0	0	0	0	0	0	0	6	0	0	0	0	0	0	0	0	0	0	0	0	0	0	0	0	0	0	0	0	0	0	0	k:Bacteria	p:Latescibacterota	p:Latescibacterota	p:Latescibacterota	c:uncultured_bacterium	c:uncultured_bacterium	c:uncultured_bacterium
S2R1.47	0	0	0	0	0	0	0	0	0	15	0	0	11	0	1	0	0	0	0	0	0	0	0	0	0	0	0	0	0	0	0	0	0	0	0	0	k:Bacteria	p:Firmicutes	c:Clostridia	o:Hungateiclostridiaceae	f:uncultured	g:uncultured_bacterium	g:uncultured_bacterium
S2R1.472	0	0	0	0	0	0	0	0	0	0	0	0	3	0	0	0	0	0	0	0	0	0	0	0	0	0	0	0	0	0	0	0	0	0	0	0	k:Bacteria	p:Desulfobacterota	p:Desulfobacterota	p:Desulfobacterota	o:uncultured_bacterium	o:uncultured_bacterium	o:uncultured_bacterium
S2R1.474	0	0	0	0	0	0	0	0	0	0	0	0	4	0	0	0	0	0	0	0	0	0	0	0	0	0	0	0	0	0	0	0	0	0	0	0	k:Bacteria	p:Desulfobacterota	c:Syntrophorhabdia	o:Syntrophorhabdales	f:Syntrophorhabdaceae	g:Syntrophorhabdus	s:uncultured_bacterium
S2R1.475	0	0	0	0	0	0	0	0	0	0	0	0	4	0	0	0	0	0	0	0	0	0	0	0	0	0	0	0	0	0	0	0	0	0	0	0	k:Bacteria	p:Acidobacteriota	c:Thermoanaerobaculia	o:Thermoanaerobaculales	f:Thermoanaerobaculaceae	g:Subgroup_10	s:metagenome
S2R1.479	0	0	0	0	0	0	0	0	0	0	0	0	2	8	6	0	0	0	0	0	0	0	0	0	0	0	0	0	0	0	0	0	0	0	0	0	k:Bacteria	p:Desulfobacterota	p:Desulfobacterota	p:Desulfobacterota	f:uncultured	g:uncultured_bacterium	s:Syntrophus_gentianae
S2R1.48	0	0	0	0	0	0	0	0	0	0	0	5	9	6	0	2	3	5	0	0	0	0	0	0	0	0	0	0	0	0	0	0	0	0	0	0	k:Bacteria	p:Planctomycetota	c:Planctomycetes	o:Gemmatales	f:Gemmataceae	g:uncultured	s:uncultured_bacterium
S2R1.482	0	0	0	0	0	0	0	0	0	0	0	0	4	0	0	0	0	0	0	0	0	0	0	0	0	0	0	0	0	0	0	0	0	0	0	0	k:Bacteria	p:Proteobacteria	c:Alphaproteobacteria	o:Sphingomonadales	f:Sphingomonadaceae	g:Novosphingobium	s:uncultured_bacterium
S2R1.484	0	0	0	0	0	0	0	0	0	0	0	0	5	0	0	0	0	0	0	0	0	0	0	0	0	0	0	0	0	0	0	0	0	0	0	0	k:Bacteria	p:Planctomycetota	c:vadinHA49	c:vadinHA49	o:uncultured_bacterium	o:uncultured_bacterium	o:uncultured_bacterium
S2R1.487	0	0	0	0	0	0	0	0	0	0	0	0	4	0	0	0	0	0	0	0	0	0	0	0	0	0	0	0	0	0	0	0	0	0	0	0	k:Bacteria	p:Bacteroidota	c:Bacteroidia	o:Sphingobacteriales	f:NS1112	f:NS1112	f:NS1112
S2R1.488	0	0	0	0	0	0	0	0	0	3	0	0	2	0	3	3	0	0	0	0	0	0	0	0	0	0	0	0	0	0	0	0	0	0	0	0	k:Bacteria	p:Proteobacteria	c:Gammaproteobacteria	o:Burkholderiales	f:Nitrosomonadaceae	g:Ellin6067	s:uncultured_beta_proteobacterium
S2R1.489	2	3	0	0	0	0	0	0	0	0	0	0	2	0	0	0	0	0	0	0	0	0	0	0	0	0	0	0	0	0	0	0	0	0	0	0	k:Bacteria	p:Chloroflexi	c:OLB14	c:OLB14	o:uncultured_bacterium	o:uncultured_bacterium	o:uncultured_bacterium
S2R1.492	0	0	0	0	0	0	0	0	0	0	0	6	5	6	0	3	0	0	0	0	0	0	0	0	0	0	6	0	0	0	0	0	0	0	0	0	k:Bacteria	p:Verrucomicrobiota	c:Omnitrophia	o:Omnitrophales	f:Omnitrophaceae	g:Candidatus_Omnitrophus	s:uncultured_bacterium
S2R1.494	0	0	0	0	0	0	0	0	0	0	0	0	2	0	0	0	0	0	0	0	0	0	0	0	0	0	0	0	0	0	0	0	0	0	0	0	k:Archaea	p:Crenarchaeota	c:Nitrososphaeria	o:Nitrososphaerales	f:Nitrososphaeraceae	g:Candidatus_Nitrocosmicus	s:uncultured_archaeon
S2R1.496	0	0	0	0	0	0	0	0	0	0	0	0	5	0	11	0	0	0	0	0	0	0	0	0	0	0	0	0	0	0	0	0	0	0	0	0	k:Bacteria	p:Desulfobacterota	c:Desulfobaccia	o:Desulfobaccales	f:Desulfobaccaceae	g:Desulfobacca	s:uncultured_bacterium
S2R1.497	0	0	0	0	0	0	0	0	0	0	0	0	3	0	0	0	0	0	0	0	0	0	0	0	0	0	0	0	0	0	0	0	0	0	0	0	k:Bacteria	p:Myxococcota	c:Myxococcia	o:Myxococcales	f:Myxococcaceae	g:P3OB42	s:metagenome
S2R1.499	0	0	0	0	0	0	0	0	0	0	0	0	2	0	0	0	0	0	0	0	0	0	0	0	0	0	0	0	0	0	0	0	0	0	0	0	k:Bacteria	p:Proteobacteria	c:Alphaproteobacteria	o:Defluviicoccales	f:uncultured	g:uncultured_proteobacterium	g:uncultured_proteobacterium
S2R1.502	0	0	0	0	0	0	0	0	0	0	0	0	2	0	0	0	0	0	0	0	0	0	0	0	0	0	0	0	0	0	0	0	0	0	0	0	k:Bacteria	p:Gemmatimonadota	c:Gemmatimonadetes	o:Gemmatimonadales	f:Gemmatimonadaceae	g:uncultured	s:uncultured_bacterium
S2R1.504	0	0	0	0	0	0	0	0	0	0	0	0	4	0	0	0	0	0	0	0	0	0	0	0	0	0	0	0	0	0	0	0	0	0	0	0	k:Bacteria	p:Sva0485	c:uncultured_prokaryote	o:Geobacterales	f:Geobacteraceae	g:Geobacter	s:Geobacter_anodireducens
S2R1.505	0	0	0	0	0	0	0	0	0	0	0	0	4	0	0	0	0	0	0	0	0	0	0	0	0	0	0	0	0	0	0	0	0	0	0	0	k:Bacteria	p:Bacteroidota	c:Kryptonia	o:Kryptoniales	f:BSV26	g:uncultured_bacterium	g:uncultured_bacterium
S2R1.507	0	0	0	0	0	0	0	0	0	0	0	0	8	0	0	0	0	0	0	0	0	0	0	0	0	0	0	0	0	0	0	0	0	0	0	0	k:Bacteria	p:Desulfobacterota	c:Desulfuromonadia	o:PB19	f:uncultured_delta_proteobacterium	f:uncultured_delta_proteobacterium	f:uncultured_delta_proteobacterium
S2R1.508	0	0	0	0	0	0	0	0	0	0	0	0	11	0	1	0	0	0	0	0	0	0	0	0	0	0	0	0	0	0	0	0	0	0	0	0	k:Bacteria	p:Gemmatimonadota	c:Gemmatimonadetes	o:Gemmatimonadales	f:Gemmatimonadaceae	g:Gemmatimonas	s:uncultured_Gemmatimonadetes_bacterium
S2R1.509	0	0	0	0	0	0	0	0	0	0	0	0	3	0	0	0	0	0	0	0	0	0	0	0	0	0	0	0	0	0	0	0	0	0	0	0	k:Bacteria	p:Chloroflexi	c:TK10	c:TK10	o:uncultured_bacterium	o:uncultured_bacterium	o:uncultured_bacterium
S2R1.51	0	0	0	0	0	0	0	0	0	0	0	0	10	0	0	0	0	0	0	0	0	0	0	0	0	0	1	0	0	0	0	0	0	0	0	0	k:Bacteria	p:Gemmatimonadota	c:Gemmatimonadetes	o:Gemmatimonadales	f:Gemmatimonadaceae	g:uncultured	s:uncultured_bacterium
S2R1.512	0	0	0	0	0	0	0	0	0	0	0	0	4	0	0	0	0	0	0	0	0	0	0	0	0	0	0	0	0	0	0	0	0	0	0	0	k:Bacteria	p:Bacteroidota	c:Bacteroidia	o:Flavobacteriales	f:Flavobacteriaceae	g:Flavobacterium	s:uncultured_bacterium
S2R1.513	0	0	0	0	0	0	0	0	0	0	0	0	5	0	0	0	3	1	0	0	0	0	0	0	0	0	0	0	0	0	0	0	0	0	0	0	k:Bacteria	p:Bacteroidota	c:Bacteroidia	o:Flavobacteriales	f:Crocinitomicaceae	g:Crocinitomix	s:uncultured_Bacteroidetes_bacterium
S2R1.515	0	0	0	0	0	0	0	0	0	0	0	0	2	0	0	0	0	0	0	0	0	0	0	0	0	0	0	0	0	0	0	0	0	0	0	0	k:Bacteria	p:Proteobacteria	c:Alphaproteobacteria	o:Rhodospirillales	f:Rhodospirillaceae	g:uncultured	s:uncultured_bacterium
S2R1.516	0	0	0	0	0	0	0	0	0	0	0	0	3	0	0	0	0	0	0	0	0	0	0	0	0	0	0	0	0	0	0	0	0	0	0	0	k:Bacteria	p:Chloroflexi	c:Anaerolineae	o:Anaerolineales	f:Anaerolineaceae	g:uncultured	s:uncultured_Chloroflexi_bacterium
S2R1.518	0	0	0	3	0	0	0	0	0	0	0	0	2	0	0	0	0	0	0	0	0	0	0	0	0	0	0	0	0	0	0	0	0	0	0	0	k:Bacteria	p:Spirochaetota	p:Spirochaetota	p:Spirochaetota	p:Spirochaetota	c:metagenome	c:metagenome
S2R1.522	0	0	0	0	0	0	0	0	0	0	0	0	2	0	0	0	0	0	0	0	0	0	0	0	0	0	0	0	1	0	0	0	0	0	0	0	k:Bacteria	p:Campilobacterota	c:Campylobacteria	o:Campylobacterales	f:Sulfurimonadaceae	g:Sulfuricurvum	s:uncultured_bacterium
S2R1.527	0	0	0	0	0	0	0	0	0	0	0	0	14	0	0	0	0	0	0	0	0	0	0	0	0	0	0	0	0	0	0	0	0	0	0	0	k:Bacteria	p:Actinobacteriota	c:Thermoleophilia	o:Gaiellales	f:Gaiellaceae	g:Gaiella	s:uncultured_bacterium
S2R1.528	0	0	0	0	0	0	0	0	0	0	0	0	1	0	0	0	0	0	0	0	0	0	0	0	0	0	0	0	0	0	0	0	0	0	0	0	k:Bacteria	p:Bacteroidota	c:Bacteroidia	o:Bacteroidales	f:SB5	g:uncultured_bacterium	g:uncultured_bacterium
S2R1.529	0	0	0	0	0	0	0	0	0	0	0	0	2	0	0	0	0	0	0	0	0	0	0	0	0	0	0	0	0	0	0	0	0	0	0	0	k:Bacteria	p:Myxococcota	c:Polyangia	o:Polyangiales	f:BIrii41	g:metagenome	g:metagenome
S2R1.532	0	0	0	0	0	0	0	0	0	0	6	0	1	0	0	0	0	0	0	0	0	0	0	0	0	0	0	0	0	0	0	0	0	0	0	0	k:Bacteria	p:MBNT15	p:MBNT15	p:MBNT15	c:uncultured_bacterium	c:uncultured_bacterium	c:uncultured_bacterium
S2R1.533	0	0	0	0	0	0	0	0	0	0	0	0	7	0	0	0	0	0	0	0	0	0	0	0	0	0	0	0	0	0	0	0	0	0	0	0	k:Bacteria	p:Chloroflexi	c:Anaerolineae	o:Anaerolineales	f:Anaerolineaceae	g:Longilinea	s:uncultured_bacterium
S2R1.534	0	0	0	0	0	0	0	0	0	0	0	0	1	0	0	0	0	0	0	0	0	0	0	0	0	0	0	0	0	0	0	0	0	0	0	0	k:Bacteria	p:Proteobacteria	c:Alphaproteobacteria	c:Alphaproteobacteria	f:uncultured_Rhodospirillaceae_bacterium	f:uncultured_Rhodospirillaceae_bacterium	f:uncultured_Rhodospirillaceae_bacterium
S2R1.536	0	0	0	0	0	0	0	0	0	0	0	0	14	0	0	0	0	0	0	0	0	0	0	0	0	0	0	0	0	0	0	0	0	0	0	0	k:Bacteria	p:Proteobacteria	c:Gammaproteobacteria	o:Pseudomonadales	f:Moraxellaceae	g:Acinetobacter	s:Acinetobacter_bouvetii
S2R1.538	0	0	0	0	0	0	0	0	0	0	0	0	2	0	0	0	0	0	0	0	0	0	0	0	0	0	0	0	0	0	0	0	0	0	0	0	k:Bacteria	p:MBNT15	p:MBNT15	p:MBNT15	c:uncultured_bacterium	c:uncultured_bacterium	c:uncultured_bacterium
S2R1.541	0	0	0	0	0	0	0	0	0	0	0	0	4	0	0	0	0	0	0	0	0	0	0	0	0	0	0	0	0	0	0	0	0	0	0	0	k:Bacteria	p:Acidobacteriota	c:Acidobacteriae	o:Subgroup_13	f:uncultured_bacterium	f:uncultured_bacterium	f:uncultured_bacterium
S2R1.543	0	0	0	0	0	0	0	0	0	0	0	0	29	0	0	0	0	0	0	0	0	0	0	0	0	0	0	0	0	0	0	0	0	0	0	0	k:Bacteria	p:Gemmatimonadota	c:Gemmatimonadetes	o:Gemmatimonadales	f:Gemmatimonadaceae	g:Gemmatimonas	s:uncultured_bacterium
S2R1.544	0	0	0	0	0	0	0	0	0	0	0	0	4	0	0	0	0	0	0	0	0	0	0	0	0	0	0	0	0	0	0	0	0	0	0	0	k:Bacteria	p:Chloroflexi	c:Anaerolineae	o:SBR1031	f:uncultured_bacterium	f:uncultured_bacterium	f:uncultured_bacterium
S2R1.545	0	0	0	0	0	0	0	0	0	0	0	0	9	0	0	0	0	0	0	0	0	0	0	0	0	0	0	0	0	0	0	0	0	0	0	0	k:Bacteria	p:Spirochaetota	c:Spirochaetia	o:Spirochaetales	f:Spirochaetaceae	g:Spirochaeta_2	s:uncultured_prokaryote
S2R1.547	0	0	0	0	0	0	0	0	0	0	0	0	10	0	0	0	0	0	0	0	0	0	0	0	0	0	0	0	0	0	0	0	0	0	0	0	k:Bacteria	p:Acidobacteriota	c:Acidobacteriae	o:Subgroup_13	f:uncultured_bacterium	f:uncultured_bacterium	f:uncultured_bacterium
S2R1.550	0	0	0	0	0	0	0	0	0	0	0	0	5	0	0	0	0	0	0	0	0	0	0	0	0	0	0	0	0	0	0	0	0	0	0	0	k:Bacteria	p:Desulfobacterota	c:Desulfuromonadia	o:Geothermobacteraceae	f:Geothermobacter	g:denitrifying_bacterium_enrichment_culture_clone_NOB_0	s:uncultured_Thiobacillus_sp.
S2R1.551	0	0	0	0	0	0	0	0	0	5	0	0	45	0	0	0	0	0	0	0	0	0	0	0	0	0	0	0	0	0	0	0	0	0	0	0	k:Bacteria	p:Myxococcota	c:Polyangia	o:Polyangiales	f:Sandaracinaceae	g:uncultured	s:uncultured_bacterium
S2R1.552	0	0	0	0	0	0	0	0	0	0	0	0	4	0	0	0	0	0	0	0	0	0	0	0	0	0	0	0	0	0	0	0	0	0	0	0	k:Bacteria	p:Verrucomicrobiota	c:Verrucomicrobiae	o:Chthoniobacterales	f:Xiphinematobacteraceae	g:Candidatus_Xiphinematobacter	s:uncultured_Verrucomicrobia_bacterium
S2R1.554	0	0	0	0	0	0	0	0	0	0	0	0	4	0	0	0	0	0	0	0	0	0	0	0	0	0	0	0	0	1	0	0	0	0	0	0	k:Bacteria	p:Chloroflexi	c:Anaerolineae	o:Anaerolineales	f:Anaerolineaceae	g:uncultured	s:uncultured_bacterium
S2R1.557	0	0	0	0	0	0	0	0	0	0	0	0	5	0	0	0	0	0	0	0	0	0	0	0	0	0	0	0	0	0	0	0	0	0	0	0	k:Bacteria	p:Planctomycetota	c:Planctomycetes	o:Pirellulales	f:Pirellulaceae	g:Pir4	g:Pir4
S2R1.559	0	0	0	0	0	0	0	0	0	0	0	0	3	0	0	0	0	0	0	0	0	0	0	0	0	0	0	0	0	0	0	0	0	0	0	0	k:Bacteria	p:Proteobacteria	c:Alphaproteobacteria	o:Rickettsiales	f:SM2D12	g:uncultured_Alphaproteobacteria_bacterium	g:uncultured_Alphaproteobacteria_bacterium
S2R1.560	0	0	0	0	0	0	0	0	0	0	0	0	2	0	0	0	0	0	0	0	0	0	0	0	0	0	0	0	0	0	0	0	0	0	0	0	k:Bacteria	p:Bacteroidota	c:Bacteroidia	o:Chitinophagales	f:3713	g:uncultured_bacterium	g:uncultured_bacterium
S2R1.563	0	0	0	0	0	0	0	0	0	0	0	0	3	0	0	0	0	0	0	0	0	0	0	0	0	0	0	0	0	0	0	0	0	0	0	0	k:Bacteria	p:Proteobacteria	c:Gammaproteobacteria	o:KFJG30C25	f:uncultured_bacterium	f:uncultured_bacterium	f:uncultured_bacterium
S2R1.566	0	0	0	0	0	0	0	0	0	0	0	0	8	3	0	0	0	0	0	0	0	0	0	0	0	0	0	0	0	0	0	0	0	0	0	0	k:Bacteria	p:Proteobacteria	c:Alphaproteobacteria	c:Alphaproteobacteria	f:uncultured_bacterium	f:uncultured_bacterium	f:uncultured_bacterium
S2R1.568	0	0	0	0	0	0	0	0	0	0	0	0	6	0	0	0	0	0	0	0	0	0	0	0	0	0	0	0	0	0	0	0	0	0	0	0	k:Archaea	p:Crenarchaeota	c:Nitrososphaeria	o:Group_1.1c	f:uncultured_crenarchaeote	f:uncultured_crenarchaeote	f:uncultured_crenarchaeote
S2R1.569	0	0	0	0	0	0	0	0	0	0	0	0	4	0	0	0	0	0	0	0	0	0	0	0	0	0	0	0	0	0	0	0	0	0	0	0	k:Bacteria	p:Chloroflexi	c:SHA26	c:SHA26	f:uncultured_bacterium	f:uncultured_bacterium	f:uncultured_bacterium
S2R1.57	2	0	0	0	0	0	0	0	0	0	22	25	8	0	31	2	2	2	0	0	0	1	0	0	0	0	0	0	0	0	0	0	0	0	0	0	k:Bacteria	p:Planctomycetota	c:Planctomycetes	o:Pirellulales	f:Pirellulaceae	g:Pir2	g:Pir2
S2R1.570	0	0	0	0	0	0	0	0	0	0	0	0	3	4	0	0	0	0	0	0	0	0	0	0	0	0	0	0	0	0	0	0	0	0	0	0	k:Bacteria	p:Acidobacteriota	c:Vicinamibacteria	o:Vicinamibacterales	f:uncultured	g:uncultured_bacterium	g:uncultured_bacterium
S2R1.573	0	0	0	0	0	0	0	0	0	0	0	0	13	0	0	0	0	0	0	0	0	0	0	0	0	0	0	0	0	0	0	0	0	0	0	0	k:Bacteria	p:Bacteroidota	c:Bacteroidia	o:Sphingobacteriales	f:env.OPS_17	g:uncultured_bacterium	g:uncultured_bacterium
S2R1.575	0	0	0	0	0	0	0	0	0	0	0	0	5	0	0	0	0	0	0	0	0	0	0	0	0	0	0	0	0	0	0	0	0	0	0	0	k:Bacteria	p:Chloroflexi	c:JG30KFCM66	c:JG30KFCM66	o:uncultured_bacterium	o:uncultured_bacterium	o:uncultured_bacterium
S2R1.577	0	0	0	0	0	0	0	0	0	0	0	0	2	0	0	0	0	0	0	0	0	0	0	0	0	0	0	0	0	0	0	0	0	0	0	0	k:Bacteria	p:Planctomycetota	c:Phycisphaerae	o:Phycisphaerales	f:Phycisphaeraceae	g:uncultured	s:metagenome
S2R1.578	0	0	0	0	0	0	0	0	0	0	0	0	6	0	0	0	0	0	0	0	0	0	0	0	0	0	0	0	0	0	0	0	0	0	0	0	k:Bacteria	p:Spirochaetota	c:Spirochaetia	o:Spirochaetales	f:Spirochaetaceae	g:Spirochaeta	s:uncultured_soil_bacterium
S2R1.579	0	0	0	0	0	0	0	0	0	0	0	0	3	0	0	0	0	0	0	0	0	0	0	0	0	0	0	0	0	0	0	0	0	0	0	0	k:Bacteria	p:Bacteroidota	c:Bacteroidia	o:Chitinophagales	f:uncultured	g:uncultured_bacterium	g:uncultured_bacterium
S2R1.580	0	0	0	0	0	0	0	0	0	0	0	0	3	0	0	0	0	0	0	0	0	0	0	0	0	0	0	0	0	0	0	0	0	0	0	0	k:Bacteria	p:Bacteroidota	c:Bacteroidia	o:Chitinophagales	f:Chitinophagaceae	g:uncultured	s:Panacibacter_ginsenosidivorans
S2R1.582	0	0	0	0	0	0	0	0	0	0	0	0	4	0	0	0	0	0	0	0	0	0	0	0	0	0	0	0	0	0	0	0	0	0	0	0	k:Bacteria	p:Acidobacteriota	c:Aminicenantia	o:Aminicenantales	f:uncultured_bacterium	f:uncultured_bacterium	f:uncultured_bacterium
S2R1.584	3	0	0	0	0	0	0	0	0	0	2	0	2	0	0	0	0	0	0	0	0	0	0	0	0	0	2	0	0	0	0	0	0	0	0	0	k:Bacteria	p:Planctomycetota	c:OM190	c:OM190	o:uncultured_bacterium	o:uncultured_bacterium	o:uncultured_bacterium
S2R1.586	0	0	0	0	0	0	0	0	0	0	0	0	5	0	0	0	0	0	0	0	0	0	0	0	0	0	0	0	0	0	0	0	0	0	0	0	k:Bacteria	p:Proteobacteria	c:Gammaproteobacteria	o:Diplorickettsiales	f:Diplorickettsiaceae	g:Aquicella	s:uncultured_bacterium
S2R1.59	0	0	0	0	0	0	0	0	0	0	2	2	10	3	0	0	0	0	0	0	0	0	0	0	0	0	0	0	0	0	0	0	0	0	0	0	k:Bacteria	p:Desulfobacterota	c:Syntrophia	o:Syntrophales	f:Syntrophaceae	g:Syntrophus	s:uncultured_bacterium
S2R1.590	0	0	0	0	0	0	0	0	0	0	0	0	4	0	0	0	0	0	0	0	0	0	0	0	0	0	0	0	0	0	0	0	0	0	0	0	k:Bacteria	p:Bacteroidota	c:Bacteroidia	o:Bacteroidales	f:Bacteroidetes_BD22	g:uncultured_bacterium	g:uncultured_bacterium
S2R1.592	0	0	0	0	0	0	0	0	0	0	0	0	11	0	0	0	0	0	0	0	0	0	0	0	0	0	0	0	0	0	0	0	0	0	0	0	k:Bacteria	p:Proteobacteria	c:Gammaproteobacteria	o:Cellvibrionales	f:Cellvibrionaceae	g:uncultured	s:uncultured_bacterium
S2R1.595	0	0	0	0	0	0	0	0	0	0	0	0	19	0	0	0	0	0	0	0	0	0	0	0	0	0	0	0	0	0	0	0	0	0	0	0	k:Bacteria	p:Chloroflexi	c:Anaerolineae	o:SJA15	f:uncultured_Chloroflexi_bacterium	f:uncultured_Chloroflexi_bacterium	f:uncultured_Chloroflexi_bacterium
S2R1.596	0	0	0	0	0	0	0	0	0	0	0	0	11	0	0	0	0	0	0	0	0	0	0	0	0	0	0	0	0	0	0	0	0	0	0	0	k:Bacteria	p:Bacteroidota	c:Bacteroidia	o:Chitinophagales	f:Chitinophagaceae	g:Edaphobaculum	s:uncultured_soil_bacterium
S2R1.6	0	0	0	2	0	0	0	0	0	44	62	30	34	18	16	1	0	0	0	12	0	0	5	2	0	0	1	0	0	1	0	0	0	4	3	0	k:Bacteria	p:Fibrobacterota	c:Fibrobacteria	o:Fibrobacterales	f:Fibrobacteraceae	g:uncultured_bacterium	s:uncultured_bacterium
S2R1.602	0	0	0	0	0	0	0	0	0	0	0	0	2	0	0	0	0	0	0	0	0	0	0	0	0	0	0	0	0	0	0	0	0	0	0	0	k:Bacteria	p:Chloroflexi	c:KD496	c:KD496	o:uncultured_bacterium	o:uncultured_bacterium	o:uncultured_bacterium
S2R1.606	0	0	0	0	0	0	0	0	0	0	0	0	10	0	0	0	0	0	0	0	0	0	0	0	0	0	0	0	0	0	0	0	0	0	0	0	k:Bacteria	p:Bacteroidota	c:Bacteroidia	o:Bacteroidetes_VC2.1	o:Bacteroidetes_VC2.1	o:Bacteroidetes_VC2.1	o:Bacteroidetes_VC2.1
S2R1.607	0	0	0	0	0	0	0	0	0	0	0	0	30	0	0	0	0	0	0	0	0	0	0	0	0	0	0	0	0	0	0	0	0	0	0	0	k:Bacteria	p:Proteobacteria	c:Alphaproteobacteria	o:Caulobacterales	f:Hyphomonadaceae	g:SWB02	s:uncultured_bacterium
S2R1.609	0	0	0	0	0	0	0	0	0	0	0	0	6	0	0	0	0	0	0	0	0	0	0	0	0	0	0	0	0	0	0	0	0	0	0	0	k:Bacteria	p:Bacteroidota	c:Bacteroidia	o:Bacteroidales	f:SB5	g:uncultured_bacterium	g:uncultured_bacterium
S2R1.610	0	0	0	0	0	0	0	0	0	0	0	0	2	0	0	0	0	0	0	0	0	0	0	0	0	0	0	0	0	0	0	0	0	0	0	0	k:Bacteria	p:Verrucomicrobiota	c:Verrucomicrobiae	o:Verrucomicrobiales	f:Verrucomicrobiaceae	g:uncultured	s:metagenome
S2R1.612	0	0	0	0	0	0	0	0	0	0	0	0	11	0	0	0	0	0	0	0	0	0	0	0	0	0	0	0	0	0	0	0	0	0	0	0	k:Bacteria	p:Proteobacteria	c:Gammaproteobacteria	o:Legionellales	f:Legionellaceae	g:Legionella	s:uncultured_bacterium
S2R1.614	0	0	0	0	0	0	0	0	0	0	0	0	4	0	0	0	0	0	0	0	0	0	0	0	0	0	3	0	0	0	0	0	0	0	0	0	k:Bacteria	p:Myxococcota	c:Polyangia	o:Polyangiales	f:Sandaracinaceae	g:Sandaracinus	s:uncultured_bacterium
S2R1.62	2	0	0	0	0	0	0	0	0	0	0	0	10	0	0	3	0	0	0	0	0	0	0	0	0	0	0	0	0	0	0	0	0	0	0	0	k:Bacteria	p:Proteobacteria	c:Gammaproteobacteria	o:Aeromonadales	f:Aeromonadaceae	g:Aeromonas	s:Aeromonas_encheleia
S2R1.627	0	0	0	0	0	0	0	0	0	0	0	0	1	0	0	0	0	0	0	0	0	0	0	0	0	0	0	0	0	0	0	0	0	0	0	0	k:Bacteria	p:Proteobacteria	c:Gammaproteobacteria	o:Cellvibrionales	f:Halieaceae	g:OM60NOR5	s:Haliea_salexigens
S2R1.630	0	0	0	0	0	0	0	0	0	0	0	0	3	0	0	1	0	0	0	0	0	0	0	0	0	0	0	0	0	0	0	0	0	0	0	0	k:Bacteria	p:Proteobacteria	c:Gammaproteobacteria	o:Xanthomonadales	f:Xanthomonadaceae	g:Arenimonas	s:uncultured_bacterium
S2R1.632	0	0	0	0	0	0	0	0	0	0	0	0	4	0	0	0	0	0	0	0	0	0	0	0	0	0	0	0	0	0	0	0	0	0	0	0	k:Bacteria	p:Acidobacteriota	c:Acidobacteriae	o:Acidobacteriales	f:Acidobacteriaceae_Subgroup_1	g:Edaphobacter	s:uncultured_bacterium
S2R1.638	0	0	0	0	0	0	0	0	0	0	0	0	2	0	0	0	0	0	0	0	0	0	0	0	0	0	0	0	0	0	0	0	0	0	0	0	k:Bacteria	p:Proteobacteria	c:Alphaproteobacteria	o:Rhizobiales	f:KFJG30B3	g:uncultured_bacterium	s:metagenome
S2R1.64	0	0	0	0	0	0	0	0	0	0	7	8	7	8	0	0	0	0	6	0	0	0	0	0	0	0	0	0	0	0	0	0	0	0	0	0	k:Bacteria	p:Verrucomicrobiota	c:Verrucomicrobiae	o:Verrucomicrobiales	f:Verrucomicrobiaceae	g:uncultured	s:metagenome
S2R1.645	0	0	0	0	0	0	0	0	0	0	0	0	3	0	0	0	0	0	0	0	0	0	0	0	0	0	0	0	0	0	0	0	0	0	0	0	k:Bacteria	p:Proteobacteria	c:Gammaproteobacteria	o:Burkholderiales	f:Nitrosomonadaceae	g:MND1	s:uncultured_beta_proteobacterium
S2R1.654	0	0	0	0	0	0	0	0	0	0	0	0	1	0	0	0	0	0	0	0	0	0	0	0	0	0	0	0	0	0	0	0	0	0	0	0	k:Bacteria	p:Proteobacteria	c:Alphaproteobacteria	o:Acetobacterales	f:Acetobacteraceae	g:uncultured	s:Dankookia_rubra
S2R1.655	0	0	0	0	0	0	0	0	0	0	0	0	2	2	0	0	0	0	0	0	0	4	0	0	0	0	0	0	0	0	0	0	0	0	0	0	k:Bacteria	p:Planctomycetota	c:Planctomycetes	o:Planctomycetales	f:Schlesneriaceae	g:Planctopirus	s:uncultured_bacterium
S2R1.657	0	0	0	0	0	0	0	0	0	0	0	0	4	0	0	0	0	0	0	0	0	0	0	0	0	0	0	0	0	0	0	0	0	0	0	0	k:Bacteria	p:Planctomycetota	c:Planctomycetes	o:Planctomycetales	f:Schlesneriaceae	g:Planctopirus	s:uncultured_planctomycete
S2R1.66	2	1	0	0	0	0	0	0	0	0	0	0	12	0	0	0	0	0	0	0	0	0	2	0	0	0	0	0	0	0	0	0	0	0	0	0	k:Bacteria	p:Proteobacteria	c:Alphaproteobacteria	o:Rhizobiales	f:Rhizobiaceae	g:AllorhizobiumNeorhizobiumPararhizobiumRhizobium	s:uncultured_bacterium
S2R1.672	0	0	0	0	3	3	0	0	0	0	0	0	1	0	0	0	0	0	3	0	0	0	0	0	0	0	11	0	0	0	0	0	0	0	0	0	k:Bacteria	p:Proteobacteria	c:Gammaproteobacteria	o:Pseudomonadales	f:Pseudomonadaceae	g:Pseudomonas	s:Pseudomonas_sp._DPs24
S2R1.674	0	0	0	0	0	0	0	0	0	0	0	0	8	0	0	0	0	0	0	0	0	0	0	0	0	0	0	0	0	0	0	0	0	0	0	0	k:Bacteria	p:Proteobacteria	c:Gammaproteobacteria	o:Diplorickettsiales	f:Diplorickettsiaceae	g:Rickettsiella	s:uncultured_bacterium
S2R1.68	4	2	0	0	0	0	0	0	0	0	0	7	19	27	6	3	1	0	3	0	2	8	0	1	0	0	0	17	0	0	0	0	2	0	0	0	k:Bacteria	p:Gemmatimonadota	c:Gemmatimonadetes	o:Gemmatimonadales	f:Gemmatimonadaceae	g:Gemmatimonas	s:uncultured_Gemmatimonadales_bacterium
S2R1.69	0	0	0	0	0	0	0	0	0	8	0	0	8	0	0	0	0	0	0	6	0	0	0	0	0	0	0	0	0	0	0	0	0	0	0	0	k:Bacteria	p:Desulfobacterota	c:Desulfuromonadia	o:Geobacterales	f:Geobacteraceae	g:Geobacter	s:uncultured_bacterium
S2R1.699	0	0	0	0	0	0	0	0	0	0	5	0	2	0	0	0	0	0	0	0	0	0	0	0	0	0	0	0	0	0	0	0	0	0	0	0	k:Bacteria	p:Verrucomicrobiota	c:Verrucomicrobiae	o:Pedosphaerales	f:Pedosphaeraceae	g:uncultured	s:uncultured_bacterium
S2R1.7	2	0	0	0	0	0	0	0	0	17	18	14	27	22	10	5	1	0	0	0	6	0	0	0	0	0	0	0	0	0	0	0	0	0	0	0	k:Bacteria	p:Proteobacteria	c:Alphaproteobacteria	o:Micropepsales	f:Micropepsaceae	g:uncultured	s:uncultured_bacterium
S2R1.70	0	0	0	0	0	0	0	0	0	0	0	0	7	3	7	0	0	6	0	8	2	4	0	0	0	0	2	0	0	0	0	0	0	0	0	0	k:Bacteria	p:Proteobacteria	c:Gammaproteobacteria	o:Steroidobacterales	f:Steroidobacteraceae	g:uncultured	s:uncultured_gamma_proteobacterium
S2R1.707	0	0	0	0	0	0	0	0	0	0	0	0	4	0	0	0	0	0	0	0	0	0	0	0	0	0	0	0	0	0	0	0	0	0	0	0	k:Bacteria	p:Acidobacteriota	c:Vicinamibacteria	o:Vicinamibacterales	f:uncultured	g:uncultured_Acidobacteria_bacterium	g:uncultured_Acidobacteria_bacterium
S2R1.709	0	0	0	0	0	0	0	0	0	0	0	0	4	0	0	0	0	0	0	0	0	0	0	0	0	0	0	0	0	0	0	0	0	0	0	0	k:Bacteria	p:Proteobacteria	c:Gammaproteobacteria	o:Xanthomonadales	f:Rhodanobacteraceae	g:Ahniella	s:uncultured_bacterium
S2R1.716	0	0	0	0	0	0	0	0	0	0	0	0	5	0	0	0	0	0	0	0	0	0	0	0	0	0	0	0	0	0	0	0	0	0	0	0	k:Bacteria	p:Desulfobacterota	p:Desulfobacterota	p:Desulfobacterota	f:Haliangiaceae	g:Haliangium	s:uncultured_Nannocystineae_bacterium
S2R1.719	0	0	0	0	0	0	0	0	0	0	0	0	2	0	0	0	0	0	0	0	0	0	0	0	0	0	0	0	0	0	0	0	0	0	0	0	k:Bacteria	p:Proteobacteria	c:Gammaproteobacteria	o:Burkholderiales	f:Alcaligenaceae	g:Parvibium	s:uncultured_bacterium
S2R1.72	0	0	0	0	0	0	0	0	0	0	0	0	10	0	0	0	0	0	0	0	0	0	0	0	3	0	0	0	0	0	0	0	0	0	0	0	k:Bacteria	p:Firmicutes	c:Bacilli	o:Bacillales	f:Planococcaceae	g:Lysinibacillus	s:uncultured_prokaryote
S2R1.724	0	0	0	0	0	0	0	0	0	0	0	0	2	0	0	0	0	0	2	0	0	0	0	0	0	0	0	0	0	0	0	0	0	0	0	0	k:Bacteria	p:Proteobacteria	c:Alphaproteobacteria	o:Rhizobiales	f:Xanthobacteraceae	g:Pseudolabrys	s:uncultured_bacterium
S2R1.743	0	0	0	0	0	0	0	0	0	0	0	0	5	0	0	0	0	0	0	0	0	0	0	0	0	0	0	0	0	0	0	0	0	0	0	0	k:Bacteria	p:Acidobacteriota	c:Vicinamibacteria	o:Vicinamibacterales	f:Vicinamibacteraceae	g:uncultured_bacterium	s:uncultured_soil_bacterium
S2R1.745	0	0	0	0	0	0	0	0	0	0	0	0	8	0	0	0	0	0	0	0	0	0	0	0	0	0	0	0	0	0	0	0	0	0	0	0	k:Bacteria	p:Bacteroidota	c:Bacteroidia	o:Cytophagales	f:Cytophagaceae	g:Cytophaga	s:uncultured_bacterium
S2R1.75	0	0	0	0	0	0	0	0	0	4	0	0	6	8	3	0	0	0	0	0	0	0	0	0	0	0	0	0	0	0	0	0	0	0	0	0	k:Eukaryota	k:Eukaryota	k:Eukaryota	k:Eukaryota	k:Eukaryota	k:Eukaryota	k:Eukaryota
S2R1.750	0	0	0	0	0	0	0	0	0	0	0	0	4	0	0	0	0	0	0	0	0	0	0	0	0	0	0	0	0	0	0	0	0	0	0	0	k:Bacteria	p:Proteobacteria	c:Alphaproteobacteria	o:Rhizobiales	f:Rhizobiales_Incertae_Sedis	g:uncultured	s:uncultured_bacterium
S2R1.751	0	0	0	0	0	0	0	0	0	0	0	0	8	0	0	0	0	0	0	0	0	0	0	0	0	0	0	0	0	0	0	0	0	0	0	0	k:Bacteria	p:Dependentiae	c:Babeliae	o:Babeliales	f:Vermiphilaceae	g:uncultured_bacterium	g:uncultured_bacterium
S2R1.752	0	0	0	0	0	0	0	0	0	0	0	0	8	0	0	0	0	0	0	0	0	0	0	0	0	0	0	0	0	0	0	0	0	0	0	0	k:Bacteria	p:Bacteroidota	c:Bacteroidia	o:Cytophagales	f:Hymenobacteraceae	g:Adhaeribacter	s:Adhaeribacter_sp._KS35
S2R1.753	0	0	0	0	0	0	0	0	0	0	0	0	6	0	0	0	0	0	0	0	0	0	0	0	0	0	0	0	0	0	0	0	0	0	0	0	k:Eukaryota	k:Eukaryota	k:Eukaryota	k:Eukaryota	k:Eukaryota	k:Eukaryota	k:Eukaryota
S2R1.754	0	0	0	0	0	0	0	0	0	0	0	0	12	0	0	0	0	0	0	0	0	0	0	0	0	0	0	0	0	0	0	0	0	0	0	0	k:Bacteria	p:Verrucomicrobiota	c:Verrucomicrobiae	o:Pedosphaerales	f:Pedosphaeraceae	g:SH311	s:metagenome
S2R1.755	0	0	0	0	0	0	0	0	0	0	0	0	10	0	0	0	0	0	0	0	0	0	0	0	0	0	0	0	0	0	0	0	0	0	0	0	k:Eukaryota	k:Eukaryota	k:Eukaryota	k:Eukaryota	k:Eukaryota	k:Eukaryota	k:Eukaryota
S2R1.756	0	0	0	0	0	0	0	0	0	0	0	0	2	0	0	0	0	0	0	0	0	0	0	0	0	0	0	0	0	0	0	0	0	0	0	0	k:Bacteria	p:Actinobacteriota	c:Actinobacteria	o:Frankiales	f:Geodermatophilaceae	g:Blastococcus	s:uncultured_bacterium
S2R1.757	0	0	0	0	0	0	0	0	0	0	0	0	10	0	0	0	0	0	0	0	0	0	0	0	0	0	0	0	0	0	0	0	0	0	0	0	k:Bacteria	p:Bdellovibrionota	c:Oligoflexia	o:03196G20	f:uncultured_bacterium	f:uncultured_bacterium	f:uncultured_bacterium
S2R1.758	0	0	0	0	0	0	0	0	0	0	0	0	7	0	0	0	0	0	0	0	0	0	0	0	0	0	0	0	0	0	0	0	0	0	0	0	k:Bacteria	p:Bacteroidota	c:Bacteroidia	o:Sphingobacteriales	f:AKYH767	g:uncultured_bacterium	g:uncultured_bacterium
S2R1.763	0	0	0	0	0	0	0	0	0	0	0	0	5	0	0	0	0	0	0	0	0	0	0	0	0	0	0	0	0	0	0	0	0	0	0	0	k:Bacteria	p:Bacteroidota	c:Bacteroidia	o:Sphingobacteriales	f:env.OPS_17	g:uncultured_Bacteroidetes_bacterium	g:uncultured_Bacteroidetes_bacterium
S2R1.765	0	0	0	0	0	0	0	0	0	0	0	0	3	0	0	0	0	0	0	0	0	0	0	0	0	0	0	0	0	0	0	0	0	0	0	0	k:Bacteria	p:Acidobacteriota	c:Thermoanaerobaculia	o:Thermoanaerobaculales	f:Thermoanaerobaculaceae	g:Subgroup_10	s:uncultured_Acidobacteria_bacterium
S2R1.766	0	0	0	0	0	0	0	0	0	0	0	0	7	0	0	0	0	0	0	0	0	0	0	0	0	0	0	0	0	0	0	0	0	0	0	0	k:Bacteria	p:Verrucomicrobiota	c:Omnitrophia	o:Omnitrophales	f:uncultured_bacterium	f:uncultured_bacterium	f:uncultured_bacterium
S2R1.767	0	0	0	0	0	0	0	0	0	0	0	0	12	0	0	0	0	0	0	0	0	0	0	0	0	0	0	0	0	0	0	0	0	0	0	0	k:Bacteria	p:Myxococcota	c:Polyangia	o:UASBTL25	f:uncultured_Nannocystineae_bacterium	g:Desulfatiglans	s:uncultured_bacterium
S2R1.768	0	0	0	0	0	0	0	0	0	0	0	0	25	0	0	0	0	0	0	0	0	0	0	0	0	0	0	0	0	0	0	0	0	0	0	0	k:Bacteria	p:Gemmatimonadota	c:S0134	c:S0134	c:S0134	c:S0134	c:S0134
S2R1.77	0	0	0	0	0	0	0	0	0	0	0	0	5	0	0	0	0	0	0	0	0	0	0	0	0	0	0	0	0	0	0	0	0	0	0	0	k:Bacteria	p:Myxococcota	c:Polyangia	o:Polyangiales	f:Polyangiaceae	g:uncultured_bacterium	s:metagenome
S2R1.771	0	0	0	0	0	0	0	0	0	0	0	0	3	0	0	0	0	0	0	0	0	0	0	0	0	0	0	0	0	0	0	0	0	0	0	0	k:Bacteria	p:Proteobacteria	c:Alphaproteobacteria	o:Sphingomonadales	f:Sphingomonadaceae	g:Sphingorhabdus	s:uncultured_bacterium
S2R1.773	0	0	0	0	0	0	0	0	0	0	0	0	3	0	0	0	0	0	0	0	0	0	0	0	0	0	0	0	0	0	0	0	0	0	0	0	k:Bacteria	p:Planctomycetota	c:Planctomycetes	o:Pirellulales	f:Pirellulaceae	g:uncultured	s:uncultured_bacterium
S2R1.774	0	0	0	0	0	0	0	0	0	0	0	0	3	0	0	0	0	0	0	0	0	0	0	0	0	0	0	0	0	0	0	0	0	0	0	0	k:Bacteria	p:Proteobacteria	c:Alphaproteobacteria	o:Caulobacterales	f:Caulobacteraceae	g:Brevundimonas	s:Brevundimonas_intermedia
S2R1.776	0	0	0	0	0	0	0	0	0	0	0	0	12	0	0	0	0	0	0	0	0	0	0	0	0	0	0	0	0	0	0	0	0	0	0	0	k:Bacteria	p:Verrucomicrobiota	c:Verrucomicrobiae	o:Chthoniobacterales	f:Chthoniobacteraceae	g:Candidatus_Udaeobacter	s:uncultured_bacterium
S2R1.78	0	0	0	0	0	0	0	0	0	0	5	0	9	0	0	4	0	0	0	0	0	0	0	0	0	0	0	0	0	0	0	0	0	0	0	7	k:Bacteria	p:Bacteroidota	c:Bacteroidia	o:Sphingobacteriales	f:Sphingobacteriaceae	g:Pedobacter	s:Pedobacter_jamesrossensis
S2R1.782	0	0	0	0	0	0	0	0	0	0	0	0	3	0	0	0	0	0	0	0	0	0	0	0	0	0	0	0	0	0	0	0	0	0	0	0	k:Bacteria	p:Gemmatimonadota	c:Gemmatimonadetes	o:Gemmatimonadales	f:Gemmatimonadaceae	g:uncultured	s:uncultured_bacterium
S2R1.783	0	0	0	0	0	0	0	0	0	0	0	0	7	0	0	0	0	0	0	0	0	0	0	0	0	0	0	0	0	0	0	0	0	0	0	0	k:Bacteria	p:Myxococcota	c:Polyangia	o:Blfdi19	f:uncultured_bacterium	f:uncultured_bacterium	f:uncultured_bacterium
S2R1.786	0	0	0	0	0	0	0	0	0	0	0	0	3	0	0	0	0	0	0	0	0	0	0	0	0	0	0	0	0	0	0	0	0	0	0	0	k:Bacteria	p:Acidobacteriota	c:Blastocatellia	o:Blastocatellales	f:Blastocatellaceae	g:Blastocatella	s:uncultured_Acidobacteria_bacterium
S2R1.787	0	0	0	0	0	0	0	0	0	0	0	0	2	0	0	0	0	0	0	0	0	0	0	0	0	0	0	0	0	0	0	0	0	0	0	0	k:Bacteria	p:NB1j	p:NB1j	p:NB1j	c:uncultured_delta_proteobacterium	c:uncultured_delta_proteobacterium	c:uncultured_delta_proteobacterium
S2R1.79	0	0	0	0	0	0	0	0	0	0	0	3	12	1	0	0	0	0	0	0	0	0	2	0	0	0	0	0	0	0	0	0	0	0	0	0	k:Bacteria	p:Proteobacteria	c:Gammaproteobacteria	o:Burkholderiales	f:Rhodocyclaceae	g:uncultured	s:uncultured_bacterium
S2R1.790	0	0	0	0	0	0	0	0	0	0	0	0	13	0	0	0	0	0	0	0	0	0	0	0	0	0	0	0	0	0	0	0	0	0	0	0	k:Bacteria	p:Acidobacteriota	c:Acidobacteriae	o:Subgroup_13	f:uncultured_bacterium	f:uncultured_bacterium	f:uncultured_bacterium
S2R1.792	0	0	0	0	0	0	0	0	0	0	0	0	2	0	0	0	0	0	0	0	0	0	0	0	0	0	0	0	0	0	0	0	0	0	0	0	k:Bacteria	p:Bacteroidota	c:Bacteroidia	o:Cytophagales	f:Microscillaceae	g:uncultured	s:uncultured_bacterium
S2R1.795	0	0	0	0	0	0	0	0	0	0	0	0	3	0	0	0	0	0	0	0	0	0	0	0	0	0	0	0	0	0	0	0	0	0	0	0	k:Archaea	p:Crenarchaeota	c:Nitrososphaeria	o:Nitrosotaleales	f:Nitrosotaleaceae	g:uncultured_archaeon	g:uncultured_archaeon
S2R1.796	0	0	0	0	0	0	0	0	0	0	0	0	13	0	0	0	0	0	0	0	0	0	0	0	0	0	0	0	0	0	0	0	0	0	0	0	k:Bacteria	p:Proteobacteria	c:Gammaproteobacteria	o:Burkholderiales	f:Nitrosomonadaceae	g:mle17	s:uncultured_bacterium
S2R1.798	0	0	0	0	0	0	0	0	0	0	0	0	5	0	0	0	0	0	0	0	0	0	0	0	0	0	0	0	0	0	0	0	0	0	0	0	k:Bacteria	p:Latescibacterota	p:Latescibacterota	p:Latescibacterota	c:uncultured_bacterium	c:uncultured_bacterium	c:uncultured_bacterium
S2R1.802	0	0	0	0	0	0	0	0	0	0	0	0	5	0	0	0	0	0	0	0	0	0	0	0	0	0	0	0	0	0	0	0	0	0	0	0	k:Bacteria	p:Planctomycetota	c:vadinHA49	c:vadinHA49	o:uncultured_bacterium	o:uncultured_bacterium	o:uncultured_bacterium
S2R1.805	0	0	0	0	0	0	0	0	0	0	0	0	2	0	0	0	0	0	0	0	0	0	0	0	0	0	0	0	0	0	0	0	0	0	0	0	k:Eukaryota	k:Eukaryota	k:Eukaryota	k:Eukaryota	k:Eukaryota	k:Eukaryota	k:Eukaryota
S2R1.807	0	0	0	0	0	0	0	0	0	0	0	0	2	0	0	0	0	0	0	0	0	0	0	0	0	0	0	0	0	0	0	0	0	0	0	0	k:Eukaryota	k:Eukaryota	k:Eukaryota	k:Eukaryota	k:Eukaryota	k:Eukaryota	k:Eukaryota
S2R1.81	0	0	0	0	0	0	0	0	0	0	0	0	7	0	0	0	0	0	0	0	0	0	0	0	0	0	0	0	0	0	0	0	0	0	0	0	k:Bacteria	p:Bacteroidota	c:Bacteroidia	o:Flavobacteriales	f:Weeksellaceae	g:Chryseobacterium	s:Chryseobacterium_joostei
S2R1.811	0	0	0	0	0	0	0	0	0	0	0	0	8	0	0	0	0	0	0	0	0	0	0	0	0	0	0	0	0	0	0	0	0	0	0	0	k:Bacteria	p:Proteobacteria	c:Alphaproteobacteria	o:Defluviicoccales	f:Defluviicoccaceae	g:Defluviicoccus	s:uncultured_bacterium
S2R1.812	0	0	0	0	0	0	0	0	0	0	0	0	4	0	0	0	0	0	0	0	0	0	0	0	0	0	0	0	0	0	0	0	0	0	0	0	k:Bacteria	p:Bacteroidota	c:Bacteroidia	o:Flavobacteriales	f:Flavobacteriaceae	g:Flavobacterium	s:uncultured_bacterium
S2R1.814	0	0	0	0	0	0	0	0	0	0	0	0	4	0	0	0	0	0	0	0	0	0	0	0	0	0	0	0	0	0	0	0	0	0	0	0	k:Bacteria	p:Planctomycetota	c:Planctomycetes	o:Gemmatales	f:Gemmataceae	g:uncultured	s:uncultured_bacterium
S2R1.817	0	0	0	0	0	0	0	0	0	0	0	0	3	0	0	0	0	0	0	0	0	0	0	0	0	0	0	0	0	0	0	0	0	0	0	0	k:Bacteria	p:Actinobacteriota	c:Thermoleophilia	o:Solirubrobacterales	f:Solirubrobacteraceae	g:Conexibacter	s:uncultured_bacterium
S2R1.818	0	0	0	0	0	0	0	0	0	0	0	0	3	0	0	0	0	0	0	0	0	0	0	0	0	0	0	0	0	0	0	0	0	0	0	0	k:Bacteria	p:Actinobacteriota	c:Thermoleophilia	o:Gaiellales	f:uncultured	g:uncultured_bacterium	g:uncultured_bacterium
S2R1.819	0	0	0	0	0	0	0	0	0	0	0	0	3	0	0	0	0	0	0	0	0	0	0	0	0	0	0	0	0	0	0	0	0	0	0	0	k:Bacteria	p:Patescibacteria	c:ABY1	o:Candidatus_Falkowbacteria	f:uncultured_bacterium	f:uncultured_bacterium	f:uncultured_bacterium
S2R1.821	0	0	0	0	0	0	0	0	0	0	0	0	5	0	0	0	0	0	0	0	0	0	0	0	0	0	0	0	0	0	0	0	0	0	0	0	k:Bacteria	p:Planctomycetota	c:Planctomycetes	o:Pirellulales	f:Pirellulaceae	g:Pirellula	s:metagenome
S2R1.822	0	0	0	0	0	0	0	0	0	0	0	0	4	0	0	0	0	0	0	0	0	0	0	0	0	0	0	0	0	0	0	0	0	0	0	0	k:Archaea	p:Thermoplasmatota	c:Thermoplasmata	o:Methanomassiliicoccales	f:uncultured	g:uncultured_archaeon	g:uncultured_archaeon
S2R1.824	0	0	0	0	0	0	0	0	0	0	0	0	1	0	0	0	0	0	0	0	0	0	0	0	0	0	0	0	0	0	0	0	0	0	0	0	k:Bacteria	p:Bacteroidota	c:Bacteroidia	o:Sphingobacteriales	f:AKYH767	g:metagenome	g:metagenome
S2R1.827	0	0	0	0	0	0	0	0	0	0	0	0	12	0	0	0	0	0	0	0	0	0	0	0	0	0	0	0	0	0	0	0	0	0	0	0	k:Bacteria	p:Bdellovibrionota	c:Bdellovibrionia	o:Bdellovibrionales	f:Bdellovibrionaceae	g:Bdellovibrio	s:uncultured_bacterium
S2R1.831	0	0	0	0	0	0	0	0	0	0	0	0	2	0	0	0	0	0	0	0	0	0	0	0	0	0	0	0	0	0	0	0	0	0	0	0	k:Bacteria	p:Verrucomicrobiota	c:Omnitrophia	o:Omnitrophales	f:Omnitrophaceae	g:Candidatus_Omnitrophus	s:uncultured_bacterium
S2R1.832	0	0	0	0	0	0	0	0	0	0	0	0	3	0	0	0	0	0	0	0	0	0	0	0	0	0	0	0	0	0	0	0	0	0	0	0	k:Bacteria	p:Bacteroidota	c:Bacteroidia	o:Chitinophagales	f:Chitinophagaceae	g:Aurantisolimonas	s:uncultured_bacterium
S2R1.834	0	0	0	0	0	0	0	0	0	0	0	0	18	0	0	0	0	0	0	0	0	0	0	0	0	0	0	0	0	0	0	0	0	0	0	0	k:Bacteria	p:Proteobacteria	c:Alphaproteobacteria	o:Rhizobiales	f:Methylopilaceae	g:Hansschlegelia	s:Hansschlegelia_beijingensis
S2R1.839	0	0	0	0	0	0	0	0	0	0	0	0	3	0	0	0	0	0	0	0	0	0	0	0	0	0	0	0	0	0	0	0	0	0	0	0	k:Bacteria	p:Bacteroidota	c:Bacteroidia	o:Chitinophagales	f:uncultured	g:uncultured_bacterium	g:uncultured_bacterium
S2R1.842	0	0	0	0	0	0	0	0	0	0	0	0	3	0	0	0	0	0	0	0	0	0	0	0	0	0	0	0	0	0	0	0	0	0	0	0	k:Bacteria	p:Verrucomicrobiota	c:Verrucomicrobiae	o:Chthoniobacterales	f:Chthoniobacteraceae	g:Chthoniobacter	s:metagenome
S2R1.843	0	0	0	0	0	0	0	0	0	0	0	0	4	0	0	0	0	0	0	0	0	0	0	0	0	0	0	0	0	0	0	0	0	0	0	0	k:Bacteria	p:Bacteroidota	c:Bacteroidia	o:Chitinophagales	f:Saprospiraceae	g:uncultured	s:uncultured_bacterium
S2R1.844	0	0	0	0	0	0	0	0	0	0	0	0	10	0	0	0	0	0	0	0	0	0	0	0	0	0	0	0	0	0	0	0	0	0	0	0	k:Bacteria	p:Proteobacteria	c:Alphaproteobacteria	o:Rhodospirillales	f:Rhodospirillaceae	g:uncultured	s:uncultured_bacterium
S2R1.847	0	0	0	0	0	0	0	0	0	0	0	0	5	0	0	0	0	0	0	0	0	0	0	0	0	0	0	0	0	0	0	0	0	0	0	0	k:Bacteria	p:Latescibacterota	p:Latescibacterota	p:Latescibacterota	c:uncultured_bacterium	c:uncultured_bacterium	c:uncultured_bacterium
S2R1.849	0	0	0	0	0	0	0	0	0	0	0	0	18	0	0	0	0	0	0	0	0	0	0	0	0	0	0	0	0	0	0	0	0	0	0	0	k:Bacteria	p:Cyanobacteria	c:Sericytochromatia	c:Sericytochromatia	o:uncultured_bacterium	o:uncultured_bacterium	o:uncultured_bacterium
S2R1.850	0	0	0	0	0	0	0	0	0	0	0	0	3	0	0	0	0	0	0	0	0	0	0	0	0	0	0	0	0	0	0	0	0	0	0	0	k:Bacteria	p:Planctomycetota	c:Planctomycetes	o:Gemmatales	f:Gemmataceae	g:uncultured	s:uncultured_bacterium
S2R1.853	0	0	0	0	0	0	0	0	0	0	0	0	8	0	0	0	0	0	0	0	0	0	0	0	0	0	0	0	0	0	0	0	0	0	0	0	k:Bacteria	p:Actinobacteriota	c:Actinobacteria	o:Micrococcales	f:Cellulomonadaceae	g:Cellulomonas	s:uncultured_actinobacterium
S2R1.854	0	0	0	0	0	0	0	0	0	0	0	0	6	0	0	0	0	0	0	0	0	0	0	0	0	0	0	0	0	0	0	0	0	0	0	0	k:Bacteria	p:Proteobacteria	c:Gammaproteobacteria	o:Diplorickettsiales	f:Diplorickettsiaceae	g:uncultured	s:uncultured_bacterium
S2R1.857	0	0	0	0	0	0	0	0	0	0	0	0	2	0	0	0	0	0	0	0	0	0	0	0	0	0	0	0	0	0	0	0	0	0	0	0	k:Bacteria	p:Elusimicrobiota	c:Elusimicrobia	o:Lineage_IV	f:uncultured_bacterium	f:uncultured_bacterium	f:uncultured_bacterium
S2R1.858	0	0	0	0	0	0	0	0	0	0	0	0	11	0	0	0	0	0	0	0	0	0	0	0	0	0	0	0	0	0	0	0	0	0	0	0	k:Bacteria	p:Verrucomicrobiota	c:Verrucomicrobiae	o:Verrucomicrobiales	f:Verrucomicrobiaceae	g:Roseimicrobium	s:uncultured_Verrucomicrobia_bacterium
S2R1.86	0	0	0	0	0	0	0	0	0	0	8	0	6	0	0	0	0	0	0	29	0	10	0	0	0	0	0	0	0	0	0	0	0	0	0	0	k:Bacteria	p:Proteobacteria	c:Gammaproteobacteria	o:Burkholderiales	f:Burkholderiaceae	g:Cupriavidus	s:Cupriavidus_basilensis
S2R1.860	0	0	0	0	0	0	0	0	0	0	0	0	14	0	0	0	0	0	0	0	0	0	0	0	0	0	0	0	0	0	0	0	0	0	0	0	k:Bacteria	p:Proteobacteria	c:Gammaproteobacteria	o:Pseudomonadales	f:Moraxellaceae	g:Fluviicoccus	s:Fluviicoccus_keumensis
S2R1.861	0	0	0	0	0	0	0	0	0	0	0	0	14	0	0	0	0	0	0	0	0	0	0	0	0	0	0	0	0	0	0	0	0	0	0	0	k:Bacteria	p:Acidobacteriota	c:Acidobacteriae	o:Acidobacteriales	f:uncultured	g:uncultured_bacterium	s:uncultured_bacterium
S2R1.862	0	0	0	0	0	0	0	0	0	0	0	0	6	0	0	0	0	0	0	0	0	0	0	0	0	0	0	0	0	0	0	0	0	0	0	0	k:Bacteria	p:Chloroflexi	c:Chloroflexia	o:Chloroflexales	f:Roseiflexaceae	g:uncultured	s:uncultured_bacterium
S2R1.865	0	0	0	0	0	0	0	0	0	0	0	0	3	0	0	0	0	0	0	0	0	0	0	0	0	0	0	0	0	0	0	0	0	0	0	0	k:Bacteria	p:Proteobacteria	c:Gammaproteobacteria	o:Burkholderiales	f:Alcaligenaceae	g:Achromobacter	s:Achromobacter_sp.
S2R1.868	0	0	0	0	0	0	0	0	0	0	0	0	2	0	0	0	0	0	0	0	0	0	0	0	0	0	0	0	0	0	0	0	0	0	0	0	k:Eukaryota	k:Eukaryota	k:Eukaryota	k:Eukaryota	k:Eukaryota	k:Eukaryota	k:Eukaryota
S2R1.870	0	0	0	0	0	0	0	0	0	0	2	0	4	0	0	0	0	0	0	0	0	0	1	0	0	0	0	0	0	0	0	0	0	0	0	0	k:Bacteria	p:Bdellovibrionota	c:Bdellovibrionia	o:Bdellovibrionales	f:Bdellovibrionaceae	g:Bdellovibrio	s:unidentified
S2R1.874	0	0	0	0	0	0	0	0	0	0	0	0	9	0	0	0	0	0	0	0	0	0	0	0	0	0	0	0	0	0	0	0	0	0	0	0	k:Bacteria	p:Chloroflexi	c:Anaerolineae	o:RBG13549	f:uncultured_bacterium	f:uncultured_bacterium	f:uncultured_bacterium
S2R1.878	0	0	0	0	0	0	0	0	0	0	0	0	2	0	0	0	0	0	0	0	0	0	0	0	0	0	0	0	0	0	0	0	0	0	0	0	k:Bacteria	p:Verrucomicrobiota	c:Chlamydiae	o:Chlamydiales	f:Parachlamydiaceae	g:Candidatus_Protochlamydia	s:metagenome
S2R1.88	0	0	0	0	0	0	0	0	0	0	0	3	5	0	0	0	0	0	0	0	0	0	0	0	0	0	0	0	0	0	0	0	0	0	0	0	k:Eukaryota	k:Eukaryota	k:Eukaryota	k:Eukaryota	k:Eukaryota	k:Eukaryota	k:Eukaryota
S2R1.880	0	0	0	0	0	0	0	0	0	0	0	0	2	0	0	0	0	0	0	0	0	0	0	0	0	0	0	0	0	0	0	0	0	0	0	0	k:Eukaryota	p:SAR	c:Rhizaria	o:Cercozoa	f:Fisculla_siemensmai	f:Fisculla_siemensmai	f:Fisculla_siemensmai
S2R1.881	0	0	0	0	0	0	0	0	0	0	0	0	1	0	0	0	0	0	0	0	0	0	0	0	0	0	0	0	0	0	0	0	0	0	0	0	k:Bacteria	p:Planctomycetota	c:vadinHA49	c:vadinHA49	o:uncultured_bacterium	o:uncultured_bacterium	o:uncultured_bacterium
S2R1.882	0	0	0	0	0	0	0	0	0	0	0	0	2	0	0	0	0	0	0	0	0	0	0	0	0	0	0	0	0	0	0	0	0	0	0	0	k:Bacteria	p:Firmicutes	c:Bacilli	o:Lactobacillales	f:Lactobacillaceae	g:Lactobacillus	s:uncultured_bacterium
S2R1.883	0	0	0	0	0	0	0	0	0	0	0	0	30	0	0	0	0	0	0	0	0	0	0	0	0	0	0	0	0	0	0	0	0	0	0	0	k:Bacteria	p:Bacteroidota	c:Bacteroidia	o:Sphingobacteriales	f:NS1112	f:NS1112	f:NS1112
S2R1.90	0	0	0	0	0	0	0	0	0	0	2	5	10	4	7	0	25	0	0	0	0	0	2	0	0	0	0	0	0	0	0	0	0	0	0	0	k:Bacteria	p:Planctomycetota	c:Planctomycetes	o:Planctomycetales	f:Gimesiaceae	g:uncultured	s:uncultured_Planctomyces_sp.
S2R1.91	0	0	0	0	0	0	0	0	0	3	10	6	5	5	1	0	0	0	0	0	0	0	0	0	0	0	0	0	0	0	0	0	0	0	0	0	k:Bacteria	p:Verrucomicrobiota	c:Verrucomicrobiae	o:Chthoniobacterales	f:Chthoniobacteraceae	g:Chthoniobacter	s:metagenome
S2R1.93	0	0	0	0	0	0	0	0	0	0	0	0	5	0	0	0	7	0	0	0	0	0	0	0	0	0	0	0	0	0	0	0	0	0	0	0	k:Bacteria	p:Methylomirabilota	c:Methylomirabilia	o:Rokubacteriales	f:uncultured_bacterium	f:uncultured_bacterium	f:uncultured_bacterium
S2R1.95	0	0	0	0	0	0	0	0	0	0	3	0	6	0	6	0	0	0	0	0	0	0	3	0	0	0	0	0	0	0	0	0	0	0	0	0	k:Bacteria	p:Proteobacteria	c:Gammaproteobacteria	o:Burkholderiales	f:Nitrosomonadaceae	g:GOUTA6	s:uncultured_bacterium
S2R2.1000	0	0	0	0	0	0	0	0	0	0	0	0	0	7	0	0	0	0	0	0	0	0	0	0	0	0	0	0	0	0	0	0	0	0	0	0	k:Bacteria	p:Bacteroidota	c:Bacteroidia	o:Bacteroidales	f:Bacteroidetes_vadinHA17	g:uncultured_bacterium	g:uncultured_bacterium
S2R2.1004	0	0	0	0	0	0	0	0	0	0	0	0	0	1	0	0	0	0	0	0	0	0	0	0	0	0	0	0	0	0	0	0	0	0	0	0	k:Bacteria	p:Desulfobacterota	c:Desulfuromonadia	o:Geobacterales	f:Geobacteraceae	g:Citrifermentans	s:uncultured_bacterium
S2R2.1005	0	0	0	0	0	0	0	0	0	0	0	0	0	4	0	0	0	0	0	0	0	0	0	0	0	0	0	0	0	0	0	0	0	0	0	0	k:Eukaryota	k:Eukaryota	k:Eukaryota	k:Eukaryota	k:Eukaryota	k:Eukaryota	k:Eukaryota
S2R2.1009	0	0	0	0	0	0	0	0	0	0	0	0	0	2	0	0	0	0	0	0	0	0	0	0	0	0	0	0	0	0	0	0	0	0	0	0	k:Bacteria	p:Planctomycetota	c:Planctomycetes	o:Pirellulales	f:Pirellulaceae	g:uncultured	s:metagenome
S2R2.1011	0	0	0	0	0	0	0	0	0	0	0	0	0	6	0	0	0	0	6	0	0	0	0	0	0	0	0	0	0	0	0	0	0	0	0	0	k:Bacteria	p:Actinobacteriota	c:Actinobacteria	o:Micrococcales	f:Micrococcaceae	g:Pseudarthrobacter	s:uncultured_bacterium
S2R2.1016	0	0	0	0	0	0	0	0	0	0	0	0	0	3	0	0	0	0	0	0	0	0	0	0	0	0	0	0	0	0	0	0	0	0	0	0	k:Bacteria	p:Verrucomicrobiota	c:Verrucomicrobiae	o:Chthoniobacterales	f:Xiphinematobacteraceae	g:Candidatus_Xiphinematobacter	s:uncultured_bacterium
S2R2.1018	0	0	0	0	0	0	0	0	0	0	0	0	0	9	0	0	0	0	0	0	0	0	0	0	0	0	0	0	0	0	0	0	0	0	0	0	k:Bacteria	p:Methylomirabilota	c:Methylomirabilia	o:Rokubacteriales	f:WX65	g:uncultured_bacterium	g:uncultured_bacterium
S2R2.102	0	0	0	0	0	0	0	0	0	0	2	0	6	5	0	0	0	2	0	0	0	0	0	0	0	0	0	0	0	0	0	0	0	0	0	0	k:Bacteria	p:Proteobacteria	c:Alphaproteobacteria	o:Acetobacterales	f:Acetobacteraceae	g:Acidocella	s:uncultured_bacterium
S2R2.1025	0	0	0	0	0	0	0	0	0	0	0	0	0	4	0	0	0	0	0	0	0	0	0	0	0	0	0	0	0	0	0	0	0	0	0	0	k:Bacteria	p:Gemmatimonadota	c:Gemmatimonadetes	o:Gemmatimonadales	f:Gemmatimonadaceae	g:uncultured	s:uncultured_soil_bacterium
S2R2.1026	0	0	0	0	0	0	0	0	0	0	0	0	0	10	0	0	0	0	0	0	0	0	0	0	0	0	0	0	0	0	0	0	0	0	0	0	k:Bacteria	p:Proteobacteria	c:Gammaproteobacteria	o:Burkholderiales	f:SCI84	g:uncultured_bacterium	g:uncultured_bacterium
S2R2.1028	0	0	0	0	0	0	0	0	0	0	0	0	0	2	0	0	0	0	0	0	0	0	0	0	0	0	0	0	0	0	0	0	0	0	0	0	k:Bacteria	p:Proteobacteria	c:Alphaproteobacteria	o:Rhodobacterales	f:Rhodobacteraceae	g:Rubellimicrobium	s:uncultured_bacterium
S2R2.1030	0	0	0	0	0	0	0	0	0	0	0	0	0	1	0	0	0	0	0	0	0	0	0	0	0	0	0	0	0	0	0	0	0	0	0	0	k:Bacteria	p:Planctomycetota	c:Planctomycetes	o:Isosphaerales	f:Isosphaeraceae	g:uncultured	s:uncultured_planctomycete
S2R2.1034	0	0	0	0	0	0	0	0	0	0	0	0	0	4	0	0	0	0	0	0	0	0	0	0	0	0	0	0	0	0	0	0	0	0	0	0	k:Bacteria	p:Chloroflexi	c:Anaerolineae	o:SBR1031	f:wastewater_metagenome	f:wastewater_metagenome	f:wastewater_metagenome
S2R2.1036	0	0	0	0	0	0	0	0	0	0	0	0	0	6	0	0	0	0	0	0	0	0	0	0	0	0	0	0	0	0	0	0	0	0	0	0	k:Bacteria	p:Acidobacteriota	c:Holophagae	o:Subgroup_7	f:uncultured_bacterium_gp7	f:uncultured_bacterium_gp7	f:uncultured_bacterium_gp7
S2R2.1037	0	0	0	0	0	0	0	0	0	0	0	0	0	2	0	0	0	0	0	0	0	0	0	0	0	0	0	0	0	0	0	0	0	0	0	0	k:Bacteria	p:Cyanobacteria	c:Cyanobacteriia	o:Leptolyngbyales	f:Leptolyngbyaceae	g:uncultured	s:uncultured_bacterium
S2R2.1038	0	0	0	0	0	0	0	0	0	0	0	0	0	1	0	0	0	0	0	0	0	0	0	0	0	0	0	0	0	0	0	0	0	0	0	0	k:Bacteria	p:Verrucomicrobiota	c:Chlamydiae	o:Chlamydiales	f:Parachlamydiaceae	g:Neochlamydia	s:metagenome
S2R2.104	0	0	0	0	0	0	0	0	0	16	8	7	4	5	0	0	2	0	0	3	0	0	8	0	0	0	0	0	0	0	0	0	0	0	0	0	k:Eukaryota	p:Amorphea	c:Amoebozoa	o:Tubulinea	f:Leptomyxida	g:Leptomyxa	s:Ripidomyxa_sp._RP009
S2R2.1040	0	0	0	0	0	0	0	0	0	0	0	0	0	3	0	0	0	0	0	0	0	0	0	0	0	0	0	0	0	0	0	0	0	0	0	0	k:Bacteria	p:Myxococcota	c:Polyangia	o:Haliangiales	f:Haliangiaceae	g:Haliangium	s:uncultured_bacterium
S2R2.1043	0	0	0	0	0	0	0	0	0	0	0	0	0	3	0	0	0	0	0	0	0	0	0	0	0	0	0	0	0	0	0	0	0	0	0	0	k:Bacteria	p:Planctomycetota	c:Planctomycetes	o:Planctomycetales	f:uncultured	g:uncultured_Planctomyces_sp.	g:uncultured_Planctomyces_sp.
S2R2.1044	0	0	0	0	0	0	0	0	0	0	0	0	0	6	0	0	0	0	0	0	0	0	0	0	0	0	0	0	0	0	0	0	0	0	0	0	k:Bacteria	p:Proteobacteria	c:Alphaproteobacteria	o:Azospirillales	f:Azospirillaceae	g:Azospirillum	s:unidentified
S2R2.1045	0	0	0	0	0	0	0	0	0	0	0	0	0	5	20	0	0	0	0	0	0	0	0	0	0	0	0	0	0	0	0	0	0	0	0	0	k:Bacteria	p:Chloroflexi	c:Anaerolineae	o:Anaerolineales	f:Anaerolineaceae	g:uncultured	s:uncultured_bacterium
S2R2.1046	0	0	0	0	0	0	0	0	0	0	0	0	0	6	0	0	0	0	0	0	0	0	0	0	0	0	0	0	0	0	0	0	0	0	0	0	k:Bacteria	p:Chloroflexi	c:TK10	c:TK10	o:uncultured_bacterium	o:uncultured_bacterium	o:uncultured_bacterium
S2R2.1048	0	0	0	0	0	0	0	0	0	0	0	0	0	4	0	0	0	0	0	0	0	0	0	0	0	0	0	0	0	0	0	0	0	0	0	0	k:Archaea	p:Crenarchaeota	c:Nitrososphaeria	o:Nitrososphaerales	f:Nitrososphaeraceae	g:uncultured_archaeon	s:uncultured_crenarchaeote
S2R2.1054	0	0	0	0	0	0	0	0	0	0	0	0	0	4	0	0	0	0	0	0	0	0	0	0	0	0	0	0	0	0	0	0	0	0	0	0	k:Bacteria	p:Acidobacteriota	c:Subgroup_22	c:Subgroup_22	o:uncultured_bacterium	o:uncultured_bacterium	o:uncultured_bacterium
S2R2.1061	0	0	0	0	0	0	0	0	0	0	0	0	0	4	0	0	0	3	0	0	0	0	0	0	0	0	0	0	0	0	0	0	0	0	0	0	k:Bacteria	p:Planctomycetota	c:Planctomycetes	o:Gemmatales	f:Gemmataceae	g:uncultured	s:uncultured_planctomycete
S2R2.1065	0	0	0	0	0	0	0	0	0	0	0	0	0	4	0	0	0	0	0	0	0	0	0	0	0	0	0	0	0	0	0	0	0	0	0	0	k:Bacteria	p:Planctomycetota	c:Planctomycetes	o:Gemmatales	f:Gemmataceae	g:uncultured	s:uncultured_planctomycete
S2R2.1067	0	0	0	0	0	0	0	0	0	0	0	0	0	2	0	0	0	0	0	0	0	0	0	0	0	0	0	0	0	0	0	0	0	0	0	0	k:Eukaryota	p:Archaeplastida	c:Chloroplastida	o:Chlorophyta	f:Ulvophyceae	g:Rhizoclonium_sp._TKSHCL1301	g:Rhizoclonium_sp._TKSHCL1301
S2R2.1072	0	0	0	0	0	0	0	0	0	0	0	0	0	4	0	0	0	0	0	0	0	0	0	0	0	0	0	0	0	0	0	0	0	0	0	0	k:Eukaryota	k:Eukaryota	k:Eukaryota	k:Eukaryota	k:Eukaryota	k:Eukaryota	k:Eukaryota
S2R2.1077	0	0	0	0	0	0	0	0	0	0	0	0	0	4	0	0	0	0	0	0	0	0	0	0	0	0	0	0	0	0	0	0	0	0	0	0	k:Bacteria	p:Bacteroidota	c:Bacteroidia	o:Cytophagales	f:Cytophagaceae	g:Cytophaga	s:uncultured_bacterium
S2R2.108	0	0	0	0	3	0	0	0	0	0	0	9	7	3	3	0	1	0	0	0	0	0	0	0	0	0	0	0	0	0	0	0	0	0	0	0	k:Bacteria	p:Patescibacteria	c:Saccharimonadia	o:Saccharimonadales	f:uncultured_Candidatus_Saccharibacteria_bacterium	f:uncultured_Candidatus_Saccharibacteria_bacterium	f:uncultured_Candidatus_Saccharibacteria_bacterium
S2R2.1087	0	0	0	0	0	0	0	0	0	0	0	0	0	3	0	0	0	0	0	0	0	0	0	0	0	0	0	0	0	0	0	0	0	0	0	0	k:Eukaryota	k:Eukaryota	k:Eukaryota	k:Eukaryota	k:Eukaryota	k:Eukaryota	k:Eukaryota
[truncated: 5,516 more rows]

## Sheet: Table S8
Table S8. Bracken-estimated species abundance table.
[truncated: 5,136 more rows]

## Sheet: Table S9
Table S9. Functional gene search parameters based on Hidden Markov models. Marker genes for the pathway of interest and the cut off values for HMM scores were derived from Pfam, TIGRFAM, FunGene and Anantharaman et al. (2016, Nature Communications).
[truncated: 102 more rows]
